# Supplementary material for: The Expression Pattern and Functional Analysis of Extracellular Vesicle Long Non-Coding RNAs from Uterine Fluid During Implantation in Pig
Source: Animals (Basel). 2025 Jan 16;15(2):245. doi: 10.3390/ani15020245 (PMC11758334; doi:10.3390/ani15020245)
Supplement: Supplementary file 1 [file animals-15-00245-s001.zip]

Archive with 8 entries (8 files):
- Supplementary Figure S1.tif
- Supplementary Figure S2 original western blot.pdf
- Supplementary Table S1.xlsx
- Supplementary Table S2.xlsx
- Supplementary Table S3.xlsx
- Supplementary Table S4.xlsx
- Supplementary Table S5.xlsx
- Supplementary Table S6.xlsx
