# Supplementary material for: The Expression Pattern and Functional Analysis of Extracellular Vesicle Long Non-Coding RNAs from Uterine Fluid During Implantation in Pig
Source: Animals (Basel). 2025 Jan 16;15(2):245. doi: 10.3390/ani15020245 (PMC11758334; doi:10.3390/ani15020245)
Supplement: Supplementary file 1 [file animals-15-00245-s001.zip › Supplementary Table S1.xlsx]

## Sheet: Sheet1
Supplementary Table S1. Primer sequence for the Genes for Real-time RT-PCR
Gene name	Primer sequence		Tm (°C)	Product lengths(nt)	Gene_id
LNC_026212	F	CGGGCAAACACGAAGGAGTAGC	63	60	XLOC_034085
	R	CACTGGATCATCGACACGGACTATG
LNC_018824	F	GAGGTAGATGCTGACGGCTTGAAG	63	79	XLOC_024561
	R	GATCACACTGCCTGCTCCCAATC
LNC_012232	F	ATCCTGTGTTGCTATGGCTGTGATG	63	80	XLOC_015771
	R	CCCTAATTCACTGTGCGGCATCC
LNC_001591	F	GTTGGTGGGCACGAAGGATGTC	63	134	XLOC_001799
	R	AGCGAAGAGGACGGAGGAGATG
LNC_026602	F	GCCTTGCTTCTCACTTAGGGATTCG	63	133	XLOC_034586
	R	TCTGGTCAGGTGTCGCTGGAAG
XR_002341443.1	F	GCTGCTGTGTCTCAAGGACT	60	193	102163816
	R	ACAGCAAGTGCCCGTCTATC
XR_002345465.1	F	TCCTGCCCACAATATGACAGC	60	189	110261417
	R	TCTAACAGGAGTGCAGCCATC
XR_002337469.1	F	TCCTCCAGAGTAAAAGCAGGG	60	105	106509249
	R	CTGGCTCCAGGCTAGTATTCG
XR_002343948.1	F	ACAACAAGTTCGCCTCGTTC	60	110	100626722
	R	GGCTGCTCTTGGTCGACTTC
β-actin（Sus scrofa）	F	GTGGATCAGCAAGCAGGAGT	60	82	414396
	R	ATGCAACTAACAGTCCGCCT
