# Supplementary material for: The Expression Pattern and Functional Analysis of Extracellular Vesicle Long Non-Coding RNAs from Uterine Fluid During Implantation in Pig
Source: Animals (Basel). 2025 Jan 16;15(2):245. doi: 10.3390/ani15020245 (PMC11758334; doi:10.3390/ani15020245)
Supplement: Supplementary file 1 [file animals-15-00245-s001.zip › Supplementary Table S2.xlsx]

## Sheet: Sheet1
Supplementary Table S2 Summary of data output quality status
Sample name	Raw reads	Clean reads	Clean bases	Error rate(%)	Q20(%)	Q30(%)	GC content(%)
P9_1	136680952	117080618	12.34G	0.08	88.68	76.84	54.34
P9_2	152869290	119854352	12.21G	0.11	86.85	74.59	53.24
P9_3	139721634	119161780	12.46G	0.08	88.15	76.23	55.16
P12_1	153433040	117376230	13.62G	0.08	86.08	73.56	40.55
P12_2	125755630	125748588	15.14G	0.28	73.04	57.08	38.68
P12_3	152244312	108316086	12.86G	0.22	85.17	72.36	42.59
P15_1	194832016	128558246	12.76G	0.27	84.07	70.61	44.22
P15_2	210971102	119159548	13.67G	0.18	82.27	67.07	36.23
P15_3	229306706	127657418	14.15G	0.2	81.5	66.01	37.08
