# Supplementary material for: The Expression Pattern and Functional Analysis of Extracellular Vesicle Long Non-Coding RNAs from Uterine Fluid During Implantation in Pig
Source: Animals (Basel). 2025 Jan 16;15(2):245. doi: 10.3390/ani15020245 (PMC11758334; doi:10.3390/ani15020245)
Supplement: Supplementary file 1 [file animals-15-00245-s001.zip › Supplementary Table S3.xlsx]

## Sheet: P12_vs_P9.GO
Supplementary Table 3.1. GO analysis of cis-target genes of DE lncRNAs between P9 and P12
GO_accession	Description	Term_type	Over_represented_pValue	Corrected_pValue	CAD_item	CAD_list	Gene_names
GO:0005488	binding	MF	2.8961e-50	1.307e-46	5629	17221	RMI1|IL33|DCAF4|DNAL1|FNBP1L|IGDCC3|LUZP1|TRPM3|MYL9|IL17D|LOC106510097|RALA|SLA-DOA|CNTFR|GLUD1|MSMO1|RFC2|LOC100621492|LRRC8A|PSMC4|ARR3|ZNF692|TYW1|NR2C2|FAM19A2|ZCCHC14|ZBTB3|MRPS34|SPINK7|UBTD2|GAREM1|BTBD7|LOC100513863|NLK|ORC6|LOC110261670|SQSTM1|ARHGAP35|LOC110255273|TNRC6A|TRIM3|SLC12A7|FRMPD4|LOC102160985|CCNT2|ZNF581|CPNE9|BAHCC1|ZNF514|NIM1K|SYNRG|TRAP1|UBP1|SNX30|POLR2K|MARF1|LOC1102…
F1|SNAPC4|HOXA2|CADM4|LOC110259216|CUL5|TPPP|LOC110261633|ELF5|LOC100627471|ZSCAN10|SFXN3|NPAS2|ADGRA3|MCC|KRT40|ARHGAP12|IGFBP4|ASB15|FBXO7|TANC2|TMOD1|ADAM28|SP2|MCM7|COX17|SYNE3|ZNFX1|ADSSL1|ATP6V1A|FN1|TADA3|WDR90|CEP57|POLR3GL|STK11IP|OBSL1|ZNF341|SUFU|LOC102164141|LDAH|GAPDH|GPD1L|MCEMP1|SETD2|IZUMO1R|CEP192|IGFBP6|STX16|CDH20|LOC102157656|ACOX1|DSTYK|EIF1AX|TDRD15|LOC100627967|GNG7|SRPRA|R…
GO:0043167	ion binding	MF	3.5276e-27	7.9599e-24	2736	17221	MYH7|KLHDC9|ALPK2|EPHA3|PEPD|CDKL5|MAP3K21|KRCC1|CHD3|EARS2|NDUFS2|GNAQ|GCK|OVOL1|POLR2I|RNPEP|ZBTB8A|TMEM52|METRN|ZNF484|TRIM52|CTNNAL1|DYRK1B|S100A4|RAB29|DYNC2LI1|MATR3|MYL6B|PCGF5|MYBL1|SLC39A2|EFCAB14|SESTD1|GATAD2A|RNF212B|ZNF672|PLCD4|LOC102161013|FAM83H|MAP3K3|SSH2|SRCAP|ZNF467|ATP2A2|POF1B|EFCAB5|MARK2|SEPT6|ZNF12|ZC3HC1|TNIK|RNF181|TACC2|STK35|WDFY1|CYP1A1|HDC|STX2|BGLAP|AAGAB|DTX3L|TAO…
GO:0005515	protein binding	MF	1.1163e-25	1.6792e-22	2973	17221	LOC102159855|MED12|EIF3L|RNF121|HEATR3|ZMYM4|MPP1|THPO|TMTC1|IFRD2|EFCAB8|ZNF713|SPATA24|KBTBD4|ARL4C|PKN1|CCDC158|GIPC2|LOC100152738|NDEL1|NOTCH3|MCCC2|ANAPC11|DNAJA3|IL1RL1|PPP1R21|SAMD10|LRRC39|USF1|HES6|PRKCH|MMRN2|ARHGAP23|TSNAXIP1|TIRAP|SPINT1|PAK1IP1|NFKBIZ|KNG1|GPR137C|ABI1|TSPOAP1|TXLNA|CCM2|DNHD1|LOC110258125|ADK|SEMA4D|LASP1|LRRC43|ENTPD5|ZMYND12|STX1B|SETD1B|FNDC5|LOC100515582|WDR24|C…
GO:0097159	organic cyclic compound binding	MF	1.4218e-23	1.2833e-20	2793	17221	DNAH2|ARHGAP18|LOC100526059|CDK17|ARL3|FAR2|RPS6KA4|NLRC5|MTA1|ARL8A|SLIRP|LOC110261292|KSR1|AARS2|PANK1|EPG5|TOPORS|PDE6H|RBM5|NOX4|CIRBP|NEB|R3HCC1L|PBRM1|KLHL40|RBM23|VPS29|LOC100512795|MLLT1|LOC100517119|SWSAP1|ELMO1|ZNF70|GNAI1|FMR1|POLB|LOC100514323|GULO|RPS6KA2|LOC100515533|FOXN3|DZANK1|CREB5|MAPK12|HSD17B8|RAD51B|BRAF|TERF1|RIOK3|PIGZ|MVP|LOC102165242|UPF1|AKAP17A|LOC100739552|PHC2|NMRK2|…
GO:1901363	heterocyclic compound binding	MF	1.4218e-23	1.2833e-20	2793	17221	VWA8|SEC24A|MSL1|BRWD3|SLC25A24|PPWD1|TCEAL3|GNAT2|VAX1|VPS39|HIPK1|DNAH12|AFG1L|RAB18|GRK2|HOXC6|LRCH3|LOC110261289|PLCH1|ARL6|LDLRAD3|RNPS1|TTLL4|KIAA1109|GNA14|LOC100626731|STN1|ORAI2|MKLN1|CREBBP|NUDT21|SIRT2|TTC37|ZNF2|DDX52|FBXL19|ZNF389|LOC100522498|ZNF385B|CCT5|LOC110261666|NAPB|PROM1|LOC100512448|PRPF18|MAP3K7|AHCY|ZC3H12C|CREBL2|LOC110255927|NDUFAF7|NEURL3|TDRD9|EIF4A3|CARS2|NR4A3|BARHL…
GO:0003824	catalytic activity	MF	1.9792e-17	1.4887e-14	3618	17221	STK36|CYP19A1|TMEM114|LMBR1|TPP2|RIN3|NTAN1|LOC100737821|ADAMTS7|PHKG2|ACOX3|HS2ST1|TRAPPC13|THAP1|LCK|ATP5A1|PFDN4|PARP2|MZF1|CPZ|IFI44L|VTI1B|STK39|GIMAP4|ZFP14|PTPN22|UCK1|IQUB|ACACA|MYH10|ABCD3|PPP4R1L|SYNCRIP|SENP5|API5|LRRC1|DOCK2|GRAMD2B|CDKL1|ACAT1|FOXD1|LOC396706|ABCA1|PARP10|ATIC|PAK3|TUBB|GRSF1|TSTD3|BRPF1|CPS1|HSPG2|TOPAZ1|PIGB|NSDHL|TMEM125|SLC25A29|THG1L|CCNT1|CASP10|DHX37|RAB2B|RHO…
GO:0000166	nucleotide binding	MF	1.5581e-16	8.7898e-14	1168	17221	PLPPR2|ARL14|ENO4|RAB6B|RAB6A|SARS2|ARFRP1|OLA1|RAB37|DDX20|ROCK1|STRADB|MYO1A|RAC3|RPS6KL1|FBXO4|RRAS|C4H8orf34|MYLK|OGFR|LOC100519177|LOC100627222|MAPK15|AFG3L2|RNASEL|STK10|LIMCH1|PEAK1|STEAP4|HIBCH|MAVS|RARS|TPK1|N4BP2|TRPM6|ABCG8|ATP5B|SMCHD1|ADH5|PC|ME1|DHX16|STAMBPL1|PDE2A|RRAD|HOXA5|AURKC|GIMAP8|LOC110261309|BRIP1|ERCC3|RETSAT|DHX15|GNAT1|KIF27|RAB12|DNAH6|MLKL|PLK2|GRK1|MAP2K2|GIMAP7|LOC…
GO:1901265	nucleoside phosphate binding	MF	1.5581e-16	8.7898e-14	1168	17221	PITHD1|MAP3K2|SAR1B|RIPK2|STK26|AK5|PKD2L1|TOR3A|LONP2|STK32B|MYH9|RPS6KA3|EIF2AK4|LOC100739325|NEK2|SLFN11|WARS|ATP13A4|RAB1A|AKT2|THNSL1|PINK1|ADSS|RARS2|CENPE|ATP1A3|AGAP3|CDK7|CHD8|MKNK2|MSH5|LONP1|CHTF18|STK16|RASL11A|RAB24|FARS2|KIF3C|UHRF1BP1L|CCDC87|TOR1A|DZIP1|DUS4L|NOS1|SMC3|IKBKE|LOC110261315|SENP6|GMPS|LIG3|PRKACA|MCM4|SLC4A7|LDHC|MOCS3|PNCK|RDH8|ARF5|ARL11|CDK13|PFKFB2|GNE|NTRK2|GART…
GO:0036094	small molecule binding	MF	3.1679e-16	1.5885e-13	1186	17221	MAP3K7|AHCY|CREG1|LOC110255927|ABCB6|SIRT2|TTC37|DDX52|ECM1|BMP2K|CCT5|KIF9|KIAA1109|GNA14|MAST4|MAP3K14|ARL6|KCNMB3|TTLL4|VPS39|DNAH12|HIPK1|RAB18|AFG1L|GRK2|NMRK1|PPWD1|TCEAL3|TRAP1|GNAT2|TTK|VWA8|PABPC4|SEC24A|MSL1|MARK3|CSNK1D|DHX57|RAP2C|WIPF3|HSDL2|NIM1K|ING1|BLVRB|CRAMP1|LOC110255361|DNAH14|NLK|TGFBR1|GNAL|KIF23|VARS|STK4|SYBU|CCT8|SIRT7|BMPR1A|LATS1|ARHGAP35|TOP2A|N4BP2L2|KIFC3|RAD54L|PSM…
GO:0046872	metal ion binding	MF	3.997e-16	1.8038e-13	1755	17221	SETD1B|G3BP1|RAB3GAP1|FH|LOC100736720|RNF133|JMJD1C|ZNF366|KLF11|MT1A|RNF183|PDCL2|PTAFR|PHF6|MPI|PGR|AASS|TRIM54|EGFL6|CAPN15|ARFGAP3|SLC4A10|ZBTB38|GEMIN5|CYP27A1|PPA2|NAPSA|LOXL4|LTBP2|SEC23IP|LOC100523909|MTA3|FAM3B|CYP17A1|BICRA|LOC100511166|MAN2C1|TGFB1I1|ZNF205|DSC1|NDRG3|KLF4|NHLRC1|PADI6|LOC100521972|RPRD2|ZNF106|LOC102159855|ZNF382|LOC100049687|RNF121|ZNF146|ILVBL|AGMAT|TAF15|ZMYM4|PTPR…
GO:0043169	cation binding	MF	7.4364e-16	3.051e-13	1765	17221	MISP|SYTL4|CYP2C33|ZNF25|SPATA21|LASP1|NPEPPS|ZBTB8B|ZC3H12A|EFCAB12|TTF2|LOC110262090|PTPRG|RIMKLB|LRRC39|FRAS1|PMPCA|ARHGAP24|ZNF658|TNFAIP3|EGR1|CSRP1|TRIM67|SETDB2|PPP1R21|PPP1R26|ZPR1|NOTCH3|ANAPC11|ZFP1|EFHD1|MMP15|EFCAB8|LEKR1|ZNF713|AGMAT|RNF121|LOC100049687|ILVBL|ZNF146|LOC102159855|ZNF382|PTPRS|ZMYM4|TAF15|NDRG3|DSC1|ZNF106|PADI6|LOC100521972|RPRD2|NHLRC1|KLF4|MAN2C1|LOC100511166|TGFB1I…
GO:0008152	metabolic process	BP	5.6016e-15	2.1067e-12	4186	17221	MOB3C|CDKL2|CHD2|PRDM7|TMEM117|TNRC18|PRODH2|GPI|ABHD4|FES|TRAF3IP2|METTL12|CELF1|ZFP91|MMP11|PACSIN1|B3GAT3|SRPK3|PBX3|MIXL1|RNF166|TMIGD2|PPP2CB|NAALADL2|CABP5|CIPC|EIF2B1|ISCA2|LOC102162880|BCL2|TGDS|RNF168|SCML2|HOMER3|COMMD8|PGLYRP3|CYB561|LOC100525572|BCS1L|SCARF1|SERINC4|ZNF473|LOC110259370|NKAIN4|SFTPB|LOC100158115|SCOC|XYLB|CDK18|MXI1|SMG1|NCLN|NOL11|SLC39A7|SFI1|LOC102158534|GPR22|USF2|…
GO:0032553	ribonucleotide binding	MF	1.3633e-14	4.7329e-12	1022	17221	KCNQ2|RNGTT|MAP3K11|SRPRB|USB1|PIM3|MNX1|RAD54L|GBP1|LOC100621492|PSMC4|TYW1|KIF4A|MCCC1|RALA|TRIP13|TWNK|RFC2|RAD51|CLPX|TRPM3|NDUFAF7|LOC110256053|KIF1C|MTIF2|TDRD9|EIF4A3|DYRK2|CARS2|ATP4A|ZNF697|AURKA|MEGF6|SLCO5A1|CUL2|NIM1K|ING1|ETNK1|PKMYT1|EEF1D|LOC110255361|CRAMP1|EPHX2|MTG2|DNAH14|RAB20|DDX50|RUVBL2|HELZ|MARK3|GBP2|TYRO3|ROS1|CSNK1D|DHX57|RAP2C|SAP130|VARS|STK4|LOC100621751|CCT8|FAM50A|…
GO:0001882	nucleoside binding	MF	1.6266e-14	5.0289e-12	1006	17221	RAB12|EEFSEC|KIF27|MAP2K1|PLK2|MLKL|ZNF674|DNAH6|GNA11|NEK5|ERCC3|ERBB3|GNAT1|DHX15|LOC110261309|PLK4|ZSCAN2|BRIP1|LOC100620825|LOC100737927|RAB39B|GXYLT1|KRT77|TBK1|LOC100517145|ZBTB37|SRPRA|DSTYK|MAP2K2|DNM1|IRGC|ABCB11|GRK1|PRKDC|GIMAP7|PIKFYVE|RHOF|ZRANB3|ARL4D|SMCHD1|PC|KRT78|SMC6|DDX25|ATP5B|RAB28|ABCG8|GIMAP8|AURKC|EPHB6|RAB42|HOXA5|RRAD|STAMBPL1|RIMKLA|PDE2A|DHX16|ITPK1|CHEK1|BRSK1|MAPK15…
GO:0017076	purine nucleotide binding	MF	1.6715e-14	5.0289e-12	1017	17221	EPHA3|ARL11|ALPK2|CDK13|CDKL5|TTN|KRT4|PRKCI|MYH7|GNE|NTRK2|PFKFB2|GART|RAC2|KRCC1|RDH8|MAP3K21|CHD3|ARF5|ABL2|SLC4A7|EARS2|PNCK|GCK|GNAQ|PRKACA|DYRK1B|SNX2|CTNNAL1|TRIM52|MCM4|SENP6|RAB9B|MYBL1|GMPS|SLC39A2|DYNC2LI1|RAB29|LIG3|BRSK2|NOS1|SMC3|IKBKE|SESTD1|LOC110261315|MAP3K3|CCDC87|TOR1A|STK16|RAB24|RASL11A|SEPT8|FARS2|SRCAP|KIF3C|UHRF1BP1L|POF1B|SEPT6|MKNK2|FAM111B|MSH5|MARK2|LONP1|CHTF18|RHOBT…
GO:0035639	purine ribonucleoside triphosphate binding	MF	1.966e-14	5.5454e-12	1001	17221	EEFSEC|KIF27|RAB12|MLKL|ZNF674|DNAH6|PLK2|MAP2K1|GNA11|ERBB3|NEK5|ERCC3|DHX15|GNAT1|PLK4|LOC110261309|BRIP1|ZSCAN2|LOC100620825|LOC100737927|GXYLT1|RAB39B|TBK1|KRT77|SRPRA|LOC100517145|ZBTB37|DSTYK|PRKDC|ABCB11|GRK1|IRGC|DNM1|MAP2K2|ZRANB3|RHOF|PIKFYVE|GIMAP7|SMCHD1|ARL4D|PC|KRT78|ATP5B|DDX25|RAB28|SMC6|ABCG8|AURKC|GIMAP8|RAB42|EPHB6|RRAD|HOXA5|STAMBPL1|RIMKLA|PDE2A|DHX16|ITPK1|CHEK1|MAPK15|BRSK1…
GO:0001883	purine nucleoside binding	MF	3.3405e-14	7.9345e-12	1001	17221	SUB1|PAPSS1|ATP6V1B2|KATNA1|DDX17|MYO3A|MAST3|CHKA|BST2|MFN1|RAB3D|TAF4|MX1|MOV10|LOC100627195|MLH1|RAB27B|CAMK2B|SBNO1|MESDC2|TNK1|NRBP2|GSK3A|RFC5|ERBB2|KIF26A|GNAO1|FARSA|LOC110258925|RAB33B|GIT2|WNK1|TNK2|UNC119|CSNK1G1|CCT4|PSKH1|HIPK2|KNDC1|LOC100624149|PCK1|SERPINA1|GIMAP6|FGFR4|TEP1|MYO3B|MFHAS1|CHEK2|ABCB9|DPM1|RERG|ATAD2B|CDK10|REM1|BUB1B|KIF15|GUCY2D|ZFYVE1|RND1|MAP2K7|RRAGC|CCT3|LIG1|…
GO:0032549	ribonucleoside binding	MF	3.3405e-14	7.9345e-12	1001	17221	CCDC87|TOR1A|MAP3K3|KIF3C|SRCAP|FARS2|SEPT8|UHRF1BP1L|POF1B|STK16|RAB24|RASL11A|RAB29|DYNC2LI1|LIG3|GMPS|RAB9B|SENP6|MYBL1|SLC39A2|LOC110261315|SESTD1|IKBKE|BRSK2|SMC3|NOS1|EARS2|GCK|GNAQ|PNCK|SLC4A7|ABL2|MCM4|TRIM52|CTNNAL1|DYRK1B|PRKACA|MYH7|GART|RAC2|GNE|NTRK2|PFKFB2|EPHA3|ARL11|ALPK2|CDKL5|PRKCI|CDK13|TTN|KRT4|ARF5|RDH8|MAP3K21|KRCC1|CHD3|TOR3A|RIPK2|AK5|POFUT1|STK26|JOSD1|CTCFL|PITHD1|RAB15|…
GO:0032550	purine ribonucleoside binding	MF	3.3405e-14	7.9345e-12	1001	17221	HOXC5|OFD1|KIFC1|KCNC4|TLK2|KIF22|KIF25|BLM|ATAD1|OPA1|PBK|ERN1|TYK2|TOR1B|CLPB|BRI3BP|STK33|STARD9|DAPK3|PRKD3|ARHGAP5|ARL15|LATS2|CDC6|LOC100155308|ASCC3|DDX46|ROCK2|ABCB8|SCYL1|ANKFY1|TBCK|SEPT14|DDX24|RPS6KA5|KRT39|TDRD12|DHX36|DDX41|PRKAA1|LARS|ATL3|COASY|RAB10|AKAP7|CAMKV|FLRT1|INSRR|GABARAPL2|HNRNPUL1|DDX3X|ARL13B|HLTF|PKN2|HOXB5|KSR2|DDX10|NEK4|C4A|TRPM7|DYRK1A|CDK16|FSD1L|TSSK4|KLHL7|LOC…
GO:0032555	purine ribonucleotide binding	MF	4.8856e-14	1.0773e-11	1005	17221	ROCK1|CCT6A|DDX20|RAB37|YARS|GSK3B|NEK7|CDK4|RPS6KL1|RAC3|USP10|MYO1A|STRADB|RAB6A|RAB6B|ARL14|ENO4|PLPPR2|RAB8A|OLA1|PRKCZ|EREG|MAST1|RPS6KA1|ARFRP1|WNK4|PSRC1|RAD17|SARS2|PEAK1|RHOA|LOC100624590|STK10|PDIK1L|CDK15|RNASEL|RYK|AK6|AFG3L2|TRPM6|N4BP2|DNAH1|CMPK1|TPK1|LOC110258569|RARS|GIMD1|LOC100519177|MYLK|OGFR|SBNO2|ARID4B|C4H8orf34|CAD|RRAS|FBXO4|BRSK1|MAPK15|CHEK1|CARS|LOC100627222|DDX5|PDE2A…
GO:0044238	primary metabolic process	BP	5.0129e-14	1.0773e-11	3477	17221	OTOP2|FAM192A|EXOSC10|ANK2|HOOK1|FBXO46|IFT52|ST18|CACNA1F|LOC110261296|RRNAD1|TSSK4|RPS6KA5|QRICH2|RPL15|POC1B|LOC100154303|ABRAXAS2|METTL26|YIPF2|ANKFY1|ZNF3|TBCK|AKAP7|SLCO6A1|ASPN|HSPA1L|MTHFD2|PRKAA1|RP1L1|MRPL17|CBR1|ZNF22|CTSZ|LATS2|GMPPA|CDC6|LOC106506163|HAO2|MAPRE2|VPS37D|MRPS5|KIF25|BLM|UNK|KIFC1|CANX|VIM|INPP1|CABYR|KLHL15|P4HTM|RNF138|CARM1|HOOK3|EZH2|DCAF17|WNK1|LOC110261487|C9H11or…
GO:0003676	nucleic acid binding	MF	8.4539e-14	1.7342e-11	1874	17221	LOC110261668|SYNCRIP|THAP11|NR1D2|RBM14|LOC110261673|FOXD1|KDM7A|HBP1|VSX1|RBM27|LOC102158906|ZFP14|STK39|ECE2|SYNC|PPP4R1L|HNRNPR|CCDC62|JUN|MYH10|SPIB|DHX9|BACH1|IL27|KRT27|ESRP1|DNMT1|TMEM39B|PFDN4|HIC2|ZNF428|PRPF39|MTERF1|PIAS4|EME2|THAP1|MEF2D|ZRSR2|TCP10L2|ADAMTS7|RBM22|FLT3|CTU2|POLR2E|RFX6|RBM3|PABPC1L|DNAH7|IL17RD|SIPA1L3|EIF1AY|UBE2H|EIF4G3|APOA1|LOC100518644|GMEB1|HIST1H3E|SMARCA4|ARI…
GO:0071704	organic substance metabolic process	BP	2.4459e-13	4.7992e-11	3601	17221	CEBPZOS|TSTD3|CCDC85B|ATIC|BAG1|PAK3|MED8|TAF10|RPL13A|THG1L|CCNT1|CASP10|DHX37|RPS17|RHOD|HSPG2|CPS1|TOPAZ1|NSDHL|YWHAE|ZNF566|EHF|FOXI1|LOC110260077|TLL2|ZNF436|ELOVL5|YAP1|ZNF181|ACADS|SMARCA4|APOA1|SOGA1|LOC100518644|UFL1|G6PD|DTD1|RFX6|LOC100519461|IL17RD|PFKFB4|KIAA1147|CTU2|CCDC168|TPP2|RIN3|LOC100737821|ADAMTS7|ATP6AP1|STK36|ASPHD1|CYP19A1|TCP10L2|CENPX|TRAPPC13|LCK|THAP1|PFDN4|TMEM39B|AT…
GO:0044237	cellular metabolic process	BP	3.0978e-13	5.8251e-11	3335	17221	NCOA1|ZC3H12A|TUSC2|HOXB6|LOC100525876|TMEM191C|TMA16|CYP2C33|ZNF25|DAXX|UBA52|MTMR2|ASPSCR1|FOXI2|SYTL4|ARSK|FAM53B|FRAS1|MCM10|PELP1|ITGA6|BATF|SQOR|CARD9|PTPRG|TARSL2|HOXC9|RIMKLB|N6AMT1|BICD1|MRPL52|RILPL1|LOC100624681|LOC110262090|HERC1|USP54|GULP1|CLIC3|SETDB2|NDUFA5|BEST1|CSRP1|PTPRS|AK1|ILVBL|CARHSP1|ZNF382|TOP3B|LEKR1|METTL18|LOC100519675|RFX1|JAK1|ORC5|FUT10|BICRA|LOC100521972|RPRD2|RRA…
GO:0043168	anion binding	MF	2.0682e-12	3.7336e-10	1170	17221	NOX4|EPN1|KLHL40|RBM23|LOC100155249|SNX24|PBRM1|EPB41L4B|KSR1|AARS2|DCK|CDC42BPB|PANK1|EPG5|PDE6H|RPS6KA4|KRT12|ARL8A|MAP4K5|NLRC5|SHPRH|SNX31|DNAH2|ARHGAP18|CDK17|ARL3|TAOK2|LMTK2|BRAF|RIOK3|ARAF|RAF1|DZANK1|MAPK12|PAK2|RAD51B|LYN|PSMC6|GNAI1|RPS6KA2|GULO|HBS1L|SWSAP1|OASL|GSR|TAOK1|PNN|BMPR1B|FAM168A|DARS2|PRAG1|IL4I1|NOS3|MAP3K6|MAP3K13|EIF4A2|MUC6|SKIV2L|MVP|ERLEC1|UPF1|KIF11|NMRK2|MFN2|LOC11…
GO:0046914	transition metal ion binding	MF	3.5067e-12	6.0868e-10	1070	17221	TRIM54|AASS|PGR|PHF6|PTAFR|MPI|PDCL2|RNF183|RNF133|JMJD1C|ZNF366|SETD1B|G3BP1|NHLRC1|RPRD2|LOC100521972|FAM3B|CYP17A1|LOC100511166|ZNF205|MAN2C1|TGFB1I1|BICRA|LOC100523909|MTA3|NAPSA|LOXL4|GEMIN5|CYP27A1|SLC4A10|ZBTB38|ARFGAP3|CAPN15|PPP1R21|TRIM67|SETDB2|TNFAIP3|CSRP1|EGR1|ANAPC11|ZPR1|PPP1R26|LEKR1|MMP15|ZNF713|ZFP1|ZMYM4|TAF15|ZNF382|LOC102159855|RNF121|LOC100049687|ZNF146|LASP1|CYP2C33|ZNF25|…
GO:0030554	adenyl nucleotide binding	MF	6.4372e-12	1.076e-09	874	17221	CDK17|ABCC4|TAOK2|ARL3|LMTK2|DNAH2|NECTIN4|ARHGAP18|SHPRH|MSH4|RPS6KA4|DHRS7C|MAP2K5|KRT12|MAP4K5|NLRC5|RAB26|DCK|CDC42BPB|EPG5|PANK1|KSR1|AARS2|KLHL40|CDK8|LOC100155249|PBRM1|IPPK|UCKL1|CARNMT1|NEK9|NOX4|CHD7|SWSAP1|ACVR2B|ACVR1|ZNF365|PSMC6|KIF21A|GNAI1|DDX21|RPS6KA2|LYN|MAPK12|HIPK4|PAK2|GPN3|RAD51B|ACAD10|ARAF|DDX55|RAF1|PDPK1|MYLK2|FLT1|PRPF8|MYO15A|BRAF|RIOK3|SCYL2|UPF1|GRPEL1|ERLEC1|NMRK2|…
GO:0008270	zinc ion binding	MF	7.2078e-12	1.1617e-09	892	17221	SLC35A4|BRAP|SSSCA1|ZFAND2B|LOC110261659|TEAD1|LOC110261945|ADAM7|ZFPM1|ZNF239|ORC2|LOC100621931|TOP3A|HOXA7|SEMA5A|CST11|EIF5|LOC100627241|USP20|PPARG|TRIML1|PET117|ZDHHC15|SPTBN2|RNF17|PNPLA6|ZNF34|CPA3|BNC2|TRIM31|LOC100152459|LOC100525433|SETD1A|HOMER1|ZNF311|ZNF135|RNF225|RLIM|BLVRA|PPM1E|RNF24|UPF1|RNF7|SUPT16H|ZNF624|CIZ1|EIF4A2|SLU7|LOC110255280|CBLL1|ARIH1|NR1D1|NSMCE1|MARCH9|DZANK1|CDAD…
GO:0016301	kinase activity	MF	7.6914e-12	1.1969e-09	617	17221	ZNF691|NADK2|KIAA1522|AKT2|DOLK|IP6K1|UCK2|MAST2|PINK1|THNSL1|GUCY2F|TAOK3|CDK7|TNIK|STK35|MKNK2|MARK2|PITHD1|MAP3K2|OVOL2|ZNF792|LOC110261334|RIPK2|NME3|AK5|STK26|LOC100524378|FGFR1|STK32B|EIF2AK4|RPS6KA3|LOC100739325|LOC100737585|ZNF260|NEK2|DYRK1B|PRKACA|DGKH|ARHGEF28|ZNF484|FASTKD1|ATM|ABL2|TESPA1|ZNF829|PNCK|MAP3K21|CD177|ZNF189|ARF5|GAS8|ARL11|EPHA3|ALPK2|ZNF408|CDKL5|CDK13|PRKCI|TTN|NTRK2|…
GO:0005524	ATP binding	MF	1.16e-11	1.745e-09	862	17221	STK36|DYSF|FLT3|KIF14|HOMER2|MERTK|RAD50|GALK1|NRBP1|SMC1A|MAP3K9|MYO1G|PHKG2|DHX9|CBX3|MAP3K19|LCK|CSNK2A2|ATP5A1|RECQL4|CLK1|TLK1|GIMAP4|STK39|TIE1|GNA13|RFC1|GNA15|LOC100738425|UCK1|DDX31|ACACA|MYH10|TRIM65|ABCD3|MKNK1|SLK|NOD2|ERCC6L|FLT4|ABCA3|ZNF213|CSK|MYO1E|MAK|CDKL1|LIMA1|MYO19|SARS|ABCA1|PAK3|PIM2|RRAGB|RAB8B|ARF1|CD274|RASSF1|CPS1|NUBP2|DNA2|RLF|NTPCR|ACYP1|CSNK1G3|DHX37|SMC5|RHOD|VRK1…
GO:0032559	adenyl ribonucleotide binding	MF	2.0718e-11	3.0161e-09	862	17221	AKT2|RAB1A|CARNS1|UCK2|RARS2|MAST2|PINK1|THNSL1|KIAA1522|WARS|TAOK3|EEF1G|GUCY2F|CENPE|TNIK|RHOT2|STK35|CHD8|CDK7|ATRX|STX2|MSH5|MARK2|CHTF18|LONP1|MKNK2|FAM111B|JOSD1|CTCFL|PITHD1|TARS2|MAP3K2|SCML1|TOR3A|RIPK2|AK5|POFUT1|STK26|NAXD|MYH9|CELSR3|EIF2AK4|MYO1C|RPS6KA3|FGFR1|STK32B|LONP2|SLFN11|LOC110259945|NEK2|CHD5|LOC100739325|CCT6B|MCM4|TRIM52|CTNNAL1|DYRK1B|PRKACA|EARS2|GCK|PNCK|SLC4A7|ABL2|AR…
GO:0006725	cellular aromatic compound metabolic process	BP	3.7105e-11	5.233e-09	2144	17221	NOS2|KDSR|PLAA|ARMC7|EPS8L3|VPS4A|LOC100624467|BOD1L1|RBSN|PCNA|ZNF140|TMEM120B|MDP1|RECQL|DCAKD|DALRD3|KRT28|KCNH2|LOC100738906|LOC110260739|ZNF248|ZNF79|AGK|LOC100520273|LRRC49|TRMT11|FAM129B|LOC100512174|ETS2|DFFB|FAM25A|HSP90B1|MORN4|DLGAP5|IFIH1|TSC22D2|RSPH4A|RNF25|PITPNC1|ZNF470|FOXF2|LOC100620089|NAA30|SF3A1|KDM1B|CLPX|PYCR1|GMNC|PRMT6|CREB3L2|PUS3|PRRT2|WIZ|RNGTT|MNX1|DCT|ZNF526|EEF1AKMT…
GO:0016772	transferase activity, transferring phosphorus-containing groups	MF	4.1809e-11	5.7177e-09	899	17221	RPGR|ALG2|LOC100525350|CDK1|RNF25|MAP3K7|ZNF329|ZNF175|ZNF389|ARF4|POLM|EMSY|SPATA5|C18H7orf34|TTC37|LOC100152428|MBD1|BMP2K|MAST4|LOC100518620|AGK|SPTLC1|KIAA1109|LOC100626731|YME1L1|BIRC3|LOC100738906|PHF21A|GK|AKT1|PFKP|MAP3K14|LOC110261289|KDM4B|IPMK|PACSIN2|LOC100521447|NMRK1|GRK2|DCAKD|LOC102167697|HIPK1|C2CD6|ZNF140|RAB18|NYAP1|RBSN|LOC100625711|POLR2K|SHPK|BRWD3|APAF1|LOC100624467|SEC24A|…
GO:0043170	macromolecule metabolic process	BP	4.8437e-11	6.4293e-09	3031	17221	TEAD3|SOS2|PLEC|DOPEY1|TFDP1|ATF3|TRPT1|B3GALT4|CC2D1B|LOC110255280|RAB27A|FAM111A|WDR3|SUGP2|NFIC|GPM6B|ADNP2|TRIM31|PEX1|LOC100516910|LOC110261142|NTRK1|TPRN|TBX10|PRSS22|ZMYND11|POLR3F|USP20|SEMA5A|EIF4EBP2|PTPRD|MRPL33|DNAH10|TNNT1|RPL17|VRK3|SAP30BP|PTMA|SEPT11|CAPN2|CDC25C|FEZ1|FAM76B|LOC100513233|LOC110262267|CLGN|SRGAP1|SYF2|LIN9|LOC106510528|MPHOSPH9|PTPN9|MRGBP|C2CD5|ADAM17|KBTBD2|MSH4|…
GO:0006464	cellular protein modification process	BP	7.9901e-11	1.0017e-08	730	17221	UBE2D1|TRIM59|B3GLCT|PIGX|USP11|PPIC|CNPPD1|B3GNT4|SETD2|EPHB6|ZFP92|AURKC|ZNF32|ZSCAN2|TRMT61A|PLK4|LOC110261309|USP4|UBE2L3|ERBB3|IRS2|NEK5|TTLL1|ZBTB6|ZNF674|MTM1|MLKL|CSRNP3|ZNF554|PPIB|PLK2|PIGQ|MAP2K1|USP48|LRAT|GPR37|ZNF316|COQ3|ZNF865|PRMT3|GIMAP7|USP25|PRKDC|GRK1|MAP2K2|RNF114|ZKSCAN4|DSTYK|TRIM38|ZBTB37|TBK1|PAPOLB|PIGN|C1H14orf37|TNFAIP8|RNF217|RPS6KA1|PARP4|ZNF180|WNK4|PRKCZ|MAST1|ZNF…
GO:0036211	protein modification process	BP	7.9901e-11	1.0017e-08	730	17221	PIGN|C1H14orf37|TNFAIP8|RNF217|RPS6KA1|PARP4|ZNF180|WNK4|PRKCZ|MAST1|ZNF786|TTLL9|USP19|ROCK1|PTPRZ1|USP10|ZNF853|ELOA|MIER3|STRADB|MAP6D1|DUSP12|GSK3B|NEK7|RPS6KL1|ZNF471|CDK4|UBE2D4|MYLK|PPP1R9A|MAPK15|BRSK1|B3GALT6|CHEK1|RYK|RNASEL|ZNF391|PADI2|PEAK1|LIMCH1|ZNF425|PIGA|PDIK1L|CDK15|STK10|TRPM6|UBE2D1|TRIM59|B3GLCT|PIGX|PPIC|USP11|CNPPD1|B3GNT4|SETD2|EPHB6|AURKC|ZFP92|ZNF32|ZSCAN2|TRMT61A|PLK4|…
GO:1901360	organic cyclic compound metabolic process	BP	8.4197e-11	1.027e-08	2169	17221	SEMA5A|POLR3F|DNAH10|TNNT1|EIF4EBP2|PTMA|SAP30BP|VRK3|RPAP1|SEPT11|HSD17B14|METTL14|FAM76B|LIN9|SRGAP1|SYF2|BLVRA|SOS2|TEAD3|GLRA1|ATF3|TRPT1|TFDP1|DOPEY1|PLEC|FAM111A|RAB27A|LOC110255280|WDR3|NFIC|SUGP2|ADNP2|GPM6B|PMM2|TPRN|TBX10|PEX1|LOC100516910|ZNF365|MORC3|FOXJ2|NELFCD|E2F5|LOC100516390|HIVEP3|C6H19orf47|KRT24|TAB1|TTC27|PDPK1|TFAP4|PCMT1|ADCY9|MRGBP|MPHOSPH9|LOC106510528|MSH4|C2CD5|DHRS7C|…
GO:0016070	RNA metabolic process	BP	9.8314e-11	1.1676e-08	1563	17221	BAZ2A|CEBPB|NR2C1|LOC100516640|RECQL5|CELF5|IGF2BP1|RERE|HOXC12|FIS1|ZNF287|ADI1|CERS3|NRL|FOXJ1|ZNF565|LOC110258194|SGSH|HEYL|TSPEAR|RILP|MXRA7|XPR1|LOC100520389|PHOX2A|ATF6|ZNF33B|PFDN2|CSTF3|STRA8|NFX1|PFDN6|AGO3|C1H9orf16|ZNF777|TRAF1|SVBP|SMPD1|WDR72|MYOC|PDGFC|NR1I2|CETN2|DTX2|FOXS1|PGAP1|CEBPA|CHD4|FOXP4|SEC31A|AP5B1|LOC110261663|HADH|EPHA6|ZNF184|AHNAK|WDR36|TFEB|EPC1|CCDC188|HEATR6|FAM18…
GO:0046483	heterocycle metabolic process	BP	1.36e-10	1.5738e-08	2135	17221	ZNF165|LOC100738134|PSKH1|HAUS1|MBD4|CADPS|PLAG1|TREML1|LOC100524159|NBEAL1|DCLRE1B|KIF5A|TRUB1|CBFA2T2|ELAVL1|SLC6A4|PLRG1|LOC110259862|GPHN|GEMIN6|HPS5|CABYR|P4HTM|KLHL15|LOC110261487|C9H11orf52|CARM1|EZH2|HOOK3|KIFC1|UNK|KIF25|BLM|VIM|ZNF22|CDC6|VPS37D|MAPRE2|HAO2|ABRAXAS2|LOC100154303|ANKFY1|ZNF3|METTL26|YIPF2|MTHFD2|SLCO6A1|AKAP7|HOOK1|FAM192A|EXOSC10|CACNA1F|LOC110261296|ST18|RRNAD1|LOC1001…
GO:0043412	macromolecule modification	BP	2.2716e-10	2.563e-08	792	17221	MAPK15|BRSK1|CHEK1|B3GALT6|PPP1R9A|UBE2D4|TUSC3|MYLK|TRPM6|PEAK1|LIMCH1|ZNF425|PIGA|CDK15|PDIK1L|STK10|RYK|BLOC1S6|RNASEL|ZNF391|WDR7|PADI2|PRKCZ|MAST1|RPS6KA1|PARP4|ZNF180|WNK4|C1H14orf37|RNF217|TNFAIP8|PIGN|NEK7|GSK3B|RPS6KL1|CDK4|ZNF471|USP10|PTPRZ1|ZNF853|MIER3|STRADB|MAP6D1|ELOA|DUSP12|USP19|TTLL9|ROCK1|ZNF786|CSRNP3|ZNF674|MTM1|ZNF554|MLKL|PLK2|PPIB|MAP2K1|USP48|PIGQ|LRAT|GPR37|ZNF316|COQ3|…
GO:0003677	DNA binding	MF	2.4142e-10	2.6574e-08	1274	17221	ZGPAT|NR6A1|ZBTB47|ZHX1|LOC100737218|PRSS12|POU4F3|CHIC1|HOXA5|DUXA|DCHS1|PDE3A|CEP68|STAMBPL1|CERS2|TUBGCP6|DHX16|C6H1orf50|ZNF865|ZNF524|LOC110261637|DHX15|OTUB1|NICN1|ERCC3|DR1|LIN28B|BRIP1|HMGA1|SPTBN4|ELF3|TRIP11|DMRTC2|ZBTB37|GPR149|LOC100517145|CLIC1|HOXC8|MAFG|SFMBT1|KMT2C|GIMAP7|TMEM55B|FOXQ1|ETV6|MGEA5|ADAM8|POLR2A|TRIM71|FGFR1OP2|PI15|SHANK2|CTSK|ROCK1|NKX3-2|LOC110261486|DDX20|DTX4|PP…
GO:0044260	cellular macromolecule metabolic process	BP	2.5044e-10	2.691e-08	2740	17221	ZNF22|CDC6|LATS2|VPS37D|MAPRE2|MRPS5|KIFC1|UNK|BLM|KIF25|VIM|CANX|FBXO46|HOOK1|EXOSC10|FAM192A|LOC110261296|CACNA1F|ST18|TSSK4|RRNAD1|IFT52|ABRAXAS2|LOC100154303|TBCK|ZNF3|ANKFY1|YIPF2|METTL26|QRICH2|RPL15|RPS6KA5|POC1B|PRKAA1|MRPL17|SLCO6A1|AKAP7|TREML1|MAP2K7|MRPL19|LOC100524159|BUB1B|DCLRE1B|NBEAL1|KIF5A|TRUB1|CBFA2T2|ELAVL1|ZNF165|PTPN1|LOC100738134|PSKH1|HIPK2|HAUS1|MBD4|TGM1|MARCH5|CADPS|PL…
GO:0034641	cellular nitrogen compound metabolic process	BP	4.0897e-10	4.2922e-08	2159	17221	DHODH|PSMC6|LOC110261286|STAT3|SKOR2|ANP32B|RAI14|LOC110256824|LOC100512052|ELF4|LOC100517356|LOC102167734|NR1D1|FEV|LOC100511862|SHPRH|ZNF112|TRA2B|NPAS3|KRT12|LOC100739480|ADGRF5|LOC100155249|ZNF746|TPD52|NKX2-4|ZKSCAN2|ZNF529|TCERG1|DCK|HDAC2|AR|MSH2|EGR3|CCDC22|GTF2H3|RBM26|ATP6V0A2|GUCY1A3|TOP3A|FOXO3|ZNF239|ORC2|LOC100621931|LGI3|LOC110261367|EPGN|TEAD1|RALY|POLRMT|PDE4A|LOC110261337|ABCA4|…
GO:0006807	nitrogen compound metabolic process	BP	5.4061e-10	5.5449e-08	2274	17221	E2F1|VPS13C|C1H14orf37|ZC3H10|PITX2|LOC100624435|LOC100621431|DMBT1|KIAA0232|SIDT1|GAD1|DBR1|ZNF615|ZNF853|MIER3|MCM3AP|ZNF786|RTN3|FMNL2|LIN28A|EXTL3|NUDT8|CEBPE|ZBTB14|HYAL2|NME8|ADCY2|MBTD1|CAD|UROS|CMPK1|PCYT1B|PLA2G7|LOC102166940|MRE11|F5|ANXA8|WDR7|SPC24|ELL2|LOC100627283|PON3|LOC102157656|DCP1A|RUFY3|LOC100519856|SSNA1|DRD1|ZNF32|LDAH|NIPA1|ARNT2|SETD2|NIPA2|POLR2D|COQ3|ZNF316|HUWE1|EEFSEC…
GO:0006139	nucleobase-containing compound metabolic process	BP	5.8312e-10	5.8481e-08	2053	17221	CENPB|HOMER2|IFNAR2|DUS3L|E2F8|LOC110261291|SIAH1|LOC100737823|DDRGK1|LOC100522942|ZNF41|YBX1|PAX3|SCMH1|GPR161|FBXO28|MAP3K9|HYAL4|C9H1orf186|CTNS|JDP2|KCTD14|AHDC1|GTF2H2|THRA|EFNA3|TUFT1|SARS|CENPP|CENPT|GEN1|SPN|TRIT1|ZNF614|CTDSP2|TSEN2|CDA|RLF|HMGCR|SATB1|VPS4B|SYAP1|AK3|PANK2|ARHGEF15|ZBTB18|ZNF629|MARS|MYH11|RBBP8NL|EIF4H|GLO1|TAF6|TGIF2|APOA4|MRM1|NFE2|TRIM25|RBM39|LAMA3|CAMLG|SLC23A3|CA…
GO:0090304	nucleic acid metabolic process	BP	9.1209e-10	8.9484e-08	1917	17221	ARNTL2|ZNF157|EEF1D|LZTS3|CXHXorf57|PDE8A|MSI2|ATF4|PRRX2|RORA|FOXL2|ETNK1|SAP130|BATF3|RFX5|RUVBL2|HELZ|RARA|LOC110259220|NR2F1|TMX4|DDIT3|PROM2|LOC100623670|ZNF644|UTP15|ZNF148|AXL|ASF1B|ZNF527|FBXO24|EEF1AKMT1|DCT|ZNF526|DEK|USB1|PHLDA1|PYROXD1|MNX1|ZNF608|KCNQ2|CCDC155|RNGTT|ZSCAN9|HOXC10|HNRNPH3|TRIP13|TWNK|LOC110259820|BRD2|HES2|CREM|NFS1|PRMT6|GMNC|LOC100626048|ETS1|SF3A1|KDM1B|CLPX|WIZ|PR…
GO:0019438	aromatic compound biosynthetic process	BP	1.2976e-09	1.246e-07	1416	17221	E2F1|MXD4|MYCBP2|ZWILCH|ZNF180|VPS13C|LOC100152722|RPS6KA1|PITX2|ZFP37|ZC3H10|C1H14orf37|PER3|RBMS1|EXOSC8|LOC100621431|DMBT1|ELOA|ZNF853|ZNF615|USP10|HIST1H2BD|FMNL2|GCFC2|TAPBP|ZNF786|RTN3|HYAL2|NME8|HNF1A|LIN28A|CEBPE|MAT2A|GON4L|ADCY2|MTA2|MBTD1|UROS|PCYT1B|PSME4|TAAR4|TRAPPC6B|HOXA10|ZNF425|ZNF391|LOC102166940|ANXA8|SPAG9|RUFY2|F5|LOC100526209|PDE6C|NCBP2|LOC100627283|KCND3|LOC100524475|ELL2…
GO:1901362	organic cyclic compound biosynthetic process	BP	1.7512e-09	1.6465e-07	1447	17221	QKI|ZNF471|TAF13|ZNF37A|NBEAL2|CDNF|LOC110261486|FOXQ1|ETV6|ADAM8|POLR2A|LOC100513291|FGFR1OP2|TPK1|E2F6|HIBCH|PCNX1|MAVS|TBX20|TMCO4|LOC106506205|DIRC2|AFG3L2|LOC110259653|PHF3|KCNH7|LOC100627222|LOC100739098|NFE2L3|ZNRD1|PRM3|KCNH6|POU4F3|LOC110261317|LOC100737218|TDH|ZHX1|DUXA|PAPD7|HOXA5|TMEM27|CHIC1|STAMBPL1|PDE3A|DCHS1|TUBGCP6|CERS2|NR6A1|ZBTB47|LOC100737927|ELF3|TRIP11|PRICKLE3|LOC10216047…
GO:0043234	protein complex	CC	1.9461e-09	1.7924e-07	1048	17221	AP4E1|AMFR|KCNJ6|LGALS9|RNF41|ENSA|IKBIP|ZNF599|FSD2|KRT8|FAXC|FGL2|TRIM15|ONECUT2|BFSP2|CDK5R2|RELL1|CROCC|ARL13B|HLTF|HNRNPUL1|SPATA2|ELL3|KRT18|FSD1L|DYRK1A|KRT39|WDR38|RNF148|SCP2|LOC110260671|LOC100625207|LOC100518807|TRAF3IP1|TOMM5|CHD1L|SGF29|GRIK1|INTS2|TIMM21|E2F2|NUDT18|CLASP1|MYO3B|TOMM70|PHC3|LOC110262325|ZNF283|SBNO1|CENPI|EPCAM|KRT10|RFC5|ZNF292|LOC100519930|PSMA8|ATP5D|MTOR|GABPB1|…
GO:0005622	intracellular	CC	3.7872e-09	3.4033e-07	2524	17221	NBEAL2|ROCK1|CTSK|PSMB4|LOC110261486|VPS18|ZNF471|TEX50|MORC4|POLR2A|PJA2|ENO4|PLEKHA4|LOC100513291|FGFR1OP2|DCLRE1C|TRIM71|VPS52|SARS2|TMCO4|LOC106506205|MRPL1|BLOC1S6|TRIAP1|RPA1|CDR2L|E2F6|MAVS|CPTP|PET100|TBX20|ZNRD1|NFE2L3|CBX5|SARM1|DTX4|LOC100520032|BRF2|RNF5|LOC100627222|DCHS1|TRIM47|SPON1|PPP1R14A|TUBGCP6|LOC110261317|TRIM44|RPL21|SLIT3|LOC100621803|C7H6orf52|KLF15|NR6A1|MRPS2|LOC1005187…
GO:0018130	heterocycle biosynthetic process	BP	3.846e-09	3.4033e-07	1423	17221	IFNAR2|CENPB|C12H17orf98|HOMER2|LOC100522942|CREB3L4|ZNF41|PDCD10|HNF4A|LOC100737823|GTF2F2|E2F8|LOC110261291|YBX1|ALX3|LOC100620238|MAP3K9|GPR161|SCMH1|MYCL|PAX3|TNFRSF8|HYAL4|TRIM65|TRIM56|TRIM36|C9H1orf186|ETV1|ZNF213|ZSCAN16|MYO1E|FGFBP1|LOC100624495|JDP2|LOC100738859|THRA|UROD|EFNA3|LOC102159167|MED14|ENPP2|RPS19|CENPP|PRPSAP2|CENPT|TUFT1|DVL2|GTF2A2|CTDSP2|ACRBP|SPN|ZNF614|SMIM17|BRD7|LOC11…
GO:0016773	phosphotransferase activity, alcohol group as acceptor	MF	6.2563e-09	5.4298e-07	506	17221	FAM168A|MAP3K11|FASTKD3|NTRK1|ABR|BMPR1B|PI4K2B|PIM3|MINK1|TAOK1|PEX1|MAP3K13|LOC100621492|GBP1|MAP3K6|LOC102157773|DGKI|ASH1L|PRAG1|NDUFAF7|DYRK2|TBRG4|AURKA|CSNK2B|CUL2|TTC28|MSI2|ETNK1|LOC100513233|NIM1K|PKMYT1|MFN2|LOC106509660|LOC110261337|MARK3|MASTL|ROS1|TYRO3|CSNK1D|PIP4K2B|PKLR|FAM50A|PRKD2|STK4|VRK3|LATS1|RPS6KA6|BMPR1A|FGGY|HIPK3|C17H20orf194|NLK|ULK3|AXL|ABL1|MAPK1|CLASP2|RPS6KB2|TGFB…
GO:0044271	cellular nitrogen compound biosynthetic process	BP	8.3046e-09	7.0714e-07	1416	17221	DNAH2|LOC100526059|LOC100739480|TRA2B|ZNF112|TFE3|RNF130|NPAS3|KRT12|MTA1|TCERG1|DCK|PANK1|LOC110261292|PIH1D3|AR|NKX2-4|TPD52|NEB|LOC100155249|ZNF746|PBRM1|ZNF529|ZKSCAN2|ADAMTS20|LOC110256824|RAI14|LOC100512052|MLLT1|PSMC6|EMC9|STAT3|ZNF70|LOC110261286|CREB5|HSD17B8|LOC102167734|FEV|NR1D1|FOXN3|PIGZ|ELF4|ERLEC1|ZNF135|TBC1D2|SCN1A|ADCY3|SLU7|ZNF624|EIF4A2|CIZ1|APPL1|HMBOX1|HOXD8|IL4I1|NOS3|ADNP…
GO:0032774	RNA biosynthetic process	BP	1.1628e-08	9.7182e-07	1259	17221	LOC100626048|CLPX|ETS1|CREB3L2|LOC100738280|CCDC155|DEK|DCT|PHLDA1|MNX1|BRD2|LOC110259820|CREM|HES2|HOXC10|ZSCAN9|HNRNPH3|TRIP13|NR2F1|DDIT3|RARA|LOC110259220|ZNF148|ASF1B|ZNF527|LOC100623670|PDE8A|ATF4|MSI2|PRRX2|FOXL2|RORA|ARNTL2|ZNF157|RUVBL2|HELZ|BATF3|RFX5|RELA|NOS2|EPS8L3|RAB32|APAF1|LOC100624467|VPS4A|RBSN|LOC102167697|TMEM120B|PCK2|LOC100521069|PPP1R10|LOC100739528|NAB2|LOC110261735|DBX1|…
GO:0005623	cell	CC	1.4011e-08	1.1115e-06	2709	17221	PLEKHB1|TYK2|SPATA22|ONECUT2|UBALD2|TRIM14|CISD1|CDK5R2|BFSP2|NDE1|SPARCL1|FAXC|TGM2|PSPH|OFD1|FGL2|L3MBTL3|UBE2R2|PRKAR1B|TIGD3|AMFR|AP4E1|KCNJ6|GLTP|LGALS9|GFI1|YTHDC1|TMEM218|JMJD4|NUTF2|LCA5L|PPARD|LOC106508998|DDX24|KRT39|FHDC1|RPS11|PPARA|RHBDF2|FAM71A|CROCC|ARL13B|HLTF|RBM47|INTS2|DUSP13|E2F2|SMARCB1|PADI4|TOMM5|CAMTA1|PLEKHD1|ZNF568|CGGBP1|ZNF891|SNX18|POLA1|RORB|GOLGA2|HEATR4|KAZALD1|BAP…
GO:0044464	cell part	CC	1.4011e-08	1.1115e-06	2709	17221	C7H6orf106|SMCHD1|FGG|ZBTB47|SOWAHD|GLDN|PCGF6|VDAC3|LOC100514530|LOC100737218|CHIC1|LOC110259300|STAMBPL1|EIF4E3|DNAH6|MLKL|LRAT|TWF2|LOC100524282|LOC100621521|FUBP3|DBN1|GPSM1|RNF43|LOC110261309|LOC110255970|NCOA3|NXT1|TRIP11|PRICKLE3|EMILIN2|TRIM38|GPR149|ZBTB37|KMT2C|SFMBT1|MAFG|DLGAP3|VGLL3|GIMAP7|SORBS1|LAMA5|ETV6|ZBTB5|CORO6|ADAM8|PSME3|SNRPD1|OMD|MAP1LC3B|QKI|KRT26|LOC102167410|BAALC|SHAN…
GO:0016787	hydrolase activity	MF	1.4039e-08	1.1115e-06	1646	17221	MACF1|ATP2B3|POPDC2|FEV|SPPL3|RAD51B|MEGF8|LOC110259371|PAG6|ALS2|MMP13|HBS1L|MLLT1|VPS29|EYS|NANP|MMP20|RAI14|ANP32B|CPE|PAFAH1B3|OPLAH|PRSS27|PIK3R2|PSMC6|GNAI1|KSR1|DUT|PDE6H|TCERG1|CDC42BPB|EPG5|EXOC7|ADAMTS20|NOX4|TRIP10|RBM5|LOC100155249|AACS|RBM23|R3HCC1L|PBRM1|SNX24|ARHGAP18|LOC100739480|LOC100737224|DNAH2|DCTD|ARL3|SPPL2A|PDE4D|ARL8A|KRT12|NLRC5|PON1|PRSS57|TRA2B|LOC100620540|SHPRH|CAPN1…
GO:0006796	phosphate-containing compound metabolic process	BP	1.8347e-08	1.4276e-06	641	17221	RPS6KC1|PAICS|ATF6|MAPK10|PLXNB2|SDAD1|SETX|NKX2-2|CTPS1|EPHA8|STKLD1|NPR1|DDR2|FGR|EGFR|LOC100523557|GRK6|PRCC|PTP4A1|PTPN13|PPA2|PKIB|TTBK2|PLA2G4F|PFDN6|CDC25B|UQCR10|LOC100521972|RPRD2|ZNF385A|CLK4|JAK1|FAM135A|SLC25A47|MOS|ABHD11|TTC22|ADCY6|PTPRS|PGAP1|PLK5|HADH|EPHA6|PKN1|TRIB1|SMARCD1|MAPK11|YAF2|OXTR|BICD1|AAK1|PTPRG|HOXC9|IKBKB|SUMF2|PTPRN2|CLK2|ARHGAP24|STRADA|FRAS1|PRKCH|C7H14orf53|PP…
GO:0006351	transcription, DNA-dependent	BP	1.8792e-08	1.4374e-06	1243	17221	BRD7|SMIM17|CTDSP2|GTF2A2|ACRBP|ZNF614|RPS19|CENPP|CENPT|TUFT1|THRA|EFNA3|LOC102159167|MED14|LEPROTL1|SNAPC5|APOA4|CREB3L3|TGIF2|RBBP8NL|EIF4H|SLFNL1|GLO1|TAF6|ZNF483|HOXA9|VAMP4|LOC110261477|ZBTB18|ZNF629|LOC110259672|ARHGEF15|VPS4B|NPAS1|SCMH1|LOC100620238|MAP3K9|PAX3|MYCL|YBX1|ALX3|PDCD10|LOC100522942|CREB3L4|ZNF41|E2F8|LOC110261291|HNF4A|GTF2F2|LOC100737823|CENPB|HOMER2|C12H17orf98|IFNAR2|JDP…
GO:0034654	nucleobase-containing compound biosynthetic process	BP	2.224e-08	1.6728e-06	1344	17221	GRK7|PRIM1|ZFP57|REPS2|ELK3|ZCCHC7|IFNG|SIN3A|TXNRD1|HDAC5|QPRT|POU6F2|C4H8orf82|ZNF593|AK8|STX5|ZNF643|BCL2|ISCA2|LIMS1|KRBA1|LOC100520903|SCML2|ADCY10|ZNF883|COMMD8|NFIB|ZNF473|LOC110259370|SMU1|NHLH1|TOMM34|TMPRSS3|SAFB|SCARF1|MAML1|SCOC|CDKL4|HOXA11|GARNL3|APBB1|CCDC149|GTF2A1|MYO1D|MAP4K3|PACSIN1|TMCC3|DLX3|CEP85|PPP2CB|GATA5|NOBOX|PBX3|MIXL1|ZNF300|ZNF579|NRDE2|CSAD|GMPR2|HOXB1|LOC100510904…
GO:0006793	phosphorus metabolic process	BP	3.8086e-08	2.8178e-06	642	17221	PIGV|PRODH2|HPN|ABHD4|FES|EPHA10|TRIM13|PANK3|PTPN11|NEK3|PAN3|CDKL2|TEC|INTS4|DUSP8|GATAD2B|EPHX4|ADCY5|DDR1|LTK|MST1R|SUFU|FER|PKDCC|GMPR2|MTFR2|SRPK3|STYX|ATP6V1A|MAN2A2|ADSSL1|SEPSECS|JAK3|MAP4K3|MAP3K12|TMCC3|ADCK1|DMPK|MAPK8|PXK|SIK3|ABCG5|CDKL4|ADCY7|SSH3|CAMK1|CDC42BPA|CYB561|RASAL2|SAFB|SERINC4|CHUK|PPP1R14D|ADCY10|STK38L|SPEG|LIMK1|CDK2|MOXD1|WASF2|ILK|AMHR2|CRYL1|SULF1|SGK2|LIMS1|MTMR8…
GO:0005634	nucleus	CC	5.7965e-08	4.2193e-06	1068	17221	ROCK1|CTSK|NBEAL2|LOC102163398|LOC110261486|VPS18|SHANK2|PJA2|POLR2A|TRIM71|FGFR1OP2|ETV6|ADAM8|TMCO4|LOC106506652|CDR2L|E2F6|RPA1|TBX20|NFE2L3|SARM1|CBX5|DTX4|LOC100739098|PPP1R9A|RNF5|LOC100621820|LOC110259300|DCHS1|STAMBPL1|CHIC1|ZBTB47|PCGF6|C7H6orf106|NR6A1|SMCHD1|SFMBT1|DLGAP3|MAFG|KMT2C|GIMAP7|VGLL3|SORBS1|NCOA3|SPTBN4|TXNL4A|PRICKLE3|ELF3|TRIP11|GLRX3|ZBTB37|GPR149|POP7|NICN1|ADGRE3|RNF43…
GO:0016740	transferase activity	MF	1.022e-07	7.3211e-06	1361	17221	LOC110261964|RPS6KL1|STRADB|MORC4|MYO1A|HSPA9|ROCK1|ARHGEF4|CSGALNACT1|AVPR1B|OLA1|PPCS|PARP4|ADAM8|TMEM170B|POLR2A|PLPPR2|FAM169B|METTL4|TRPM6|N4BP2|CDR2L|TPK1|IHH|LIMCH1|ZMYM2|PEAK1|ALS2CR12|STK10|TMCO4|RNASEL|BLOC1S6|DIRC2|RILPL2|LOC110261493|MAPK15|DTX4|B3GALT6|LOC100627222|LOC100621388|LOC100739098|PPP1R9A|ZNRD1|MYLK|LOC106508543|PPEF2|AURKC|LOC100737218|DLST|PAPD7|ALG9|CHIC1|TUBGCP6|EIF4E3|…
GO:0044422	organelle part	CC	1.7529e-07	1.2361e-05	946	17221	LOC106510322|LOC106508998|KRT39|QRICH2|KRT23|CAAP1|PLEKHG5|LOC110260671|RNF148|SCP2|C4A|EXOSC10|POLR3D|RNF215|TUBGCP5|HLTF|CROCC|HNRNPUL1|SPATA2|B4GALNT3|IFT52|KRT18|ELL3|KRT79|ANKRD60|ST18|DYRK1A|LOC102163658|KRT8|SPARCL1|DYNC1I2|FAXC|KIFC1|UNK|FGL2|EHMT2|ONECUT2|VIM|CANX|CDK5R2|BFSP2|INIP|CENPQ|DYNC1I1|RELL1|CDC6|AP4E1|AMFR|AIFM1|KMT2A|RNF41|FGFR1OP|ENSA|KAT6A|IKBIP|C9H11orf87|BCAP29|LIN37|ZNF5…
GO:0044446	intracellular organelle part	CC	7.5098e-07	5.2141e-05	934	17221	SURF6|SEC24C|NEDD1|SEC24D|RRBP1|SEC24A|ALOX5|SLC16A5|NOS2|LOC100511376|RNF122|SUGP1|KIF5C|PLCH1|LOC100517809|LOC110261735|MCTP2|RNF126|SPECC1|GPR160|KAT6B|PACSIN2|KRT28|LOC100521069|NUCB1|TUBGCP2|ERP29|ORMDL3|FKRP|SAMHD1|PCNA|DLG5|DNAH12|TMEM120B|HIPK1|ATP5I|TRAF7|LAMTOR1|ELL|KCMF1|PEX11B|PCGF2|HP1BP3|BMP2K|TCTN3|LOC100736765|FAM129B|NUDT21|LOC100520273|CREBBP|TNNI2|NDUFA7|PITPNC1|SYNJ2|RNF25|CAL…
GO:0004672	protein kinase activity	MF	1.1135e-06	7.6142e-05	388	17221	TNK1|NRBP2|TRIB1|UBR4|GSK3A|PKN1|ERBB2|PLK5|EPHA6|WNK1|MTOR|GIT2|TNK2|MYO3A|MOS|MAST3|HEATR5B|CAMK2B|CLK4|JAK1|CDK10|BMX|BUB1B|MAPK6|MAP2K7|CDK3|GUCY2D|IRAK4|AURKB|LOC110258617|C7H14orf53|CSNK1G1|STRADA|ARHGAP24|FRAS1|KNDC1|HIPK2|PSKH1|PRKCH|SERPINA1|BATF|CLK2|FGFR4|CHEK2|MYO3B|AAK1|CLASP1|IKBKB|MAPK11|TMEM97|EPHA8|KSR2|STKLD1|NEK4|DDR2|NPR1|TRPM7|PKN2|SETX|PAQR4|IPO4|MAPK10|DYRK1A|GCN1|CDK16|TSS…
GO:0035556	intracellular signal transduction	BP	1.8996e-06	0.00012795	433	17221	FBXO34|DEPDC1|RAP1GAP2|SPATA13|REM2|SRPRB|ABR|GUF1|DYNC1LI1|RALA|RGL2|SRP72|RAB40C|DGKI|ADCY3|MTIF2|RAB27A|DEPDC7|ZNF624|ATP4A|ECT2L|SOS2|CREB3L2|ARHGEF6|SH2B3|CUBN|GATD1|RAB20|ARHGEF16|RAP2C|ZNF784|PRKD2|RAP2A|ARHGEF5|SEPT11|RHOC|ARHGAP35|RASGRP1|RAB22A|RGL3|IQSEC2|FBXO8|RAB31|PTGDR2|PRKCD|GNAL|RHOBTB3|GUCY1A3|SPSB3|RBM4|TMEM120B|PBRM1|RAB18|AGAP2|CNIH1|RAPGEF2|ASB3|IL29|CDC42BPB|ARL6|PLCH1|PHF2…
GO:0044428	nuclear part	CC	2.5728e-06	0.00017075	383	17221	E2F2|LOC102162202|INTS2|HAUS1|RNF10|POU3F2|LRIG2|TXN|OXTR|MYO3B|BICD1|TAF4B|LOC110261669|SLC46A3|LOC102158569|NUDT18|RNF103|CCT3|ZC3H12A|GLG1|KIF5A|DAXX|RAD21L1|SMARCB1|DEF8|MED12|GTF2H5|RAD9B|RNF121|LOC110261672|TMEM57|TAF4|FAM186B|FAM124B|SBNO1|ANAPC11|SEC31A|C9H11orf52|ANAPC15|HAVCR1|ARID1A|EPHA6|LOC100519930|LOC110261663|FGL2|UNK|UNC79|KIFC1|DTX2|DYNC1I2|PSEN1|LOC102163658|CENPQ|RELL1|INIP|FA…
GO:0033554	cellular response to stress	BP	4.4939e-06	0.00029393	346	17221	SLC39A2|ZBTB2|SLC23A3|LIG3|OBSCN|USP37|KRT25|EXO1|GABARAP|SEC62|CARTPT|ZNF7|ANXA6|LOC100738744|TIAM1|LOC100623035|ZNF467|ATG12|LOC100625662|ZNF286A|LOC100523983|KIF6|ZFP90|ZNF189|RASSF10|FIGNL1|BCS1L|RASAL2|DMC1|ZNF829|ERCC5|SCRT1|PRKACA|ZNF484|PSMC2|ZNF8|NAIF1|RAD9A|ZNF260|LOC100521680|LONP2|GTF2H4|RAD1|MYO1C|NRDE2|ZNF300|ZNF605|ABCD1|RUVBL1|LOC110261334|ZKSCAN1|LOC100524378|ABCG5|PPP2R1A|ELMOD2…
GO:0043227	membrane-bounded organelle	CC	4.8298e-06	0.00031138	1533	17221	PDCD10|ARID1B|CREB3L4|SIAH1|LCN9|GAL3ST1|E2F8|GTF2F2|MBD6|HNF4A|HOMER2|SUV39H1|CENPB|LOC100154127|IFNAR2|ZBTB10|RABAC1|SCMH1|MAP3K9|RNF128|MAP3K19|CBX3|CLTC|N4BP2L1|CTNS|RBM12|TRIM56|SLC22A20|C9H1orf186|RNF32|TNFRSF8|HDAC1|ANGPTL4|NOTCH1|POLL|AHDC1|PLPP7|TRIM10|LTN1|LOC100738859|JDP2|LOC102158214|NUP107|KMT2B|ETV1|ABCA3|NDUFB1|AIMP1|PYGO1|FGFBP1|MAK|KMT5B|BRCA1|LOC100525112|TIGD5|TSPYL4|EFNA3|THR…
GO:0043231	intracellular membrane-bounded organelle	CC	4.9376e-06	0.00031385	1530	17221	ZFP14|CCNJ|UQCRB|NDUFB7|ACACA|KLF8|MYH10|SYNC|FBXO30|SYT5|MCF2L2|NUP188|JUN|THAP11|NR1D2|NT5C2|GPAA1|C3H2orf74|HBP1|LOC110261673|FBXO25|COPG1|FOXD1|RNF38|LOC100517803|ATXN2|ADAMTS7|NFIX|LOC100524034|ALG5|ACOX3|BACH1|HS2ST1|MAML3|PIAS4|FDX1|THAP1|DNMT1|PFDN4|MN1|PRPF39|MTERF1|MAP3K1|PHACTR4|SMARCA4|EHF|LOC100156967|SIM1|MRPL45|LOC110260077|C6H1orf158|CDKN1B|YAP1|MKRN2|SIPA1L3|HSD11B2|KPNA6|POLR2E|…
GO:0016310	phosphorylation	BP	5.2418e-06	0.00032856	369	17221	INTS4|GUCY2F|TEC|CDKL2|TAOK3|PAN3|KIAA1522|DDR1|MAST2|PINK1|AIP|AKT2|UCK2|GATAD2B|MKNK2|EPHA10|FES|PRODH2|MARK2|CDK7|NEK3|STK35|TNIK|MAP3K12|STK26|TMCC3|MAP4K3|RIPK2|NME3|JAK3|MAP3K2|PITHD1|PXK|SIK3|MAPK8|PKIA|ADCK1|DMPK|NDUFC2|PKDCC|FER|MTFR2|LOC100739325|SUFU|NEK2|MST1R|LTK|STK32B|FGFR1|MAN2A2|EIF2AK4|RPS6KA3|SRPK3|AMHR2|ABL2|ILK|PNCK|SPEG|LIMK1|CDK2|STK38L|SIK2|DYRK1B|PRKACA|LIMS1|SGK2|CDK13|C…
GO:0031323	regulation of cellular metabolic process	BP	6.0227e-06	0.00037233	1151	17221	ZFHX2|MED17|BARHL1|NR4A3|LNPEP|DNAL1|T|HMG20A|PSMC4|WWC1|RAD51|GTF2E2|GIGYF2|HOXD1|SOX21|FOXD2|ZBTB26|FOSL1|NR2C2|BEX1|MOB1B|BTBD7|XBP1|LOC100515345|HOXB13|STX1A|ZKSCAN7|LUC7L|GPR26|PSMC3IP|ARHGAP35|MYCBP|USP33|HOXA3|ZNF514|BTLA|CPNE9|BRWD3|NRBF2|SURF6|UBP1|VWA8|LOC106504121|RASAL3|LOC110261288|JARID2|LOC110261289|LRCH3|LDLRAD3|VPS39|VAX1|KAT6B|GPR160|FBXL19|ZNF2|GTF2B|BMP2K|ECM1|PAX4|PAXBP1|LAMT…
GO:0006468	protein phosphorylation	BP	8.7035e-06	0.00053079	327	17221	FLT4|EPHB6|AURKC|SLK|MAK|CNPPD1|CDKL1|CSK|ZNF213|STK39|TIE1|TLK1|MKNK1|DSTYK|ZBTB37|TBK1|NRBP1|MAP3K9|PHKG2|CLK1|GRK1|CSNK2A2|PRKDC|MAP2K2|MAP3K19|LCK|MLKL|ZNF674|PLK2|PDCD10|MAP2K1|STK36|MERTK|PLK4|HOMER2|ERBB3|FLT3|NEK5|KIAA0100|STRADB|MIER3|LOC100519461|HCK|GSK3B|NEK7|RPS6KL1|CDK4|APOA4|ROCK1|RPS6KA1|WNK4|PRKCZ|MAP3K1|MAST1|VRK1|MKRN2|CAMK4|WEE2|TRPM6|RYK|RNASEL|CSNK1G3|PEAK1|PDIK1L|CDK15|STK1…
GO:0019222	regulation of metabolic process	BP	9.2618e-06	0.00055731	1198	17221	MLLT1|LOC100512052|RAI14|ESPN|LOC110261286|STAT3|PSMC6|FOXN3|NR1D1|FEV|CREB5|ELF4|LOC100739480|LOC100526059|DNAH2|MTA1|KRT12|NPAS3|RNF130|TFE3|ZNF112|TRA2B|AR|PIH1D3|LOC110261292|ZKSCAN2|ZNF529|PBRM1|ZNF746|LOC100155249|NKX2-4|FOXO3|LOC100627241|GLI1|CITED1|GTF2H3|PPP1R14C|CAPN1|MTCL1|PDE4A|LOC110261337|PSMD2|TEAD1|RALY|SPATC1|LOC100621931|SCN1A|ZNF135|ERLEC1|PKIG|CIZ1|EIF4A2|ZNF624|SLU7|NOS3|HOX…
GO:0008092	cytoskeletal protein binding	MF	1.2595e-05	0.00074791	306	17221	EPB41L1|LOC100623720|TMEM102|EIF4G1|APMAP|WIPF3|TNRC6A|PSMC3IP|FAM193A|KIFC3|KCTD12|SKI|KIF23|LRP6|COTL1|DNAH10|C3H2orf78|RABEP1|LOC106507061|FGF8|SYCE2|RSF1|ACTR10|NF2|FSCN2|EXT1|KIF4A|ORAI3|KIF5B|CDC73|KIF1C|BSN|COBL|FBXW4|KIF11|NISCH|PRRT2|KLHL2|STX19|CUX2|TNNI2|LMOD3|KIF21A|KIF9|FMR1|PIK3R2|ATP9A|ESPN|INTS3|ZNF365|LOC100522498|MSN|ZNF746|TPD52|CRLF1|WASF3|FXR2|RABGAP1|KIF5C|GPATCH8|TTLL4|CUED…
GO:0044424	intracellular part	CC	1.6094e-05	0.00094326	2322	17221	TOMM22|SERP1|SMCO2|POLR2E|DNAH7|HSD11B2|SIPA1L3|FBXO47|MKRN2|CDKN1B|SAP30L|SELENBP1|SIM1|LOC100156967|FKBP15|CMTM7|PHACTR4|KCNQ5|KCNJ2|USP31|MAP3K1|SMC5|MRPL23|RPSA|DPP8|NRIP1|DIRAS1|FAM186A|RPL32|C9H11orf1|RUFY1|XAB2|RASSF1|TSPYL1|HOMEZ|RNF40|DZIP1L|LSM12|MYO19|SH2D5|UNKL|APC2|RPL35|LOR|NFASC|COPG1|RPL6|THAP11|NR1D2|MAP7D2|NT5C2|C3H2orf74|GPAA1|JUN|MCF2L2|NUP188|SYT5|NDUFB7|FBLIM1|RBM27|CCNJ|DNM…
GO:0006996	organelle organization	BP	1.7785e-05	0.001029	516	17221	PET100|TMSB15B|DAG1|PRPH|LOC106506652|BLOC1S6|SCLT1|LOC100739098|HNF1A|EXTL3|COL6A3|PLIN3|C1QTNF4|ELOA|AVIL|FMNL2|THADA|LMO2|MGEA5|DMTN|FGFR1OP2|MAP1LC3B|RBMS1|IGDCC4|C1H14orf37|EIF1AX|CCDC68|TMEM40|BTBD2|BPTF|VAPB|SKA1|PRR36|SORBS1|TMEM55B|MAFG|RAD21|KMT2C|LOC574051|ZBTB6|CEP295|EPS15|MLKL|EPS15L1|CSRNP3|NUP62CL|TRAIP|POLR2J|LOC110261479|DR1|CUL3|SSNA1|CERS2|TUBGCP6|MCEMP1|SETD2|PDE2A|SMCHD1|TAC…
GO:0006928	cellular component movement	BP	2.1041e-05	0.001202	152	17221	DDIT3|FAM76A|USF2|KIFC3|SFI1|LOC106507765|STK16|USO1|DNAH10|XBP1|KIF23|KIF3C|GEMIN2|YWHAB|LAMA3|DNAH14|KIF20B|YWHAQ|LOC102168060|SYT2|BECN1|KIF1C|DYRK2|HOMER3|TRAK2|KIF11|DYNC1H1|HOMER1|YWHAZ|KIF6|CDKL4|RASSF10|WWC1|GAS8|KIF4A|KIF5B|SLC7A2|KIF21A|KIF9|PSMC6|IFNGR1|LAMA1|PIK3R2|RAI14|MORC3|LOC100520491|KIF20A|EGFLAM|ELL|TEKT2|CCDC157|LOC110259371|PEX19|KIFC2|CALCOCO2|UACA|KRT24|PIK3R1|LOC100525350…
GO:2001141	regulation of RNA biosynthetic process	BP	2.2775e-05	0.0012848	1055	17221	GRK7|ZFP57|REPS2|ZCCHC7|ELK3|SIN3A|TXNRD1|IFNG|HDAC5|POU6F2|STX5|ZNF643|BCL2|ISCA2|KRBA1|LOC100520903|COMMD8|ZNF883|SCML2|NFIB|SMU1|ZNF473|LOC110259370|NHLH1|TMPRSS3|MAML1|CDKL4|SCOC|HOXA11|CCDC149|APBB1|PACSIN1|MYO1D|TMCC3|DLX3|CEP85|GATA5|PPP2CB|MIXL1|ZNF300|PBX3|NOBOX|CSAD|NRDE2|ZNF579|CEP97|LOC100510904|HOXB1|CIPC|MOB3C|FMR1NB|ETV4|LOC100737217|GATAD2B|PHOX2B|ZNF133|PRDM7|CHD2|THRB|MTHFD2L|HO…
GO:0009889	regulation of biosynthetic process	BP	2.3733e-05	0.0013223	1073	17221	ZNF112|TRA2B|TFE3|RNF130|MTA1|NPAS3|KRT12|DNAH2|LOC100739480|LOC100526059|NKX2-4|PBRM1|LOC100155249|ZNF746|ZNF529|ZKSCAN2|AR|PIH1D3|LOC110261292|PSMC6|LOC110261286|STAT3|RAI14|LOC100512052|MLLT1|ELF4|CREB5|NR1D1|FEV|FOXN3|SLU7|EIF4A2|CIZ1|ZNF624|ERLEC1|SCN1A|ZNF135|ADNP|L3MBTL1|SETD1A|LOC100525433|PPP1R12A|BNC2|BMPR1B|APPL1|HMBOX1|NOS3|HOXD8|GTF2H3|CITED1|LOC100627241|FOXO3|LOC100621931|TEAD1|RAL…
GO:0051252	regulation of RNA metabolic process	BP	2.5156e-05	0.0013845	1055	17221	DMBT1|LOC100621431|EXOSC8|USP10|ZNF615|ZNF853|ELOA|RTN3|ZNF786|TAPBP|GCFC2|FMNL2|ZWILCH|MYCBP2|MXD4|E2F1|RPS6KA1|LOC100152722|VPS13C|ZNF180|C1H14orf37|ZFP37|ZC3H10|PITX2|RBMS1|PER3|PCYT1B|TAAR4|PSME4|ZNF425|HOXA10|SPAG9|RUFY2|ANXA8|LOC102166940|CEBPE|LIN28A|HNF1A|MTA2|GON4L|MBTD1|SSNA1|ZFP92|ZNF32|ARNT2|SETD2|NIPA2|VSX2|PDE6C|LOC100526209|LOC100627283|LOC100524475|KCND3|C5H12orf45|LOC102157656|KR…
GO:0080090	regulation of primary metabolic process	BP	2.7316e-05	0.0014853	1105	17221	ZNF746|LOC100155249|PBRM1|NKX2-4|ZKSCAN2|ZNF529|LOC110261292|PIH1D3|AR|TFE3|TRA2B|ZNF112|NPAS3|KRT12|MTA1|RNF130|LOC100526059|LOC100739480|DNAH2|ELF4|FEV|NR1D1|CREB5|FOXN3|PSMC6|STAT3|LOC110261286|ESPN|RAI14|MLLT1|LOC100512052|PPP1R12A|L3MBTL1|LOC100525433|SETD1A|ADNP|BMPR1B|BNC2|APPL1|HOXD8|NOS3|HMBOX1|SLU7|PKIG|ZNF624|CIZ1|EIF4A2|ERLEC1|ZNF135|SCN1A|LOC100621931|SPATC1|RALY|TEAD1|LOC110261337|P…
GO:0019538	protein metabolic process	BP	2.7993e-05	0.001504	1407	17221	PPWD1|POLR2K|POMT1|PTPN7|TRAP1|LOC100511376|SLC16A5|TTK|DUSP3|PSMB3|ZNF623|MSL1|SEC24A|RNF126|CBARP|TAL2|MAP3K14|KCNMB3|RPS7|LOC110259249|TTLL4|LOC102165880|PRSS58|PRDM12|HIPK1|NYAP1|VAX1|GRK2|FKRP|WASF3|ZNF2|BMP2K|ECM1|TTC37|RPS27A|ZNF389|LOC100522498|KIAA1109|ICMT|LOC100626731|CREBBP|TMEM185A|MAST4|USP2|MAP3K7|SETD4|ENAH|LOC100515049|CPA4|KEL|PTPN18|CARS2|PITRM1|NDUFAF7|LOC106509717|EXT1|LOC100…
GO:0019219	regulation of nucleobase-containing compound metabolic process	BP	3.0178e-05	0.0015836	1079	17221	PRICKLE3|ELF3|NCOA3|LOC102160475|GPR149|ZBTB37|LOC100517145|CLIC1|DMRTC2|SFMBT1|MAFG|ZKSCAN4|LOC100518738|HOXC8|TMEM55B|PTPA|GIMAP7|VGLL3|ZNF865|GPR37|DNAH6|MLKL|ZNF445|LOC110261637|DHX15|LOC100513271|LOC110261309|LIN28B|LOC100737218|LOC110261317|POU4F3|ZHX1|HOXA5|DUXA|PAPD7|PDE3A|DCHS1|STAMBPL1|CERS2|NR6A1|ZBTB47|E2F6|MAVS|PCNX1|TBX20|TMCO4|LOC106506205|LOC110259653|DIRC2|KCNH7|LOC100739098|LOC1…
GO:0051171	regulation of nitrogen compound metabolic process	BP	3.0178e-05	0.0015836	1079	17221	JDP2|MYO1E|FGFBP1|LOC100624495|ZNF213|ETV1|ZSCAN16|C9H1orf186|TRIM56|TNFRSF8|MYCL|PAX3|LOC100620238|SCMH1|ALX3|YBX1|HNF4A|LOC100737823|E2F8|LOC110261291|CREB3L4|LOC100522942|ZNF41|PDCD10|HOMER2|C12H17orf98|CENPB|TGIF2|CREB3L3|SNAPC5|APOA4|LEPROTL1|SLFNL1|GLO1|TAF6|RBBP8NL|EIF4H|ZBTB18|VAMP4|ZNF483|NPAS1|VPS4B|SATB1|LOC110259672|ARHGEF15|SMIM17|BRD7|ZNF614|CTDSP2|TUFT1|RPS19|CENPP|LOC102159167|MED…
GO:0006355	regulation of transcription, DNA-dependent	BP	3.1017e-05	0.0016013	1052	17221	ZNF614|CTDSP2|SMIM17|BRD7|MED14|LOC102159167|THRA|EFNA3|TUFT1|CENPP|RPS19|GLO1|SLFNL1|TAF6|RBBP8NL|EIF4H|TGIF2|CREB3L3|APOA4|LEPROTL1|NPAS1|VPS4B|LOC110259672|ARHGEF15|ZBTB18|VAMP4|ZNF483|ALX3|YBX1|MYCL|PAX3|LOC100620238|SCMH1|CENPB|C12H17orf98|HOMER2|HNF4A|LOC100737823|E2F8|LOC110261291|CREB3L4|LOC100522942|ZNF41|PDCD10|MYO1E|FGFBP1|LOC100624495|ZNF213|ETV1|ZSCAN16|JDP2|TNFRSF8|C9H1orf186|TRIM56…
GO:0006974	response to DNA damage stimulus	BP	3.1224e-05	0.0016013	320	17221	LOC100524378|ABCD1|RUVBL1|LOC110261334|ZKSCAN1|KDM1A|RAD23A|ALG6|ABCG5|PPP2R1A|LOC100521680|ZNF260|GTF2H4|RAD1|MYO1C|NRDE2|ZNF300|ZNF605|LONP2|AHCTF1|LOC102158443|LOC100738050|LOC110261311|ZNF572|FANCC|THNSL1|SGTA|ZNF691|LONP1|CHTF18|MSH5|RPL31|AQR|ZNF251|CNOT10|ZNF7|TIAM1|ZNF467|LOC100623035|ANXA6|LOC100738744|LIG3|SLC39A2|ZBTB2|SLC23A3|EXO1|OBSCN|USP37|ZNF829|ERCC5|ZNF484|NAIF1|PSMC2|ZNF8|RAD9A…
GO:0010556	regulation of macromolecule biosynthetic process	BP	3.2948e-05	0.0016522	1070	17221	LOC100520903|NFIB|COMMD8|ZNF883|SCML2|BCL2|KRBA1|ISCA2|MAML1|CDKL4|SCOC|NHLH1|SMU1|LOC110259370|ZNF473|TMPRSS3|ZFP57|ZCCHC7|ELK3|REPS2|GRK7|ZNF643|STX5|EHHADH|IFNG|SIN3A|TXNRD1|POU6F2|HDAC5|PHOX2B|ZNF133|CHD2|PRDM7|THRB|ETV4|MOB3C|FMR1NB|LOC100737217|GATAD2B|HOXD9|HEMGN|MTHFD2L|EIF5A|TMCC3|PACSIN1|MYO1D|CEP85|DLX3|HOXA11|CCDC149|APBB1|CEP97|LOC100510904|HOXB1|CIPC|GATA5|PPP2CB|CSAD|ZNF579|NRDE2|M…
GO:0031326	regulation of cellular biosynthetic process	BP	3.2948e-05	0.0016522	1070	17221	MCM5|C2H11orf95|MTERF3|CCDC159|APBA1|PER1|FOS|STX1B|CBY1|NKX2-2|EIF4EBP3|RRAGD|LOC102167273|SDAD1|PGR|USP46|IFT74|ASMTL|MTA3|LTBP2|LOXL4|BICDL2|TAF9B|ZBTB38|LOC100521972|RRAGA|ESX1|HOXD13|BICRA|ZNF205|ZNF713|LEKR1|ZFP1|RFX1|TMTC1|MED12|ZNF382|TNIP1|CARHSP1|PPP1R21|ZNF658|CACNA1I|NDEL1|PPP1R26|GULP1|TARSL2|RIMKLB|BICD1|LOC110262090|FOSL2|RILPL1|POU3F2|FAM53B|ARHGAP24|USF1|HES6|BATF|TMA16|CYP2C33|E…
GO:0019205	nucleobase-containing compound kinase activity	MF	4.0027e-05	0.0019851	123	17221	LOC100737218|ZFP92|ZNF32|ZNF697|ZNF484|ZNF568|ZNF774|LIMS1|TESPA1|ZNF829|ZSCAN16|LOC100624495|ZNF189|ZNF34|LOC102158906|TRIP13|UCK1|GZF1|LOC102159768|ZBTB47|ZBTB34|RILPL1|LOC110261293|RNF208|ZNF408|ALDH1L2|ZBTB26|LOC110261380|ZNF526|ZNF660|ZFP57|ZKSCAN4|ZNF446|ZNF169|NME1|MZF1|ZNF7|ZRANB3|ZNF41|ZNF316|OVOL3|ARHGEF2|ZNF146|TAF9|ABCG1|LOC102159855|ZNF382|ZNF554|LOC100737823|AK1|ZNF445|ZNF514|LOC110…
GO:2000112	regulation of cellular macromolecule biosynthetic process	BP	4.4142e-05	0.0021654	1067	17221	MED13L|MED11|KRT40|ZNF251|EIF4EBP1|TFDP2|ZSCAN10|SFXN3|NPAS2|PROP1|HMGB2|LOC110261306|HEXIM2|SNAPIN|LRP1|ELF5|LOC110261633|RNF219|POLR3GL|FMNL1|SPACA3|PURA|EIF5A2|CHURC1|TIGD4|LRCH4|NR1H2|MCM7|RUVBL1|ESRRA|SYNE3|YBX2|KDM1A|IL12RB2|FBXO7|PPP2R1A|WDR13|ABCC2|SNRNP200|CABP7|ZNF286A|C3H16orf72|FOXN2|GOLGB1|ZFP90|HAAO|CENPK|MINDY2|PHIP|STX18|ZNF711|CEBPZ|HEXIM1|PSMC2|DNAAF5|TBX21|MTMR8|RXRB|ZNF652|ZNF…
GO:0048870	cell motility	BP	4.7289e-05	0.0022704	89	17221	TEKT2|CCDC40|CCDC157|LOC110259371|PEX19|KIFC2|LOC100154946|CALCOCO2|UACA|UNKL|KRT24|TPM1|NUP62|PIK3R1|MYH9|PDCD6IP|KRT79|PSMC6|STRA6|PIK3R2|BECN2|LAMA1|CROCC|RAI14|LOC100520491|MORC3|EGFLAM|ELL|LOC100155249|SAPCD2|KRT28|CLHC1|VIM|RHBDD1|ODF2L|LAMA4|TTC21B|KIFC1|CCDC136|KRT8|NDE1|TRAF3|STX7|DYNC2H1|PFDN6|MSL1|MYH11|DES|LOC106507512|BRWD3|MORC4|MIIP|MYOC|LAMA2|SCARA3|GPSM1|HOMER2|YWHAB|LAMA3|YWHAQ|…
GO:0051674	localization of cell	BP	4.7289e-05	0.0022704	89	17221	TRAK2|HOMER3|TMEM191C|SSNA1|GOLGA5|YWHAZ|HOMER1|MYH10|MMRN2|RASSF10|OLFM3|RABGAP1L|GAS8|WWC1|GIT2|FAM76A|DDIT3|LAMA5|PRKDC|USF2|USO1|SFI1|RUFY4|XBP1|LAMA3|YWHAB|HOMER2|GPSM1|BST2|YWHAQ|TRAIP|EPS15L1|TPM4|BECN1|DYNC2H1|STX7|TRAF3|DES|MYH11|MSL1|PFDN6|LOC106507512|BRWD3|MIIP|MYOC|LAMA2|SCARA3|MORC4|LOC100155249|VIM|RHBDD1|ODF2L|CLHC1|SAPCD2|KRT28|TTC21B|LAMA4|KIFC1|NDE1|KRT8|CCDC136|STRA6|PSMC6|KRT…
GO:0051179	localization	BP	5.9591e-05	0.0028309	1471	17221	TMEM191C|ZC3H12A|MFSD4A|DNHD1|NRAS|SYTL4|BATF|ARHGAP24|MPC1L|CMTM5|POU3F2|MMRN2|LOC110262090|TMOD3|YTHDC2|BICD1|LOC100525140|MROH7|CHAF1B|LOC106505107|NDEL1|SH3BP5L|CACNA1I|AHCYL2|PPP1R21|ABHD11|AP1G2|DRG2|ATP6V1E1|SCNN1A|RFX1|KBTBD4|C14H1orf131|PCCB|LOC100511166|FLII|GPR155|SGMS2|GPR151|SLC6A5|MX2|OLFM2|TMEM115|SLC4A10|SLC2A4|SLC23A2|FITM1|ATP6V0A4|LTBP2|RHBDD1|SEC23IP|LOC100523557|INPP4A|MFSD3|…
GO:0060255	regulation of macromolecule metabolic process	BP	6.2976e-05	0.0029605	1102	17221	SSH2|SEPT8|LOC100623035|FNDC3A|RMND1|RBPJL|GNB3|CARTPT|GATAD2A|IRF9|BCAP31|YWHAB|RFX3|MYBL1|MED7|SNX2|ZNF641|KLHDC4|RAB11FIP3|ZNF484|CTNNAL1|YEATS2|CNEP1R1|ARID2|SAMD8|TYROBP|CHD3|ELF2|EGF|DAZAP1|CDH4|CDKL5|TTN|KRT4|ADCY1|CCNL2|RAD23A|VEZF1|CRTAC1|FMN1|RAB11FIP4|PER2|DNAJA1|LOC100524378|ATP6V1G3|TCEANC|LOC396787|CELSR3|ELK4|PXMP4|SPDEF|LOC100737585|LOC110255258|CSDE1|TRIP4|ZNF383|CHD5|CORO1A|TAF1…
GO:0010468	regulation of gene expression	BP	6.5069e-05	0.0030274	1080	17221	SEPT11|PPARG|CLDN12|GATC|SAP30BP|ATF7|EIF4EBP2|TNNT1|DNAH10|SEMA5A|LOC100621400|FBXO32|SRGAP1|LOC110261304|ZFPM1|PPP6R1|FBXW4|LOC110255280|JUND|RAB27A|FAM111A|PLEC|TFDP1|ZNF311|ATF3|TEAD3|PPP2R1B|CLOCK|MYOG|PEX1|TPRN|TBX10|GPM6B|ZNF34|NFIC|ARNTL|HIVEP3|CKAP5|E2F5|NELFCD|SDCCAG3|CHD7|FOXJ2|ZNF365|FOXN1|LOC110261249|SCYL2|PAWR|TFAP4|TLE2|MED13|HMCN1|TAB1|TNIP3|C2CD5|NUDT3|MEOX1|LOC106510528|ETV2|MP…
GO:0044248	cellular catabolic process	BP	7.1993e-05	0.0033153	295	17221	CCDC157|SLC20A2|PAFAH2|POLR3GL|FMNL1|SEPSECS|ATP6V1G3|PSMB7|MYH9|FOXJ3|KPNA2|CCDC13|CELF1|SIK3|DMPK|DTD2|RAD23A|ACSL4|CCDC149|PSMA1|SEPT6|PSMA3|MCC|KIF2A|CDC26|STX2|TNRC18|TACC2|GABRQ|CUL5|INTS4|DYNC2H1|PCYOX1L|DES|PAN3|RAB3IL1|ATG14|SGTA|ZBTB2|SPC25|KRT25|CELF2|SCN2B|MXD1|GABARAP|BECN1|BCAP31|PSMA7|DTNA|SYNGAP1|LOC106509573|USF2|LOC110257937|LRRFIP2|SFI1|SEPT8|ATG12|NAV2|ATP5G2|MXI1|SMG1|SMG8|KR…
GO:0009056	catabolic process	BP	7.5092e-05	0.0034231	352	17221	PPP1R9B|ABHD11|LOC102164418|LOC100156879|UCHL5|UBQLN1|WDR61|HSF2|SLC25A47|BAP1|BST2|RUFY4|HNRNPC|ARL4C|UCHL3|ZNF207|CTH|PLCB1|MBD3|ACIN1|PSMB5|PSMA8|HADH|LOC100624094|PPP1R21|BATF|HECTD4|RABGAP1L|CUL4B|FOSL2|LOC100624681|CARD9|ALDOC|FUT4|CAPG|POC1A|TMEM191C|CARD14|KIF5A|ELAVL1|VAMP3|RASA2|PLCB3|FOS|RILP|POC1B|CENPO|SSTR3|KRT39|WDR38|IRF2|HMOX1|RPS6KC1|LOC100154946|HOOK1|CROCC|RBM4B|GABARAPL2|PPAR…
GO:0016151	nickel cation binding	MF	8.0759e-05	0.0036447	105	17221	EIF4E3|NDUFS2|LOC100624495|ZSCAN16|ZNF829|ZNF774|ZNF8|MCM4|ZNF135|ZNF484|ZNF697|SCRT1|ZFP92|ZNF32|ZNF408|GZF1|LOC100625897|RASAL2|PTPRR|ZNF165|MZF1|RPL37|ZKSCAN4|ZNF467|CLDN9|ZPR1|BPTF|SLC30A2|ZNF527|ZSCAN2|ZNF713|TRAIP|LOC110261309|LOC100621931|ZNF75D|ZNF239|LOC100737823|ZBTB6|ZNF674|PHACTR3|LCT|ZNF554|LOC102159855|RTP3|ZNF146|ZNF316|ZNF865|ZNF572|ZNF786|LOC110261311|RPRD2|LOC110261306|ZNF623|DN…
GO:0019201	nucleotide kinase activity	MF	8.4228e-05	0.0037636	109	17221	ZSCAN10|FEZF2|LOC110261289|ZNF629|ZNF180|LOC100738906|PHF21A|ZNF140|ZNF436|AK3|UCKL1|ZNF205|LOC100624467|ZNF691|ZNF777|LOC100739480|THNSL1|ZNF22|ZNF615|UCK2|ZBTB46|PRDM7|ZNF133|C1H9orf85|ZNF623|LOC110261288|LOC110261306|ZNF786|ZNF572|DTX4|LOC100520389|LOC100621388|ZNF300|C2H11orf95|ZBTB49|LOC100737585|ZNF175|ZNF260|ZNF329|ZNF835|ZNF35|ZNF366|LOC110259371|CMPK1|SPATA5|E4F1|ZNF792|OVOL2|AK5|LOC1006…
GO:0007264	small GTPase mediated signal transduction	BP	8.7161e-05	0.0038268	215	17221	RAP2A|ARF3|ARHGAP35|RASGRP1|RAB22A|ARHGEF5|RHOC|SEPT11|FBXO8|RASL11A|RAB24|RGL3|IQSEC2|MCF2L|TIAM1|RAB31|SEPT8|GNAL|RHOBTB3|SRL|RAB9B|RAB20|RAB29|DYNC2LI1|OBSCN|ARHGEF2|RAB3B|ARHGEF16|RAP2C|RASGEF1B|RAB27A|MTIF2|GNAQ|DRP2|ECT2L|SOS2|ARHGEF6|ARHGEF28|GEM|ARL11|SPATA13|RAP1GAP2|ARHGEF7|RAC2|ABR|GUF1|DYNC1LI1|REM2|SRPRB|ARHGEF10L|RAB40C|RALA|SRP72|ARF5|RGL2|VAV3|RAB11B|ARHGEF26|FGD6|GNAI1|RAP1GAP|PS…
GO:0043565	sequence-specific DNA binding	MF	8.7339e-05	0.0038268	277	17221	CDV3|FOXF2|CREBL2|FOXN3|FEV|NR1D1|PITPNC1|CREB5|GOPC|TERF1|SCYL2|FOXN1|CALCOCO2|TLE2|ELF4|MORN4|SDCCAG3|ZNF2|ZNF365|ATF5|FOXJ2|ETS2|FOXH1|TERF2|AR|NFE2L2|POU4F1|ZNF529|VPS39|LOC102167697|ETV2|UBP1|NRBF2|MTA1|BATF3|PLEKHA5|CNKSR3|SPATC1|BTLA|ZFPM1|ATF4|FOXL2|RORA|LOC100621931|XBP1|FOXO3|LOC100623670|RARA|PPARG|TSN|DDIT3|ATF7|HMBOX1|LOC110259820|CREM|SAMD12|FOXD2|FOSL1|NR2C2|BNC2|PPP1R12A|ATF3|NR4A…
GO:0016788	hydrolase activity, acting on ester bonds	MF	9.1624e-05	0.0039759	465	17221	ZNF674|LOC100625564|MTM1|ZNF554|PLA2G4E|RNASEH1|UBASH3B|EXO5|ERBB3|OTUB1|POP7|LOC100737821|PHOSPHO2|SORL1|PAFAH1B1|MAP3K9|TMCC2|FNDC1|FANK1|NCEH1|LIPE|DPP4|TRIM38|CRK|EME2|CLTC|THAP1|TMEM55B|ZRANB3|COL20A1|CPZ|VTI1B|SPC24|STK39|TIE1|PDE6C|NR6A1|ELL2|PTPN22|CRACR2B|PON3|IQUB|PCGF6|CRYBG1|ANGPTL4|PTRHD1|PDE6B|CDC14B|SSNA1|EPHB6|SYNJ1|CFAP69|MAP7D2|NT5C2|LOC102166801|PDE3A|PDE2A|FNDC8|LOC102162486|G…
GO:0004725	protein tyrosine phosphatase activity	MF	0.00010587	0.0045505	68	17221	DUSP6|DUSP3|LOC100620540|DUSP8|CDC25B|ELOA|DUSP12|PTPRZ1|PTPN7|PTPN9|LOC100624894|DUSP19|PTPRH|PTP4A1|PTPN13|PTPN11|LOC100525721|PTPN3|PTEN|IL12RB2|PTPDC1|CDKN3|DUSP18|MTMR3|MTMR14|FEV|DUSP5|PTPRC|ENAH|KRT39|STYX|MTMR2|MTMR1|CDC14B|PTPN18|MTMR8|PTPRO|CARD14|RNGTT|SSH3|PTPRG|CRYBG1|DUSP14|PTPN5|PTPN1|DUSP4|PTPN2|PTPRN2|PTPRR|PTPRE|DUSP13|PTPN22|ELL2|DUSP16|DUSP26|PTPRB|PALD1|PTPRK|CDC14A|DUSP9|PTP…
GO:0006914	autophagy	BP	0.00010764	0.004583	143	17221	ATG14|LAMB2|DES|RAB3IL1|MAP1LC3A|DYNC2H1|MXD3|STX2|MCC|AFAP1L1|SEPT6|LOC100155249|TMEM120B|ELL|DMPK|SDCCAG3|CCDC149|MORC3|STX6|ZNF365|RAI14|MYH9|SIPA1|SHTN1|MAPK8IP3|KRT24|UACA|ATP6V1G3|POLR3GL|FMNL1|PAWR|CCDC157|IFFO1|CREB3L2|HOMER3|DRP2|CEBPG|KIF5B|DBNL|SCARF1|TINF2|DNAAF4|HMG20A|ZNF189|TRIM45|FOSL1|HOMER1|KRT4|MAP3K11|MXI1|ATG12|NAV2|SEPT8|XBP1|SFI1|SEPT11|USF2|DTNA|OCLN|DDIT3|PSMC3IP|GABARAP|…
GO:0050662	coenzyme binding	MF	0.00010994	0.0046372	173	17221	ADH5|PSKH1|ME1|HSD3B7|LDHD|ACOX1|OXTR|HAO1|ACADSB|DHRS4|NDUFS1|NNT|LTN1|DRD1|GCDH|SBDS|TDH|STEAP3|GPD1L|UXS1|DIP2C|NDOR1|TSTA3|ILVBL|MLKL|ACBD4|RAB27B|CAMK2B|RETSAT|DECR2|DUS3L|LOC100627466|LOC100520168|FOXRED1|ZNF207|HADH|AHCYL2|ACBD5|GIT2|DECR1|QSER1|RDH12|RDH11|ACADS|LOC100157017|HMGCR|SIRT6|TPCN1|IMPDH2|SIRT1|FOXRED2|HSD11B2|G6PD|MICAL3|ACADM|TKTL2|ATRN|BCKDHA|SETD1B|LOC110256481|ABRAXAS2|STX…
GO:0006281	DNA repair	BP	0.00011563	0.0048318	291	17221	LOC100623639|SLC35E3|ZNF287|LOC110261296|LOC100154303|LOC100520389|ZNF3|ZNF33B|KATNAL2|LOC100736720|ZNF628|ZNF835|CKAP2|MRPS10|ZNF565|ZNF777|BRI3BP|ZNF205|ZNF197|ZNF22|LOC100627091|SHMT1|ANKRD44|CUNH9orf142|LOC100521972|PTPRH|UBE3A|BLM|ATAD1|LOC100624136|INIP|FAAP100|ZNF333|EHMT2|RFC5|ZNF283|ZNF660|THSD4|GIT2|CLIC3|RFC4|SPG7|GTF2H5|ZNF382|ZNF146|KATNA1|LOC110259862|EHMT1|UBQLN1|MLH1|ZNF75D|ZFP1|Z…
GO:0042995	cell projection	CC	0.00014047	0.005816	82	17221	BST2|CXHXorf57|YWHAQ|TRAIP|YWHAB|HOMER2|BECN1|TPM4|EPS15L1|PITPNM2|USF2|PRKDC|FAM76A|GIT2|DDIT3|EME2|XBP1|USO1|SFI1|RUFY4|MMRN2|MYH10|IFT43|GOLGA5|YWHAZ|HOMER1|RABGAP1L|GAS8|WWC1|OLFM3|HOMER3|TRAK2|ISCA2|SSNA1|TMEM191C|SNX2|PEX19|LOC100154946|CALCOCO2|KIFC2|LOC106504125|TEKT2|CCDC40|CCDC157|MYH9|TUFT1|NUP62|TPM1|KRT24|UNKL|BECN2|LOC100516640|PSMC6|STRA6|PDCD6IP|KRT79|ELL|EGFLAM|LOC100520491|CROCC…
GO:0008855	exodeoxyribonuclease VII activity	MF	0.00014804	0.006059	69	17221	SUDS3|CCDC40|TNIP3|PIK3R2|TMCC3|FSD1L|PHLDB2|PML|SH3GL2|TRIM8|ZNF365|LOC100511545|TRIP10|TRIM15|EXOC7|SEPT6|DNAH12|LOC100738479|DTNBP1|FSD2|RAB3IL1|LOC100511937|BCAP29|RBBP8NL|VPS37D|APOA1|TRAF3|MXD3|MYOC|DNAH2|SURF6|ATG14|APOA4|SPC25|APOA5|BST2|DIXDC1|BECN1|UCHL5|LOC102164418|CHAF1A|SYBU|THAP1|SH3GL1|SYNGAP1|TRIM38|SRCAP|TMCC2|TRIM21|RUFY4|LOC733579|ANGPTL4|SYCE2|CRACR2B|STMN2|STMN1|LOC100622028…
GO:0016796	exonuclease activity, active with either ribo- or deoxyribonucleic acids and producing 5'-phosphomonoesters	MF	0.00014902	0.006059	81	17221	APOA4|ATG14|DNAH2|MYOC|SURF6|APOA1|MXD3|TRAF3|RBBP8NL|VPS37D|BCAP29|LOC100511937|RAB3IL1|LOC100738479|DTNBP1|FSD2|R3HCC1L|DNAH12|RBM4|SEPT6|TRIM15|TRIP10|EXOC7|ZNF365|LOC100511545|TRIM8|RBM4B|SH3GL2|PHLDB2|PML|TMCC3|BIRC3|FSD1L|CELF1|CELF5|PIK3R2|TNIP3|NRDE2|CCDC40|SUDS3|RNF207|SSNA1|ELAVL3|MAP7D2|ELAVL1|CENPK|FNBP1L|PLCB3|VTI1B|ZNF692|SPC24|ZW10|PSPC1|SAFB|SCARF1|STMN1|LOC100622028|CRACR2B|STMN2…
GO:0006950	response to stress	BP	0.00015307	0.0061678	630	17221	HOMER3|NSD3|SESN3|PSMC2|RAD9A|DNAAF5|SCRT1|KIF6|MAML1|ZNF286A|BCS1L|FIGNL1|DMC1|RASAL2|TMPRSS3|ZFP90|ERCC6L2|SAA2|GPR22|SYNGAP1|SEC62|TIAM1|ATG12|ANXA6|GPX1|TXLNB|STX5|HSPD1|ZBTB2|PALM2|EXO1|OBSCN|USP37|HOXC4|KRT25|AHCTF1|ZNF572|FGB|PRDM7|CUL5|RPL31|CWH43|CAVIN1|AQR|IL22|ZNF251|MTHFD2L|CNOT10|SIGLEC11|CEP85|TMCC3|ABCD1|LOC110257049|RUVBL1|KDM1A|ABCG5|ENTPD1|PPP2R1A|CLRN3|OBSL1|TEKT2|NRDE2|RAD1|SC…
GO:0004529	exodeoxyribonuclease activity	MF	0.00015585	0.0061696	71	17221	SUDS3|CCDC40|TNIP3|FSD1L|TMCC3|PIK3R2|TRIM8|ZNF365|LOC100511545|PHLDB2|PML|SH3GL2|SEPT6|DNAH12|TRIP10|TRIM15|EXOC7|LOC100738479|FSD2|DTNBP1|RBBP8NL|VPS37D|BCAP29|APOA1|MXD3|TRAF3|LOC100511937|RAB3IL1|ATG14|APOA4|MYOC|DNAH2|SURF6|EXO5|SPC25|APOA5|BST2|LOC102164418|BECN1|DIXDC1|UCHL5|SYBU|THAP1|SH3GL1|SYNGAP1|CHAF1A|TMCC2|TRIM21|RUFY4|SRCAP|TRIM38|CRACR2B|STMN2|LOC733579|ANGPTL4|SYCE2|ZNF692|VTI1B|…
GO:0016895	exodeoxyribonuclease activity, producing 5'-phosphomonoesters	MF	0.00015585	0.0061696	71	17221	STMN2|CRACR2B|ANGPTL4|LOC733579|SYCE2|SPC24|ZNF692|VTI1B|LOC100622028|STMN1|SCARF1|ZW10|PSPC1|SAFB|FNBP1L|PLCB3|CENPK|SSNA1|RNF207|MAP7D2|EXO5|BST2|SPC25|APOA5|LOC102164418|DIXDC1|BECN1|UCHL5|THAP1|SYBU|SH3GL1|SYNGAP1|CHAF1A|TMCC2|RUFY4|TRIM21|TRIM38|SRCAP|SEPT6|DNAH12|EXOC7|TRIM15|TRIP10|DTNBP1|FSD2|LOC100738479|RBBP8NL|VPS37D|BCAP29|MXD3|TRAF3|APOA1|LOC100511937|RAB3IL1|ATG14|APOA4|SURF6|DNAH2|…
GO:0006259	DNA metabolic process	BP	0.00016169	0.0063452	652	17221	KDM1A|USP47|CCDC149|ENTPD1|ABCG5|CELF1|TMCC3|ABCD1|MIER1|MCM7|RUVBL1|SP2|NRDE2|RAD1|GTF2H4|RBM33|ZNF300|NAALADL2|LOC100510904|OBSL1|RNF219|AHCTF1|ZNF572|HEXIM2|ZNF251|TNRC18|SRSF1|CNOT10|RPL31|MED13L|NRDC|AQR|ARHGAP31|TIAM1|NAV2|PRDM2|PPP3CC|ANXA6|NCAPH|LRRC36|USF2|GPR22|LYST|PRIM1|UBAP2|EXO1|OBSCN|USP37|KRT25|IKZF3|ZNF593|PPP1R1B|HSPD1|ZBTB2|PSMC2|POT1|LOC102162880|SCRT1|SIK2|NFIB|TMPRSS7|VSIG10…
GO:0016043	cellular component organization	BP	0.00016552	0.0064395	830	17221	MPHOSPH9|DNAH2|LOC100737224|LIMD1|ARPC5L|RUBCNL|RAB26|SHPRH|NUDT3|RC3H2|CUEDC1|CRTC2|PIH1D3|LST1|LOC110255899|DCK|FGA|FXR2|CRLF1|AFAP1L1|IPPK|PBRM1|LOC100155249|ZNF746|E2F5|SDCCAG3|TRIM8|MORC3|RAI14|ZNF365|PIK3R2|SRGAP3|STAT3|FMR1|AGER|LMOD3|HMCN1|CAND2|WISP3|ARPC4|SIPA1|LOC106508817|TBPL2|CREB5|PABPC1|MYO15A|LOC100517356|SETD7|PAWR|RALGPS1|ARHGEF6|TBC1D2|UPF1|KLHL2|NISCH|CIZ1|FBXW4|CC2D1B|PRR7|J…
GO:0016311	dephosphorylation	BP	0.00018028	0.0069539	81	17221	PTPRK|CDC14A|EPM2A|DUSP9|PTPRD|SSH2|DUSP16|PPARG|TMEM55B|PALD1|CPZ|PTPRB|DUSP26|PTPMT1|LOC100625564|MTM1|DUPD1|PTPRS|UBASH3B|CDC25C|SRGAP1|CDC14B|PTPN18|MTMR1|MTMR8|PTPRO|CARD14|MTMR2|CNEP1R1|PTPN1|PTPN5|DUSP4|PTPRN2|PTPN2|PTPRE|PTPRR|DUSP13|PTPN22|RNGTT|PTPRG|SSH3|DUSP14|PTPDC1|PPP1R2|CDKN3|TMEM131|SDAD1|PTPN3|PTEN|F5|FEV|DUSP5|PIGW|PTPRC|STYX|KRT39|DUSP18|TMEM55A|ASPN|MTMR14|MTMR3|DUSP12|ELOA|P…
GO:0071840	cellular component organization or biogenesis	BP	0.0001895	0.0072474	885	17221	FMNL1|LOC100510904|MMP25|LOC102164141|TEKT2|FRRS1|TMIGD2|HMG20B|EIF5A2|LOC100738087|TARDBP|UBA3|CELF1|HOXA6|CCDC13|TMCC3|EIF5A|SLC7A2|PEX13|ARPC2|CCDC149|RNF4|ABCG5|TMOD1|PXK|KIF20A|WDR82|KCNS1|MCC|FBL|KCNC3|NRDC|CAVIN1|IGFBP4|OXA1L|TRIM13|ARHGAP31|SENP7|TCIRG1|TNRC18|HSPA14|CDC26|SNAPC4|DRC1|CYLD|FGB|DUSP8|GATAD2B|WNT10A|RNF219|CDC23|TTC39C|HSCB|CAPZA2|CENPN|STX5|RUBCN|HAUS4|LOC110257362|PALM2|F…
GO:0044710	single-organism metabolic process	BP	0.0002015	0.0076417	1135	17221	IARS|NRAS|GCDH|LARS2|CYP2C33|ADK|DIP2C|SYTL4|DNM3|ARSK|SQOR|HSD3B7|BICD1|HOXC9|TARSL2|RIMKLB|PTPRG|LOC110262090|MMRN2|USP54|LYPLA2|GIPC2|ARID1A|AHCYL2|NDUFA5|ZMYM4|ADCY6|ZNF382|TNIP1|ABHD11|ILVBL|SLC25A47|GDI1|CYP17A1|GALNTL5|LOC100511166|RPRD2|LOC100521972|PADI6|HPRT1|FAM84B|CYP27A1|WASHC5|LOC100523909|LOC100523557|LOXL4|MTAP|CSTL1|CTPS1|KDM3B|QRICH1|NKX2-2|PLXNB2|AASS|SETD1B|FH|STX1B|SLC26A3|JM…
GO:0005525	GTP binding	MF	0.0002081	0.0077795	257	17221	RAB37|CYP26A1|RAC3|DNAH7|RAB39A|ARL9|RAB8A|GNL2|RAB33A|RAB6A|RAB6B|RAB14|ARL14|ARFRP1|EREG|TRIM23|OLA1|RHOD|RAB2B|NTPCR|RHOA|GIMD1|DIRAS1|DNA2|NUBP2|RRAS|FBXO4|LOC100519177|EEF2|RRAGB|ARF1|RAB8B|ABCA1|DHX16|FOXD1|ABCA3|NAA15|RRAD|GIMAP8|RAB42|RHOV|ABCG8|RAB28|ATP5B|ARL4D|LOC100738425|GNA15|IFI44L|GNA13|GIMAP4|DNM1|ABCB11|IRGC|GIMAP7|RHOF|RASL11B|DERA|SRPRA|RAB40B|LOC100620825|CDC42|RAB39B|LOC1102…
GO:0005929	cilium	CC	0.0002103	0.0077795	63	17221	BST2|PEX19|LOC100154946|KIFC2|CALCOCO2|TRAIP|HOMER2|TEKT2|CCDC157|CCDC40|BECN1|MYH9|NUP62|TPM4|KRT24|TPM1|EPS15L1|PITPNM2|UNKL|BECN2|USF2|PSMC6|FAM76A|STRA6|GIT2|DDIT3|PDCD6IP|KRT79|ELL|XBP1|USO1|SFI1|RUFY4|CROCC|RAI14|CLHC1|SAPCD2|ODF2L|VIM|MYH10|MMRN2|HOMER1|GOLGA5|NDE1|RABGAP1L|CCDC136|KRT8|WWC1|GAS8|KIFC1|OLFM3|DES|HOMER3|TRAK2|PFDN6|MYH11|STX7|SCARA3|MYOC|MORC4|SSNA1|LOC106507512|TMEM191C|
GO:0031514	motile cilium	CC	0.0002103	0.0077795	63	17221	DES|HOMER3|TRAK2|PFDN6|MYH11|STX7|MYOC|SCARA3|MORC4|SSNA1|LOC106507512|TMEM191C|SAPCD2|CLHC1|VIM|ODF2L|MYH10|MMRN2|GOLGA5|HOMER1|NDE1|RABGAP1L|CCDC136|KRT8|WWC1|GAS8|KIFC1|OLFM3|BECN2|USF2|PSMC6|FAM76A|GIT2|STRA6|PDCD6IP|DDIT3|KRT79|ELL|XBP1|USO1|CROCC|RUFY4|SFI1|RAI14|BST2|PEX19|LOC100154946|CALCOCO2|KIFC2|TRAIP|HOMER2|TEKT2|CCDC40|CCDC157|BECN1|MYH9|NUP62|TPM4|KRT24|TPM1|EPS15L1|PITPNM2|UNKL|
GO:0009058	biosynthetic process	BP	0.00024595	0.0090242	2043	17221	PURA|ST13|SPACA3|CUTA|GALE|FMNL1|OBSL1|POLR3GL|LRCH4|TIGD4|ALDOB|ADSSL1|CHURC1|RBM33|EIF5A2|SYNE3|ESRRA|ABCD1|MCM7|RUVBL1|MIER1|NR1H2|SNRNP200|ABCG5|ABCC2|OSBP2|WDR13|TANC2|PPP2R1A|IL12RB2|FBXO7|KDM1A|YBX2|RNF4|PANK3|AQR|MED11|KRT40|RPL31|PIGV|MED13L|NRDC|GNG12|SFXN3|NPAS2|ZSCAN10|TFDP2|EIF4EBP1|ZNF251|SNAPIN|LOC110261633|LRP1|ELF5|CUL5|SPG21|HEXIM2|LOC110261306|BCLAF1|HMGB2|PROP1|CALM1|ADCY5|EPB…
GO:0001071	nucleic acid binding transcription factor activity	MF	0.00026644	0.0096197	445	17221	C1H9orf16|C6H16orf95|ZNF197|BICRA|MYOC|STIL|SVBP|LOC100156374|TFCP2L1|BCAP29|TIGD3|MAPRE2|BEND6|NFYA|LOC100515119|KAT6A|NFX1|FOXS1|UNK|FGL2|L3MBTL3|FAXC|ZBTB38|TAF9B|KIF25|NR1I2|BICDL2|VIM|ODF2L|FOXA3|MTA3|IGF2BP1|RERE|HOXD10|ASMTL|IFT74|NEK4|CRX|ZNF287|PGR|CACNA1F|ST18|CEBPB|BAZ2A|FBXO3|PPARA|NR2C1|NFATC2|CBY1|LOC100520389|FOS|YIPF2|KRT39|CLDN6|ATF6|PPARD|MTERF3|NRL|FOXJ1|ZNF565|ESR1|TREML1|RORB…
GO:0003700	sequence-specific DNA binding transcription factor activity	MF	0.00026644	0.0096197	445	17221	FOS|YIPF2|LOC100520389|CBY1|PPARD|ATF6|KRT39|CLDN6|ZNF565|FOXJ1|NRL|MTERF3|ESR1|RERE|IGF2BP1|NEK4|ZNF287|CRX|IFT74|HOXD10|ASMTL|BAZ2A|CEBPB|PGR|CACNA1F|ST18|NFATC2|PPARA|NR2C1|FBXO3|FAXC|UNK|L3MBTL3|FGL2|FOXS1|KIF25|TAF9B|ZBTB38|BICDL2|NR1I2|VIM|FOXA3|ODF2L|MTA3|C6H16orf95|ZNF197|BICRA|C1H9orf16|TFCP2L1|SVBP|LOC100156374|STIL|MYOC|MAPRE2|TIGD3|BCAP29|KAT6A|NFX1|NFYA|LOC100515119|BEND6|PPP1R9B|TNI…
GO:0004869	cysteine-type endopeptidase inhibitor activity	MF	0.00028506	0.01021	15	17221	CST3|CSTL1|HRG|LOC100515765|LOC100516119|CST11|CST8|KNG1|AHSG|CST7|CTSF|FETUB|LOC100516302|CST6|SPP2|
GO:0019001	guanyl nucleotide binding	MF	0.00029614	0.010523	262	17221	RALA|TWNK|GUK1|TRIP13|RAB40C|GBP1|SRPRB|REM2|DYNC1LI1|GUF1|GPATCH3|UPF1|NMRK2|MUC6|NAV1|RAB27A|MTIF2|BRAP|RAP2C|GBP2|MFN2|LOC110255361|MTG2|RAB20|ING1|RAB31|RHOBTB3|GNAL|GTPBP3|DNAH10|LOC100620900|SEPT11|ABCA7|RHOC|ARHGAP35|NIP7|RAB22A|LOC100621751|RAP2A|RAC1|LOC100517809|ARL6|IFI44|PDE6H|AGAP2|TMEM120B|RBM23|RAB18|PCK2|GNAI2|LOC100516455|ABCC11|GNAT2|ABCC4|RASL12|ARL3|PPWD1|TCEAL3|DRG1|ARL8A|RAB…
GO:0032561	guanyl ribonucleotide binding	MF	0.00030129	0.010623	261	17221	RAB20|MTG2|LOC110255361|MFN2|ING1|BRAP|RAP2C|GBP2|NIP7|RAB22A|ARHGAP35|RHOC|ABCA7|SEPT11|RAP2A|LOC100621751|LOC100620900|DNAH10|GTPBP3|GNAL|RHOBTB3|RAB31|GPATCH3|GUF1|DYNC1LI1|SRPRB|REM2|RAB40C|GUK1|TWNK|TRIP13|RALA|GBP1|NAV1|MUC6|RAB27A|MTIF2|NMRK2|UPF1|ABCB6|RAB5B|RAB3A|ARL8B|GPN3|GNA14|GNAI1|HBS1L|ARF4|LOC100152428|AGAP2|RAB18|PCK2|TMEM120B|RBM23|RAC1|PDE6H|IFI44|ARL6|LOC100517809|RAB26|RAB32|…
GO:0016591	DNA-directed RNA polymerase II, holoenzyme	CC	0.00030979	0.010691	62	17221	CIZ1|DAXX|LOC110261486|ZNF599|HIST1H2BD|GLG1|LOC100738859|DGKH|CHIC1|WASHC4|NFYB|LOC110261669|YAP1|DEK|TAF4B|FXR2|EHMT2|SYNC|PHLDA1|LOC102158569|C1H14orf37|POLR2A|LOC100156937|INTS2|LOC102162202|SCARF1|LEO1|LOC110261735|PRDM13|SUGP2|TCERG1|LOC110261670|HAVCR1|LOC110261482|GTF2A1L|LOC100519930|LOC110261663|EPHA6|LOC110255273|DRAP1|GTF2A2|C9H11orf52|KCMF1|FIS1|GTF2A1|LOC100738744|LOC106504438|MAP3K…
GO:0033036	macromolecule localization	BP	0.00031872	0.010691	533	17221	KRT12|KIAA1958|PLEKHA1|RASGRF1|RUBCNL|MAP2K5|DPF3|DNAH2|LOC100155249|RBM23|PBRM1|UGGT1|EPN1|EXOC7|NFE2L2|P4HB|DCK|LOC110255899|ARFIP2|PSMC6|RAMP2|RAI14|MORC3|TRIM8|SDCCAG3|LOC110259371|GPN3|KRT24|CAND2|JUND|WDR3|NUFIP1|PPP2R1B|UPF1|TBL1XR1|PLIN2|PPP1R12A|LOC100525433|GPATCH3|UBXN8|CYP24A1|SRP72|CSE1L|DDX59|ULK3|USO1|AP2A2|TOMM40L|SRGAP1|MFN2|APOA5|KY|FAM76B|PPP6R1|ADAMTS4|SGMS2|ZNF385A|GPR151|SRP…
GO:0012507	ER to Golgi transport vesicle membrane	CC	0.00031941	0.010691	27	17221	FEZF1|SEC23B|LOC110259371|LOC100525433|MAZ|ZFYVE27|LOC100739672|FEZF2|TDG|C7H6orf52|SUPT6H|PDCD10|ZNF385A|TTC17|SEC24A|SYTL4|SEC24C|GATAD2B|NEMP1|ZNF283|GLT8D2|RUFY4|NRF1|NANOS2|RABAC1|SEC24D|HP1BP3|
GO:0030127	COPII vesicle coat	CC	0.00031941	0.010691	27	17221	MAZ|LOC100739672|ZFYVE27|FEZF2|TDG|SUPT6H|C7H6orf52|PDCD10|FEZF1|SEC23B|LOC110259371|LOC100525433|SEC24C|NEMP1|GATAD2B|ZNF283|GLT8D2|NRF1|NANOS2|RUFY4|RABAC1|HP1BP3|SEC24D|TTC17|ZNF385A|SEC24A|SYTL4|
GO:0030134	ER to Golgi transport vesicle	CC	0.00031941	0.010691	27	17221	MAZ|ZFYVE27|LOC100739672|TDG|FEZF2|C7H6orf52|SUPT6H|PDCD10|SEC23B|FEZF1|LOC110259371|LOC100525433|SEC24C|ZNF283|NEMP1|GATAD2B|GLT8D2|NRF1|RUFY4|NANOS2|RABAC1|HP1BP3|SEC24D|ZNF385A|TTC17|SEC24A|SYTL4|
GO:0044249	cellular biosynthetic process	BP	0.00031959	0.010691	1969	17221	FOXP3|GUCY1B3|ASXL1|MALT1|CALM3|NOS1|LOC100516355|SHC4|DUS4L|CNTRL|SYT2|LOC100521785|LIG3|RBM39|LOC100514563|NFE2|TMEM81|TMEM190|MRPS14|LAMA3|SENP6|NUP153|CAMLG|GMPS|GPIHBP1|FARS2|USP16|DMD|LOC106506010|ZNF584|SENP3|POLR3A|LOC100738744|CCDC87|SIX5|ZNF7|FNBP1|SF3B1|WAC|DRAP1|TPI1|SLAIN2|FITM2|CEBPG|PLCD4|ZNF189|NFKB1|RDH8|GNE|PKNOX2|LOC110262214|UBR3|GART|ADAM22|HHEX|ZFX|CNTN3|RPL4|ZNF8|MCM4|DENND…
GO:0006352	DNA-dependent transcription, initiation	BP	0.0003198	0.010691	86	17221	SNAPC5|STIL|UBP1|MAPRE2|TIGD3|ZNF599|TAF6|HIST1H2BD|ANKRD44|CENPBD1|LOC110261486|KAT6A|EPS8L3|RPLP2|TCERG1|LOC110261735|POLE4|LOC110261674|LOC110261477|TAF9B|LOC100156937|FXR2|YAP1|CETN2|LOC110256824|GTF2B|GTF2A1|KCMF1|TAF10|GTF2A2|FBXO3|LOC110261482|ANXA8|LRRC49|PSD3|FBXL2|TBPL2|NRDE2|IFIH1|PURA|YTHDF3|NFYB|LOC100738859|DGKH|KLHDC4|GLG1|ZNF484|CHIC1|TAF6L|S100A16|LOC110261673|NPM1|DAXX|CIZ1|BRD2…
GO:0004140	dephospho-CoA kinase activity	MF	0.00033195	0.011015	9	17221	UCK2|DCK|LOC100523557|PEX1|UCKL1|AK8|COASY|DCAKD|UCK1|
GO:0008138	protein tyrosine/serine/threonine phosphatase activity	MF	0.00035352	0.011646	57	17221	PTPRK|CDC14A|CDKN3|SSH2|DUSP9|PTPDC1|PTPRD|EPM2A|DUSP16|DUSP26|PTPRB|PTEN|PTPN3|LOC100625564|MTM1|DUPD1|PTPMT1|PTPRC|DUSP5|STYX|PTPRS|UBASH3B|DUSP18|PTPRO|MTMR8|MTMR1|CDC14B|PTPN18|PTPN7|PTPRZ1|PTPN9|DUSP12|DUSP3|LOC100620540|DUSP6|DUSP8|MTMR2|PTPRN2|PTPN2|PTPN1|PTPN5|DUSP4|PTPRH|PTPN13|DUSP13|PTPN11|PTP4A1|PTPN22|LOC100525721|PTPRE|PTPRR|LOC100624894|RNGTT|DUSP14|SSH3|DUSP19|PTPRG|
GO:0005125	cytokine activity	MF	0.00035831	0.011665	52	17221	IL25|CXCL11|YWHAZ|IL22|PPBP|IL29|CCL27|LIF|AMCF-II|CCL20|LRP1|IL17D|ELOVL7|CCL16|MINDY2|CCL19|LOC100736818|TSLP|TMEM154|CCL5|LOC100520680|TSPAN32|CCL21|CXCL10|RBPMS|IL33|CGN|ZBP1|CSF3|PROB1|CCL22|CXCL8|LOC100516039|LOC100525396|CXCL2|CCL28|DST|CXCL9|IL17B|RPL13A|CCL14|FSD1L|LOC100515857|OSM|WDR36|GLI1|CCL25|UBR4|FOXO3|IL17C|CCL3L1|CSF1|
GO:0003779	actin binding	MF	0.00035928	0.011665	196	17221	LMOD2|DBN1|LOC100627466|C8H4orf36|KIAA1147|FGF19|ARFGAP1|POLR2J|FGF7|FGF10|ZNF384|WASL|INF2|FGF18|CTNNA1|ZBTB6|ZSWIM5|TWF2|KMT2C|PRRC2B|IL17B|GIT2|DIAPH3|SORBS1|ECE1|TMEM40|BTBD2|KRT10|BPTF|WIPF2|CCDC158|MCCC2|TMSB10|SMN1|FGF22|YTHDC2|HOXC9|VTI1B|KDM6A|LOC100623862|CACNG2|MAZ|GMFB|TWF1|ASPSCR1|PDE2A|VAMP3|WHAMM|CERS2|ARID3A|HIP1R|GPR137C|CUL3|TUSC2|LOC100518456|HNF1A|HNRNPL|FRG1|FSD1L|CEBPB|LIX1L…
GO:0048037	cofactor binding	MF	0.00037047	0.011942	207	17221	HADH|AHCYL2|PDXDC1|ACBD5|GIT2|CTH|LOC100520168|FOXRED1|CMYA5|ZNF207|ACBD4|DUS3L|CAMK2B|AOC2|DECR2|RAB27B|RETSAT|LOC100627466|WDR61|LOC110256000|NDOR1|KYAT3|TSTA3|ILVBL|MLKL|STEAP3|GPD1L|DIP2C|UXS1|DHRS4|NDUFS1|NNT|GOT2|LTN1|DRD1|GCDH|TDH|SBDS|ACOX1|OXTR|ACADSB|HAO1|RAB28|PSKH1|ADH5|AGXT2|ABAT|ME1|HSD3B7|LDHD|GPD1|LOC100525099|STEAP4|TSEN2|NPR1|SDR42E2|HIBCH|AOC1|HSPG2|LOC100622246|NSDHL|LOC100519…
GO:1901576	organic substance biosynthetic process	BP	0.00039868	0.012761	1997	17221	MLLT6|SELENOI|ASB14|UPK3B|DDOST|DES|CENPBD1|LOC100738050|LOC102158443|LOC102165602|RGMB|ZNF691|GLRX2|NANS|WARS|SHH|TENM3|LOC110261078|POLD2|ADSS|RARS2|TBC1D14|SPINK5|KIZ|LOC110259662|C14H12orf65|CHTF18|SMAD9|LOC110259967|B4GALT1|LAMA4|LEO1|NMRAL1|DPM2|CHD8|AGPAT5|NME3|CLCN2|ZKSCAN1|LOC110261334|FUT11|HAUS5|PSD3|ZNF662|POLD4|WT1|ACTR3|ST6GALNAC4|ZNF792|ZBTB4|GRM6|HNF1B|MED22|CATSPERD|GRM4|PIGW|MYH…
GO:0004527	exonuclease activity	MF	0.00042426	0.013484	95	17221	XRN2|FSD2|DTNBP1|LOC100738479|SEPT6|RBM4|DNAH12|R3HCC1L|YAP1|EXOC7|TRIP10|TRIM15|ATG14|KIAA0232|APOA4|SURF6|DNAH2|MYOC|REV3L|BCAP29|RBBP8NL|VPS37D|TRAF3|MXD3|APOA1|RAB3IL1|LOC100511937|RBM33|TNIP3|NRDE2|SUDS3|CCDC40|RBM4B|TRIM8|LOC100511545|ZNF365|PML|VPS29|PHLDB2|SH3GL2|EXOSC10|POLE|BIRC3|FSD1L|TMCC3|PIK3R2|CELF5|CELF1|SPC24|ZNF692|VTI1B|LOC100622028|ISG20L2|STMN1|SCARF1|PSPC1|ZW10|SAFB|STMN2|CR…
GO:0044267	cellular protein metabolic process	BP	0.00046753	0.014755	1095	17221	LOC110258617|IRAK4|AURKB|B3GALT5|PLCB3|STT3A|C7H14orf53|CARD14|MAPK6|BMX|MTMR1|POC1A|CDK3|LOC102158569|AAK1|MAPK11|STRADA|CLK2|PTPRN2|LRFN4|BIRC6|EPHA6|WDR36|PLK5|MRPL34|ACIN1|TRIB1|UCHL3|TRMT61B|HSPB6|CLK4|UCHL5|RPL34|AFAP1|MOS|PFDN6|USP45|CETN2|ABLIM1|TTBK2|MYO5A|UBE3A|PKIB|PTPN13|PPIL2|LOC100516640|RECQL5|UEVLD|NPR1|EPHA8|MRPS17|SUV39H2|ZNF835|PFDN2|RPL23|LOC100520389|B3GALT4|CC2D1B|ATF3|ST6GA…
GO:0046907	intracellular transport	BP	0.00048718	0.015268	396	17221	HAUS1|LOC110257816|MAZ|KRT3|KAZN|MPC1L|LOC100739672|COG7|MUM1L1|TIMM21|BATF|SUPT6H|MROH7|CLASP1|TAF4B|TOMM70|IFT46|YTHDC2|PHC3|ARHGAP45|VPS35|ZC3H12A|IBA57|LOC110257285|ZMYM3|SMAD3|LOC110258617|SYTL4|C1H14orf105|C2H11orf91|COG5|VPS8|SYMPK|ABHD11|TPM4|AP1G2|CHMP4A|SEC23B|BST2|FAM135A|TMEM57|CHAF1B|ZNF283|NDEL1|RUFY4|KRT10|UCMA|KIAA0368|HEATR6|FAM186B|HOOK3|LOC100519930|EBNA1BP2|PPP1R21|DDHD2|PGAP1…
GO:0006457	protein folding	BP	0.00061338	0.019091	70	17221	LOC100518075|PPIL4|FKBP1B|LOC100516640|FKBP9|HSP90B1|FKBP2|PPIG|TEKT2|LOC100736720|KRT20|PHF11|CALR|FKBP8|ARID4B|SNAP23|KRT24|TUFT1|PFDN2|VBP1|MYH9|ADGRE5|ELF5|LOC100511376|FKBP14|PFDN6|PPIA|MSL1|KRT12|SNX22|CALR3|PPIH|PPWD1|THAP6|CORO1A|AIP|TRAP1|FKBP15|CANX|PPIL2|PSMC3IP|THAP1|OCLN|GABPB1|SYBU|IL17B|PFDN4|PDRG1|FKBP3|AHSP|BST2|CLGN|AFAP1|PPIB|FKBP7|ATP6V1B2|PPIC|HSPE1|PFDN1|SNX2|SSNA1|PPIL3|GRP…
GO:0007010	cytoskeleton organization	BP	0.00062151	0.019211	274	17221	STX19|NISCH|KLHL2|PRRT2|FBXW4|CIZ1|TRAK2|BSN|LUZP1|ARPC3|CDC73|ORAI3|EXT1|RSF1|ACTR10|SPATA13|HOMER1|CCDC155|LOC106507061|LRP6|DNAH10|SKI|KCTD12|PSMC3IP|CCDC22|FAM193A|CAPZB|FAM76B|TNRC6A|TMEM102|APMAP|SRGAP1|MMADHC|TTC28|LOC100623720|EPB41L1|MPHOSPH9|LIMD1|LOC100624467|RAB26|ARPC5L|RC3H2|TTLL4|GPATCH8|KIF5C|LDLRAD3|CUEDC1|TUBGCP2|CRLF1|PACSIN2|FXR2|PBRM1|SAMHD1|ZNF746|LOC100522498|ELL|INTS3|ZNF3…
GO:0016668	oxidoreductase activity, acting on a sulfur group of donors, NAD(P) as acceptor	MF	0.00065706	0.020036	47	17221	LOC100738134|ZNF219|PRKCZ|ZNF34|KAT6B|KDM3A|LOC110262090|ZNF140|PRKCI|NPR3|ZNF22|DFNB59|ZNF615|DGKH|PRKD3|ARHGEF28|GTF2H2|TNS2|NANOS2|ZNF32|KAT6A|ZNF605|RASSF5|LOC100620089|ZNF382|ZNF554|ZNF41|ARHGEF2|BRAF|ST8SIA1|JMJD1C|WDHD1|RAF1|PDLIM7|ZKSCAN7|PRKCD|ZNF287|LOC100627967|STAC3|DGKA|ZNF2|VAV1|ZNF184|SQSTM1|LOC110261286|PRKD2|LOC100626731|
GO:0047134	protein-disulfide reductase activity	MF	0.00065706	0.020036	47	17221	PRKCZ|ZNF34|ZNF219|LOC100738134|ZNF140|PRKCI|LOC110262090|KDM3A|KAT6B|ZNF32|NANOS2|GTF2H2|TNS2|ARHGEF28|DGKH|NPR3|DFNB59|ZNF22|ZNF615|PRKD3|KAT6A|ARHGEF2|ZNF41|ZNF382|ZNF554|LOC100620089|RASSF5|ZNF605|PDLIM7|RAF1|WDHD1|BRAF|ST8SIA1|JMJD1C|VAV1|ZNF2|STAC3|DGKA|LOC100627967|ZNF287|PRKCD|ZKSCAN7|LOC100626731|PRKD2|LOC110261286|SQSTM1|ZNF184|
GO:0043933	macromolecular complex subunit organization	BP	0.00066957	0.020156	301	17221	GMNC|TRAK2|CIZ1|TRPM3|JUND|TBC1D2|STX19|LOC110261478|ARRDC3|NAP1L4|HOMER1|CCDC155|H1FOO|ARPC3|ATPAF1|KCTD12|PTMA|CCDC22|LUC7L|PSMC3IP|TNPO1|GPR152|CRTC3|KCTD5|STX1A|MTRF1L|USO1|MMADHC|TNFAIP1|CENPH|CCDC112|CPNE9|STRN4|EEF1D|TTC28|BATF3|CAPZB|FAM76B|FAM81A|RASAL3|ARPC5L|SHPRH|PACSIN2|KAT6B|IPPK|SAMHD1|AFAP1L1|CRTC2|TAL2|FGA|PLCH1|STAT3|SRGAP3|LMOD3|AGER|SDCCAG3|ELL|RAI14|SEC61A1|HP1BP3|LOC10051735…
GO:0051276	chromosome organization	BP	0.00066993	0.020156	115	17221	SYCP1|STX19|NT5C2|POT1|UPF1|ARRDC3|CCT3|LOC110261478|STRN|FOXD1|VSIG10|SMARCB1|ARID2|SETD2|GCLM|SMCHD1|H1FOO|SUGP2|SETDB1|PCGF6|DCT|DEK|NAP1L4|LOC102158569|KIF6|IQUB|EIF1AX|SBNO1|NCAPH|ASF1B|PTTG1|CENPI|SMC1A|MAP3K9|SFI1|IPO8|PRPF39|ARID1A|C13H3orf38|SMC4|SETDB2|GLB1L|PSMC3IP|EGR3|PAPSS1|EHMT1|BATF3|LOC574051|ARID1B|CSRNP3|CENPX|SMC3|BRD9|STRN4|CENPH|CENPN|LIG3|MOV10|MYBL1|MLH1|SUV39H1|LOC1102614…
GO:0065003	macromolecular complex assembly	BP	0.0007728	0.022977	280	17221	STAT3|SRGAP3|AGER|LMOD3|ELL|SDCCAG3|HP1BP3|RAI14|SEC61A1|LOC100517356|MYO15A|PAWR|CAND2|TBPL2|ARPC4|CREB5|ARPC5L|RASAL3|SHPRH|KAT6B|PACSIN2|AFAP1L1|IPPK|CRTC2|FGA|PLCH1|KCTD12|ATPAF1|TNPO1|LUC7L|CCDC22|PTMA|PSMC3IP|KCTD5|STX1A|CRTC3|GPR152|USO1|TNFAIP1|CENPH|CCDC112|STRN4|CPNE9|EEF1D|MMADHC|TTC28|BATF3|CAPZB|FAM76B|FAM81A|CIZ1|TRAK2|GMNC|JUND|TRPM3|STX19|TBC1D2|LOC110261478|ARRDC3|NAP1L4|CCDC155|…
GO:0016192	vesicle-mediated transport	BP	0.00077388	0.022977	210	17221	INTS4|ARMC7|MMS19|RAP1GDS1|USP39|SEC24A|PMF1|IFT140|ARMC8|SEC24D|AP1G1|SEC24C|DPF3|LOC102163780|GATAD2B|VPS39|AP2B1|COLEC10|ELP1|FEZF1|EXOC7|CLHC1|FEZF2|TDG|IFT122|STX2|UBE2N|SCFD1|EXOC3L4|TCP11L2|KPNA2|STAT3|VPS45|EXOC6|TCTN3|BCORL1|VAMP1|STX6|TRIM8|OSBP2|PPP2R1A|HP1BP3|SDCCAG3|NEMP1|TRAPPC1|GLT8D1|LOC110257335|ADCY9|CPA4|LOC110259371|CALY|NAALADL2|CIAO1|MYH9|CELSR3|CAND2|LOC100738087|WDR3|VPS54…
GO:0051234	establishment of localization	BP	0.00079205	0.023363	1383	17221	RAI14|NANP|WDFY4|TCP11L2|AGER|PSMC6|CHRNB1|SLC5A1|ELMO1|SLC8B1|STAT3|AQP3|ATP1B2|CREB5|PIK3CA|LOC110259371|KCNQ1|ARL3|GNG4|ARHGAP18|DNAH2|SLC51B|KRT12|RUBCNL|RHCE|ASAP1|EPG5|P4HB|DCK|TCERG1|CHMP1A|TMEM38B|LOC110255899|LOC100155249|RBM23|TPD52|EPN1|TRIP10|NOX4|EXOC7|ZNF529|LOC110262184|ULK3|AP2A2|FERMT1|ATP6V0A2|GTPBP3|RAB31|PPP4R3A|HMOX2|ATP6V0A1|EGR3|OCLN|KCNMB4|YTHDF2|SLC19A3|TXNRD2|SLC26A5|BRA…
GO:0006810	transport	BP	0.00080929	0.023716	1380	17221	WDR3|FAM111A|JUND|PLIN2|NUFIP1|SLC43A3|GLRA1|NACA|PPP2R1B|GPATCH3|PEX1|SLC26A4|GUK1|SLC30A6|UBXN8|NFIC|ATP13A2|RPAP1|SEPT11|DDX59|RAP2A|PTMA|CSE1L|CPLX3|NDST2|DNAH10|MAPK1|USO1|FBXO32|ZFP36L1|DHX40|ARRDC2|NBAS|SFXN4|FAM76B|TMED8|SLC35A4|PPP6R1|HSD17B14|KY|STX12|RAB26|RASGRF1|DRG1|PLEKHA1|MAP2K5|LOC110256092|USP39|MXD3|ADAM17|NECTIN4|LOC102163780|DPF3|ATP4B|LIMD1|SLC9B2|ABCC4|UGGT1|CHMP1B|ING3|AP5…
GO:0034613	cellular protein localization	BP	0.00086911	0.025143	378	17221	IPO8|SFI1|TAPT1|ITIH1|IPO11|SYNGAP1|ZMAT2|LOC100524794|TTI1|UBXN1|SF3B1|TBC1D30|ATCAY|RNF212B|CELF2|SMC3|KRT25|IKBKE|BCAP31|KDELR2|DIXDC1|KPNA4|RUBCN|SLC23A3|LAMA3|RRP12|LIG3|LRRFIP1|SPC25|GLT8D2|SNX2|DNAAF5|DGKH|ARHGEF28|LOC100520903|CENPK|DRP2|AP3D1|UBTD1|STMN1|RMI2|KRT4|ARL11|NTRK2|GGA2|SCOC|PPP2R1A|CCDC149|NEMP1|AK5|PEX13|KPNA2|MTX3|SLC35B3|METTL25|IPO7|CIAO1|MYH9|SOX5|LMNA|FMNL1|NEK2|ARMC8|I…
GO:0070727	cellular macromolecule localization	BP	0.00086911	0.025143	378	17221	PSTK|FAXC|NDE1|DYNC1I2|ZFYVE27|KRT8|SERAC1|BFSP2|LOC110261716|VIM|LTBP2|PQLC1|COPA|ARAP2|LOC110256043|DLGAP1|ST7L|FLII|KCNJ6|MYOC|ARL15|AP4E1|BCAP29|SGMS2|ADAMTS4|C9H11orf87|SRP68|GPR151|FGFR1OP|ZNF385A|ENSA|GOLGA1|STX1B|RILP|KRT23|KRT39|ATF6|SCP2|ICE1|SPAG6|ANAPC7|SLCO6A1|AP4B1|AGRN|HNRNPUL2|HNRNPUL1|KPNA5|HOOK1|RHBDF2|WRB|PLXNB2|GCN1|IQCE|KRT79|LOC100520317|KRT18|SPATA2|IPO4|SUPT6H|BATF|TIMM21|…
GO:0030117	membrane coat	CC	0.00088457	0.025153	94	17221	LOC100520032|CAND2|LOC100627222|CIAO1|SCP2|SPAG6|LOC110259371|AP4B1|HP1BP3|PPP2R1A|KPNA5|NEMP1|KPNA2|GCN1|IPO4|TTC17|UBE2N|FEZF2|IFT122|TDG|ZFYVE27|CORO6|AP5S1|AP2B1|SAP30L|KPNA3|FEZF1|SEC24D|COPA|ARMC8|IFT140|GATAD2B|DPF3|SEC24C|AP1G1|AP4E1|ARMC7|INTS4|SGMS2|SEC24A|RAP1GDS1|MMS19|ZNF385A|PDCD10|AP1G2|SYMPK|KPNA4|FUBP3|WDR19|SEC23B|RRP12|KIAA0368|HEATR6|CLASP2|RABAC1|RUFY4|BAG4|INTS7|IFT80|CHAF1B…
GO:0048475	coated membrane	CC	0.00088457	0.025153	94	17221	KPNA4|AP1G2|PDCD10|SYMPK|WDR19|RRP12|SEC23B|FUBP3|ZNF283|ZNF644|CHAF1B|AP2A2|CLASP2|HEATR6|RABAC1|KIAA0368|INTS7|RUFY4|BAG4|IFT80|SF3B1|MTOR|TNPO1|CLTC|LOC100739672|RMI2|MAZ|LOC110257816|SUPT6H|C7H6orf52|AP3D1|MUM1L1|GGA2|MROH7|CLASP1|ARL11|LOC100525433|IBA57|COPB1|TBL1XR1|PPP2R1B|DNAAF5|NUFIP1|GLT8D2|NRF1|NANOS2|COPG1|WDR3|LOC110258617|SYTL4|NCAPD2|LOC100627222|CAND2|CIAO1|LOC100520032|LOC110259…
GO:0015936	coenzyme A metabolic process	BP	0.00090291	0.025153	14	17221	UCK2|PANK1|DCK|PEX1|LOC100523557|HMGCR|COASY|UCKL1|AK8|DCAKD|PANK2|PANK3|OXTR|UCK1|
GO:0033865	nucleoside bisphosphate metabolic process	BP	0.00090291	0.025153	14	17221	PANK2|OXTR|PANK3|UCK1|DCAKD|LOC100523557|PEX1|HMGCR|COASY|UCKL1|AK8|PANK1|DCK|UCK2|
GO:0033875	ribonucleoside bisphosphate metabolic process	BP	0.00090291	0.025153	14	17221	DCK|PANK1|UCK2|UCK1|PANK2|OXTR|PANK3|DCAKD|UCKL1|COASY|AK8|PEX1|LOC100523557|HMGCR|
GO:0034032	purine nucleoside bisphosphate metabolic process	BP	0.00090291	0.025153	14	17221	UCK2|DCK|PANK1|COASY|UCKL1|AK8|PEX1|LOC100523557|HMGCR|DCAKD|UCK1|OXTR|PANK2|PANK3|
GO:0000428	DNA-directed RNA polymerase complex	CC	0.0009247	0.025292	69	17221	TAF12|TAF4|TBC1D10B|HDAC5|C4H8orf82|GTF2F2|LOC110261672|CSRNP3|HAVCR1|LOC110261670|EPHA6|GTF2A1L|LOC100519930|LOC110261663|DRAP1|LOC110255273|C9H11orf52|ANAPC15|LOC106504438|LOC100738744|MAP3K9|TAF4B|LOC110261669|DEK|SYNC|PHLDA1|LOC102158569|LOC102162202|INTS2|SCARF1|SUGP2|DAXX|CIZ1|DGKH|LOC100738859|GLG1|CHIC1|ELAVL3|NFYB|PLEKHG5|YTHDF3|ZBTB4|LOC110260671|LOC100739098|WDR73|HYAL2|RILP|LOC1102614…
GO:0030880	RNA polymerase complex	CC	0.0009247	0.025292	69	17221	ZNF599|HIST1H2BD|LOC110261486|WASHC4|C1H14orf37|POLR2A|YAP1|FXR2|EHMT2|LOC110261735|PRDM13|LEO1|TCERG1|TNRC18|LOC100156937|GTF2A2|LOC110261482|LOC110256824|KCMF1|FIS1|GTF2A1|POLR3D|LOC110260671|ZBTB4|PLEKHG5|YTHDF3|RILP|HYAL2|LOC100739098|WDR73|CIZ1|DAXX|ELAVL3|NFYB|GLG1|DGKH|LOC100738859|CHIC1|DEK|LOC110261669|TAF4B|PHLDA1|SYNC|LOC102158569|SUGP2|LOC102162202|INTS2|SCARF1|LOC110255273|DRAP1|ANAP…
GO:0055029	nuclear DNA-directed RNA polymerase complex	CC	0.0009247	0.025292	69	17221	DRAP1|LOC110255273|C9H11orf52|ANAPC15|HAVCR1|LOC110261670|EPHA6|LOC100519930|LOC110261663|GTF2A1L|LOC106504438|LOC100738744|MAP3K9|TBC1D10B|TAF12|TAF4|CSRNP3|HDAC5|GTF2F2|C4H8orf82|LOC110261672|DAXX|CIZ1|ELAVL3|NFYB|DGKH|LOC100738859|GLG1|CHIC1|TAF4B|LOC110261669|DEK|PHLDA1|SYNC|LOC102158569|SUGP2|INTS2|LOC102162202|SCARF1|GTF2A2|LOC110261482|LOC110256824|POLR3D|GTF2A1|KCMF1|FIS1|ZBTB4|LOC1102606…
GO:0004017	adenylate kinase activity	MF	0.0009999	0.027184	97	17221	LOC100626731|ZNF425|LOC110261296|LOC110261334|LOC110261286|ZNF391|LOC100524378|RUFY2|ZNF792|E4F1|OVOL2|LOC100737585|ZBTB49|ZNF175|C2H11orf95|ZNF260|ZNF835|ZNF329|ZNF35|ZNF366|LOC110259371|DTX4|LOC100520389|ZNF300|LOC100621388|PRDM7|ZNF133|ZBTB46|LOC110261306|LOC110261288|C1H9orf85|ZNF623|ZNF572|ZNF786|LOC100624467|ZNF205|ZNF777|ZNF691|LOC100739480|ZNF22|ZNF615|ZNF140|ZNF436|AK3|FEZF2|ZSCAN10|LOC1…
GO:0016776	phosphotransferase activity, phosphate group as acceptor	MF	0.001013	0.027375	105	17221	ZNF22|ZNF615|LOC100739480|ZNF777|ZNF691|LOC100624467|ZNF205|ZNF572|ZNF786|LOC110261288|LOC110261306|ZNF623|NME2|C1H9orf85|PRDM7|ZNF133|ZBTB46|PHF21A|LOC100738906|ZNF180|ZNF629|LOC110261289|FEZF2|ZSCAN10|AK3|ZNF436|ZNF140|OVOL2|ZNF792|E4F1|RUFY2|ZNF391|SPN|LOC110261286|LOC100524378|ZNF425|LOC110261296|NME3|LOC110261334|LOC100626731|LOC100621388|ZNF300|LOC100520389|NME8|DTX4|LOC110259371|ZNF35|ZNF3…
GO:0006888	ER to Golgi vesicle-mediated transport	BP	0.0010291	0.027645	29	17221	MAZ|ZFYVE27|LOC100739672|FEZF2|TDG|SUPT6H|C7H6orf52|PDCD10|TRAPPC2|FEZF1|SEC23B|LOC110259371|TRAPPC1|LOC100525433|SEC24C|ZNF283|GATAD2B|NEMP1|GLT8D2|NRF1|RUFY4|NANOS2|RABAC1|SEC24D|HP1BP3|TTC17|ZNF385A|SEC24A|SYTL4|
GO:0030133	transport vesicle	CC	0.001063	0.028386	43	17221	FGG|LOC100525433|FES|FEZF1|TRIM15|NAP1L4|C7H6orf52|SUPT6H|TDG|FEZF2|ZFYVE27|LOC100739672|MAZ|PLEKHA3|SYTL4|SGMS2|APOA1|SEC24A|ZNF385A|SEC24D|NANOS2|NRF1|NUFIP1|GLT8D2|GATAD2B|IBA57|SEC24C|SCP2|FUBP3|LOC110259371|SEC23B|PDCD10|ATP6V1G3|PSMC3IP|CLTC|TTC17|HP1BP3|GOSR1|RABAC1|STX6|RUFY4|NEMP1|ZNF283|
GO:0055114	oxidation-reduction process	BP	0.0011954	0.031672	630	17221	STEAP4|TNXB|MC3R|F5|LMO7|LOC100522669|HIBCH|CCS|SLC45A1|SIGLEC1|MSRA|SLC2A6|NME8|LOC100739098|TUSC5|SCLT1|LOC100520329|ALOX15|HIST1H2BD|ZUFSP|FOXRED2|LOC110261964|ZNF615|DUSP12|LOC100522421|CYP21A2|LOC100624435|PLPPR2|PIGN|OLA1|MYCBP2|QSER1|PRKCZ|C2CD3|MCPH1|PRRG2|ALDH6A1|SRD5A1|LOC102160475|NUP210L|LOC100627967|WDHD1|AOC2|RETSAT|MAP2K1|MLKL|ZNF554|COQ3|TXN2|GAPDH|STEAP3|GPD1L|DCHS1|ASB7|DRD1|TDH…
GO:0032505	reproduction of a single-celled organism	BP	0.0012285	0.031672	52	17221	RNF40|HSF2|ATF4|ATF6B|SPATC1|MLXIPL|TSC22D2|CREB5|CCDC85B|APC2|CREB3L4|MLXIP|SIPA1|BATF3|ATF6|BCAP31|DTNB|DTNA|RAB11FIP4|PSMC3IP|PPP1R21|USF2|MYCBP|RILPL2|MORC3|VAPB|HOOK1|ZCCHC8|ZNF365|E2F5|SDCCAG3|FOSL2|PLEKHA4|ANGPTL8|LOC100155249|CAVIN1|ZC3H10|SCOC|JUN|HECTD4|SARS2|JUND|RBBP8NL|DCTN2|MTMR12|SIPA1L3|NRBF2|GIT1|ARHGEF6|RNF219|RAB11FIP3|MORC4|
GO:0034593	phosphatidylinositol bisphosphate phosphatase activity	MF	0.0012422	0.031672	10	17221	TMEM55B|PPARG|ZNF385A|ASPN|TMEM55A|F5|CPZ|TMEM131|SLCO1A2|PIGW|
GO:0034596	phosphatidylinositol phosphate 4-phosphatase activity	MF	0.0012422	0.031672	10	17221	PIGW|SLCO1A2|TMEM131|F5|CPZ|TMEM55B|PPARG|ZNF385A|ASPN|TMEM55A|
GO:0034597	phosphatidylinositol-4,5-bisphosphate 4-phosphatase activity	MF	0.0012422	0.031672	10	17221	SLCO1A2|PIGW|CPZ|F5|TMEM55A|ASPN|ZNF385A|PPARG|TMEM55B|TMEM131|
GO:0046839	phospholipid dephosphorylation	BP	0.0012422	0.031672	10	17221	TMEM131|ASPN|TMEM55A|TMEM55B|PPARG|ZNF385A|CPZ|F5|PIGW|SLCO1A2|
GO:0046856	phosphatidylinositol dephosphorylation	BP	0.0012422	0.031672	10	17221	TMEM131|ASPN|TMEM55A|ZNF385A|PPARG|TMEM55B|CPZ|F5|PIGW|SLCO1A2|
GO:0052866	phosphatidylinositol phosphate phosphatase activity	MF	0.0012422	0.031672	10	17221	F5|CPZ|PPARG|ZNF385A|TMEM55B|TMEM55A|ASPN|TMEM131|SLCO1A2|PIGW|
GO:0006508	proteolysis	BP	0.0012499	0.031691	341	17221	LOC100621803|C7H6orf106|SERINC1|C2|FBXO30|BMP1|PRSS16|ECE2|PRSS12|DPP7|SENP5|CUL3|TMPRSS4|NAA15|PCNX3|PLET1|CPXM2|CEP295|ADAMTS6|CTNNA1|FURIN|SIAH1|PROC|ERCC3|TPP2|SCPEP1|LOC110255249|ADAMTS7|DCSTAMP|ZNF438|TRMT61A|KBTBD12|UBE4A|LOC100524034|ECE1|PSMA6|NCEH1|PSMB10|DPP4|SERPINE1|LOC100524479|TMPRSS5|CPZ|LOC110255331|LMLN|PSMB6|ADAM8|CTSD|CELA2A|LRP5|TLL2|ABHD17B|MKRN2|PSMA5|F2|ACE|CMBL|SCRN1|ADAM…
GO:0016817	hydrolase activity, acting on acid anhydrides	MF	0.0013054	0.032422	527	17221	MCM4|TRIM52|PRKACA|GNAQ|ARF5|RMI2|CHD3|RASSF10|MYH7|KRT4|ARL11|SEPT8|KIF3C|CCDC87|KPNA4|YWHAQ|ACHE|RAB9B|LAMA3|MYBL1|YWHAB|CGN|THNSL1|CCAR2|ATP13A4|RAB1A|ARMC8|BMS1|LOC110260316|TRIM63|CENPE|CHD8|KPNB1|SLC30A9|TEX15|NMRAL1|LAMA4|CHTF18|LONP1|FAM111B|SEPT6|SAR1B|TOR3A|KLHL12|KIAA0319L|AK5|DHX32|KPNA2|MYO1C|CIAO1|MYH9|ANKRD6|LONP2|CHD5|LOC110259945|SLFN11|TUBB6|NOD2|ERCC6L|MYO1E|FOXD1|ABCA3|YPEL4|R…
GO:0015937	coenzyme A biosynthetic process	BP	0.0013147	0.032422	12	17221	DCK|PANK1|UCK2|UCK1|PANK3|PANK2|COASY|UCKL1|AK8|PEX1|LOC100523557|DCAKD|
GO:0033866	nucleoside bisphosphate biosynthetic process	BP	0.0013147	0.032422	12	17221	PANK1|DCK|UCK2|PANK3|PANK2|UCK1|DCAKD|PEX1|LOC100523557|COASY|UCKL1|AK8|
GO:0034030	ribonucleoside bisphosphate biosynthetic process	BP	0.0013147	0.032422	12	17221	PANK2|PANK3|UCK1|PEX1|LOC100523557|UCKL1|AK8|COASY|DCAKD|PANK1|DCK|UCK2|
GO:0034033	purine nucleoside bisphosphate biosynthetic process	BP	0.0013147	0.032422	12	17221	UCKL1|COASY|AK8|PEX1|LOC100523557|DCAKD|UCK1|PANK2|PANK3|UCK2|DCK|PANK1|
GO:0004721	phosphoprotein phosphatase activity	MF	0.0013763	0.033756	73	17221	CDC14A|PTPRK|PTPRD|DUSP9|EPM2A|SSH2|DUSP16|DUSP26|PTPRB|PALD1|LOC100625564|MTM1|DUPD1|PTPMT1|PTPRS|UBASH3B|CDC25C|ZNF643|MTMR1|CDC14B|PTPN18|MTMR8|PTPRO|CARD14|MTMR2|PTPN1|DUSP4|PTPN5|PTPN2|PTPRN2|PTPRE|PTPRR|DUSP13|PTPN22|ELL2|RNGTT|SSH3|PTPRG|CRYBG1|DUSP14|IL12RB2|PTPDC1|CDKN3|PTPN3|PTEN|FEV|DUSP5|PTPRC|ENAH|KRT39|STYX|DUSP18|CAAP1|MTMR14|MTMR3|ELOA|DUSP12|PTPRZ1|PTPN7|PTPN9|DUSP6|LOC100620540|…
GO:0006470	protein dephosphorylation	BP	0.0014391	0.035106	69	17221	CARD14|PTPRO|MTMR8|MTMR1|PTPN18|CDC14B|CNEP1R1|MTMR2|DUSP13|PTPN22|PTPRR|PTPRE|PTPN2|PTPRN2|PTPN1|DUSP4|PTPN5|DUSP14|SSH3|PTPRG|RNGTT|SSH2|DUSP9|PTPRD|EPM2A|PTPRK|CDC14A|DUSP26|PTPRB|PALD1|DUSP16|CDC25C|PTPRS|UBASH3B|MTM1|LOC100625564|DUPD1|PTPMT1|PTPN7|PTPRZ1|PTPN9|ELOA|DUSP12|LOC110261311|CDC25B|LOC100620540|DUSP3|DUSP6|DUSP8|PTP4A1|PTPN11|PTPN13|LOC100525721|PTPRH|DUSP19|LOC100624894|CDKN3|PTP…
GO:0003723	RNA binding	MF	0.0015672	0.038026	381	17221	NELFCD|LOC100522498|LOC100512795|PAX4|HNRNPH1|SPATA5|SRGAP3|NUDT21|BIRC3|ATP8A1|FMR1|DDX21|PSMC6|TRUB2|KIF21A|DKC1|LOC100515533|PABPC1|GPN3|EIF3D|SYNJ2|DZANK1|PITPNC1|HNRNPK|ZNF470|SYNJ2BP|SEMA3B|PROM1|RBM8A|PRPF8|ZBP1|NAPB|PAWR|DPF3|ADGRF5|EDRF1|VPS4A|TAOK2|SLC25A24|RUSC1|AKAP1|PABPC4|TRA2B|SUGP1|RNPS1|TAL2|GGCX|TOPORS|CIRBP|LOC100739528|RBM5|FXR2|KAT6B|S1PR4|R3HCC1L|DNAH12|TMEM120B|RBM4|NEB|EIF…
GO:0043093	cytokinesis by binary fission	BP	0.0016962	0.040935	51	17221	SARS2|CAVIN1|ZC3H10|LOC100155249|ANGPTL8|PLEKHA4|FOSL2|JUN|SCOC|GIT1|NRBF2|SIPA1L3|MORC4|RAB11FIP3|RNF219|ARHGEF6|MTMR12|RBBP8NL|DCTN2|JUND|CREB3L4|APC2|CCDC85B|CREB5|BCAP31|ATF6|SIPA1|BATF3|MLXIP|ATF6B|ATF4|HSF2|RNF40|TSC22D2|MLXIPL|SPATC1|ZNF365|ZCCHC8|HOOK1|VAPB|MORC3|SDCCAG3|E2F5|PSMC3IP|RAB11FIP4|DTNA|DTNB|RILPL2|USF2|MYCBP|PPP1R21|
GO:0006812	cation transport	BP	0.0018049	0.043327	413	17221	ZIC2|SLC9A8|NME8|CCDC180|TM9SF1|SLC40A1|PAK3|GON4L|SMIM24|CCDC40|NFE2L3|ASIC3|TRIAP1|NRIP1|DIRAS1|CCS|GDPD1|CASP10|MRPL1|BLOC1S6|KCNN1|EREG|KCNJ2|MXD4|OLA1|ZBTB18|VPS13C|GOLM1|STAB1|RAB33A|RAB6B|RAB6A|LOC100513291|KPNA3|KCNJ16|RBMS1|GNL2|SLC39A3|KCNN4|QKI|SIPA1L3|KPNA6|NIPAL2|SMCO2|ZNF615|FMNL2|CDNF|RAB12|EML4|OTX1|KYNU|PITPNB|KIF14|WDR43|NUP62CL|PRICKLE3|SLC30A2|TMCC2|ADPRH|SLC9C1|ZNF280C|SLC34A…
GO:0005667	transcription factor complex	CC	0.0018327	0.043761	50	17221	TAF1D|NFYB|LOC100738859|DGKH|GLG1|CHIC1|TFDP1|ZNF599|HIST1H2BD|SNAPIN|DAXX|LOC110261486|CIZ1|E2F2|TCERG1|LOC110261735|APPL1|E2F1|LOC102162202|LOC100156937|TFDP2|FXR2|TAF4B|YAP1|LOC110261669|PHLDA1|E2F6|LOC100738744|CCNL2|LOC110256824|E2F5|GTF2A1|KCMF1|DRAP1|LOC110255273|C9H11orf52|GTF2A2|LOC110261482|HAVCR1|LOC110261670|LOC110261663|LOC100519930|GTF2A1L|E2F8|HDAC5|GTF2F2|LOC110261672|TAF12|TAF4|Y…
GO:0070011	peptidase activity, acting on L-amino acid peptides	MF	0.0018533	0.04402	483	17221	NPEPPS|POC1A|TMEM9B|SUN1|DNHD1|GLG1|FAM43B|DHX8|UPF3B|ATXN3|ZMPSTE24|GDAP1L1|TMPRSS2|PREP|TINAGL1|APEH|PSKH1|LOC100524786|ACOT6|YAF2|MAGEE2|YTHDC2|PSEN2|LOC100302368|LOC106504436|CTRC|ATP23|UCHL3|CASP2|USP14|LYPLA2|HTRA1|SBNO1|C9H11orf52|PSMB5|ANAPC15|PGAP1|THSD4|PSMA8|GLB1L|PRSS48|LOC100049687|CTRB2|SPG7|KIAA1143|UCHL5|ZMYM4|ADAM33|RBAK|BAP1|MMP15|ERAP2|DLGAP1|AKAP17B|TMEM154|CTSZ|DCBLD1|ASB4|DF…
GO:0016818	hydrolase activity, acting on acid anhydrides, in phosphorus-containing anhydrides	MF	0.0019502	0.046079	469	17221	MCM5|RAB10|SLC25A39|RAP1B|TMEM8A|ATL3|CCDC159|KATNAL2|DHX36|SEPT14|GSDMA|RAB9A|KRT18|GIMAP2|LOC110255845|FSD1L|TRIM54|C4A|HLTF|ARL13B|CROCC|LOC100623639|CANT1|PLA2G16|SEPT10|LOC100739202|RHBDD1|KIF3A|LOC100523557|MYO5A|ATAD1|ABCC5|PPA2|BLM|KIF25|KIF22|TTC21B|RAP1A|KCNC4|KIFC1|LOC100155195|ABCB8|PFDN6|MX2|RRAGA|RAB13|AK7|GSPT2|CDC6|ARL15|FLII|STARD9|C1H9orf16|CLPB|RAB3D|MX1|HEATR4|MOV10|MFN1|BST2|…
GO:0010467	gene expression	BP	0.0020147	0.047355	1726	17221	DMD|FARS2|POLR3A|LOC100738744|SENP3|ZNF584|LOC106506010|SF3B1|ZNF7|FNBP1|SIX5|DRAP1|WAC|SPCS1|ASXL1|CALM3|FOXP3|LOC100521785|SYT2|CNTRL|METTL1|DUS4L|LOC100516355|SHC4|UBN2|NOS1|NFE2|TRIM25|LOC100514563|LIG3|GPIHBP1|MRPS14|LAMA3|CAMLG|SENP6|TMEM190|TMEM81|DENND2A|MCM4|C14H10orf76|RPL4|ZNF8|ELAVL3|RPS15|DRP2|ZNF829|HSF5|PLCD4|CEBPG|SLAIN2|TPI1|NFKB1|RDH8|IL31|RASSF10|ZNF189|HHEX|LOC110262214|UBR3|A…
GO:0016491	oxidoreductase activity	MF	0.0020942	0.048969	664	17221	HAO1|MGAT3|DHTKD1|FUT4|LOC100620470|LOC100738134|PSPC1|PSKH1|DIO1|HADHB|AAED1|ALDH8A1|LOC110257420|CSTF2|NNT|BUB1B|CERS5|YPEL5|CAMK2B|WDR61|BST2|SLC13A4|BDH1|CCDC83|RAB3D|LDHA|RASSF5|LOC110259862|FASN|ARHGAP28|WNK1|ADHFE1|TBXAS1|LOC100624541|LOC100519930|EXOG|SBNO1|LOC100520168|P4HTM|CYP20A1|TRIM14|ALDH16A1|SON|LOC100515394|DECR1|PTPRH|NDUFS8|MICAL3|HAO2|KAT6A|LOC100621407|TNS2|LOC100520923|KMT2A…
GO:0000152	nuclear ubiquitin ligase complex	CC	0.0022004	0.050665	71	17221	HLTF|RNF183|RNF167|PCGF2|RNF215|PHF6|RNF4|RNF6|MARCH8|BRCA1|RNF25|DTX4|RNF166|RNF5|RALGPS1|RNF148|RNF133|SCAF11|RNF20|CDC23|RNF41|RFWD3|AMFR|LOC100737224|RNF122|LOC102163398|LOC100511376|RNF130|VPS18|DTX2|RNF126|CLIP1|CDC26|DTX3L|TOPORS|MAP3K1|LOC102163658|RNF170|RNF181|PJA2|TRIM2|RNF128|TRIM21|LOC100524034|ANAPC11|ANAPC15|LOC102161013|MARCH6|RNF38|TRIM4|RNF121|TRIM3|BRAP|ZNRF3|LOC100154127|RNF43…
GO:0005680	anaphase-promoting complex	CC	0.0022004	0.050665	71	17221	LTN1|RNF24|RNF103|RBX1|RLIM|LOC100623167|RNF7|RNF214|DPF1|LOC110262006|RNF10|RNF32|TRIM31|RNF128|LOC100524034|TRIM21|ANAPC11|LOC102161013|ANAPC15|MARCH6|RNF38|RNF121|TRIM4|TRIM3|BRAP|LOC100154127|ZNRF3|RNF43|KIF20B|TRAIP|RNF20|CDC23|RNF41|RFWD3|AMFR|LOC100737224|RNF122|LOC100511376|LOC102163398|VPS18|RNF130|RNF126|CLIP1|DTX2|CDC26|DTX3L|TOPORS|MAP3K1|LOC102163658|RNF170|RNF181|PJA2|TRIM2|HLTF|PCG…
GO:0031461	cullin-RING ubiquitin ligase complex	CC	0.0022004	0.050665	71	17221	RNF6|MARCH8|HLTF|RNF167|PCGF2|RNF183|RNF215|RNF4|PHF6|RALGPS1|RNF148|SCAF11|RNF133|BRCA1|DTX4|RNF25|RNF166|RNF5|LOC100511376|LOC102163398|RNF122|VPS18|RNF130|CDC23|RNF20|RFWD3|RNF41|AMFR|LOC100737224|PJA2|TRIM2|CDC26|DTX3L|DTX2|RNF126|CLIP1|MAP3K1|TOPORS|RNF170|LOC102163658|RNF181|LOC102161013|ANAPC15|MARCH6|TRIM21|LOC100524034|RNF128|ANAPC11|ZNRF3|LOC100154127|TRAIP|KIF20B|RNF43|RNF121|TRIM4|RNF…
GO:0006886	intracellular protein transport	BP	0.0022895	0.05245	321	17221	MROH7|CLASP1|TOMM70|YTHDC2|PHC3|ARHGAP45|MAZ|KRT3|LOC100739672|COG7|KAZN|TIMM21|BATF|SUPT6H|SMAD3|LOC110258617|SYTL4|C1H14orf105|IBA57|ZMYM3|SEC23B|BST2|FAM135A|VPS8|SYMPK|ABHD11|TPM4|AP1G2|HOOK3|LOC100519930|PGAP1|STAM|DDHD2|MTOR|CHAF1B|NDEL1|ZNF283|RUFY4|KRT10|KIAA0368|UCMA|HEATR6|VIM|LTBP2|SERAC1|LOC110261716|KRT8|NDE1|ZFYVE27|FAXC|PSTK|ENSA|ZNF385A|SRP68|GPR151|ADAMTS4|C9H11orf87|BCAP29|SGMS2…
GO:0051287	NAD binding	MF	0.002412	0.054977	57	17221	KDM1A|LOC100520168|STEAP2|LOC110262184|SIRT2|PYCR3|HADH|GPD1|AHCYL2|SIRT7|LOC100525099|ALOXE3|SQLE|STEAP4|LOC100620089|AHCY|LOC100153697|LOC110255927|SETD1B|BDH2|FAR1|EHHADH|CAMK2B|RETSAT|ADH4|LOC102163780|NNT|SIRT1|HTATIP2|GRHPR|BLVRA|SBDS|AHCYL1|PYCR1|FAR2|ADH1C|NDUFS2|NOXRED1|KDM1B|CRYL1|STEAP3|LDHC|GPD1L|IL4I1|SECISBP2|GLUD1|ADH5|PHGDH|STX2|SFXN3|ME1|GSR|RWDD2B|LOC100157017|SIRT6|ING3|HOMER1|
GO:0031683	G-protein beta/gamma-subunit complex binding	MF	0.0025394	0.055859	54	17221	RAB3A|RRAGB|ARF1|GNA11|ARL8B|RAB3D|RAP1B|RAB27B|GNAT1|LOC100620900|HBS1L|GNA12|SEPT8|ARF4|GNAL|SAR1B|GNAO1|ARL13B|ARL4C|RAB33B|RHOD|GNA14|GNAI1|ARF3|ARL4D|ARFRP1|ARL4A|ARF5|GNA15|TRIM23|IFI44L|GNA13|ARL6|RAP1A|SEPT10|SRPRB|ARL13A|ARL11|RAB33A|ARL14|RAB28|ARL15|GNAT2|NRAS|GNAI2|GEM|GIMAP8|ARL3|PPWD1|NOD2|ARL8A|GNAQ|RRAGA|GSPT2|
GO:0005861	troponin complex	CC	0.0025497	0.055859	9	17221	TNNI3|STX5|LOC100154946|TNNT1|TNNI2|MLXIP|TNNT2|TNNI1|TNNT3|
GO:0005865	striated muscle thin filament	CC	0.0025497	0.055859	9	17221	TNNI2|MLXIP|TNNT1|TNNT3|TNNT2|TNNI1|TNNI3|STX5|LOC100154946|
GO:0030016	myofibril	CC	0.0025497	0.055859	9	17221	TNNT2|TNNI1|TNNT3|TNNT1|MLXIP|TNNI2|STX5|TNNI3|LOC100154946|
GO:0030017	sarcomere	CC	0.0025497	0.055859	9	17221	TNNI2|MLXIP|TNNT1|TNNT3|TNNI1|TNNT2|LOC100154946|TNNI3|STX5|
GO:0036379	myofilament	CC	0.0025497	0.055859	9	17221	LOC100154946|TNNI3|STX5|TNNT1|TNNI2|MLXIP|TNNI1|TNNT2|TNNT3|
GO:0043292	contractile fiber	CC	0.0025497	0.055859	9	17221	STX5|TNNI3|LOC100154946|TNNT1|TNNI2|MLXIP|TNNT2|TNNI1|TNNT3|
GO:0044449	contractile fiber part	CC	0.0025497	0.055859	9	17221	TNNT1|TNNI2|MLXIP|TNNT2|TNNI1|TNNT3|TNNI3|STX5|LOC100154946|
GO:0045095	keratin filament	CC	0.0025832	0.056318	27	17221	SGTA|LOC106508044|SLA2|LOC100517119|LOC100518807|LOC100522892|LOC100523463|KLF4|LOC110256282|LOC100518930|PRKD2|LOC100522699|LOC110256009|LOC106504189|LOC102163700|LOC100517304|QRICH2|LOC110256010|LOC110256008|LOC100523275|LOC100622826|SLC2A6|LOC100623597|LOC102164863|LOC100516932|MEP1A|LOC100523088|
GO:0032991	macromolecular complex	CC	0.002636	0.057194	1295	17221	TNRC18|TCIRG1|PRDM13|CDC26|FEZF2|RWDD2B|HPN|LOC102164863|FES|AP2B1|TRIM13|PSMA3|CAVIN1|GATAD2B|LOC100523463|GABRD|FGB|DYNC2H1|HMG20B|BRD1|NRDE2|RNF166|NAALADL2|AS3MT|CEP97|KIFC2|LOC100510904|FER|TEKT2|CCDC149|GTF2A1|ARPC2|EXOC6|CELF1|MARCH8|MUC12|MYO1D|TMCC3|LOC100525572|SCARF1|SAFB|FIGNL1|AP3D1|GGA2|CDKL4|SCOC|RAD9A|DYNC1H1|HOMER3|LRBA|SLC9A3R1|TIA1|FBXO31|LOC100520903|ZDHHC17|MYO5C|BECN1|HDAC5|…
GO:0008104	protein localization	BP	0.0028018	0.0605	457	17221	WDR19|HOMER2|DHX15|UBE2L3|FUBP3|LOC102163557|LOC110261637|TIPARP|KYNU|PDCD10|KIF27|SRP14|GIMAP7|ATP6V0C|LAMA5|PFDN4|ABCB11|SORBS1|THAP1|TRIM41|MAFG|CLTC|EMILIN2|KRT27|GPM6A|SRPRA|VAPB|SKA1|CCDC186|RABAC1|KRT77|ST7|SRP19|FAM185A|PCGF6|MYH10|UBE2D1|FGG|KRT78|SLC22A20|KLF15|TACSTD2|C7H6orf52|SPC24|ARFIP1|VTI1B|RNF222|COPG1|FOXD1|DHX16|TGFBRAP1|MCEMP1|NCAPD2|ABCA3|NT5C2|AKAP12|CCDC36|NEURL1B|UBE2D4|T…
GO:0004064	arylesterase activity	MF	0.0028556	0.061368	10	17221	RRN3|PON1|PON2|LRP1|LRP5|NHLRC2|PON3|EGF|NRIP1|APMAP|
GO:0052689	carboxylic ester hydrolase activity	MF	0.0028769	0.061532	35	17221	NRIP1|PLA2G7|DPP4|VARS2|NCEH1|VARS|LOC100514282|VPS33A|CLTC|PON2|BMPR1A|PTRH2|SETDB2|DZIP1|ABHD16B|ABHD11|APMAP|PUM1|BCL2L10|PAFAH2|LARS2|CMBL|LRP1|LOC102166801|ITSN2|RRN3|PON1|ESD|ABHD8|EGF|NHLRC2|PON3|LRP5|PTRHD1|ABHD4|
GO:0034645	cellular macromolecule biosynthetic process	BP	0.0029104	0.061956	1688	17221	FDXACB1|TBX10|TPRN|LOC110261142|LOC100524190|PEX1|VWA2|LOC100621797|NFIC|ARNTL|SUGP2|ZNF34|SCAI|GPM6B|FAM111A|RAB27A|JUND|LOC110255280|CC2D1B|B3GALT4|FBXW4|MYOG|PPM1E|CLOCK|SOS2|PPP2R1B|TEAD3|ATF3|ZNF311|TCEANC2|TFDP1|DOPEY1|ST6GALNAC6|PLEC|ZFPM1|LOC110261304|LIN9|SRGAP1|FBXO32|LOC100621400|FEZ1|PPP6R1|PTMA|ATF7|SAP30BP|GATC|VRK3|PPARG|CLDN12|SEPT11|SEMA5A|MTRF1L|EIF5|PNMA8B|POLR3F|ZMYND11|DNAH10…
GO:0000151	ubiquitin ligase complex	CC	0.0030065	0.063521	72	17221	ANAPC11|TRIM21|LOC100524034|RNF128|MARCH6|LOC102161013|ANAPC15|TRIM3|BRAP|TRIM4|RNF121|RNF38|TRAIP|KIF20B|RNF43|UBE4A|ZNRF3|LOC100154127|RBX1|RLIM|LTN1|RNF24|RNF103|RNF7|RNF214|LOC100623167|RNF10|DPF1|LOC110262006|TRIM31|RNF32|RNF215|RNF4|PHF6|HLTF|RNF167|RNF183|PCGF2|MARCH8|RNF6|RNF166|RNF5|DTX4|BRCA1|RNF25|RNF133|SCAF11|RALGPS1|RNF148|AMFR|LOC100737224|RNF20|CDC23|RFWD3|RNF41|RNF130|VPS18|LOC10…
GO:0071822	protein complex subunit organization	BP	0.0030247	0.063521	266	17221	SPAG6|GNG11|ZBTB49|KRT39|QRICH2|TPM1|STX1B|DPY19L2|CRTC1|TMOD4|FLVCR2|ST18|IQCE|FSD1L|KRT79|KCNG1|TRPM7|KPNA5|SPICE1|CROCC|RERE|VMA21|VIM|TRIM15|CENPQ|KCNG2|FSD2|KRT8|FGL2|KCNC4|KCTD2|IKBIP|PFDN6|BCAP29|KCNS3|C1H9orf16|SLC13A4|BST2|SPATA24|KBTBD4|C8H4orf36|EXOC8|LMOD2|COG5|TPM4|BTBD10|AP1G2|FANCB|ZC2HC1C|PPP1R21|KCTD18|CEBPA|HERC1|TMSB10|RUFY4|KRT10|CCDC184|BLOC1S2|UBFD1|LOC102158569|MMRN2|LRIG2|…
GO:0016791	phosphatase activity	MF	0.0030262	0.063521	155	17221	PTPRG|CRYBG1|SELRC1|NT5C1A|PHOSPHO1|DHTKD1|PTPRE|ELL2|PTPN22|DUSP13|PTPN1|FNDC7|PTPRN2|TIE1|NRCAM|FNDC8|MTMR2|LOC397451|CARD14|PPIP5K2|CFAP69|MTMR1|CDC14B|EPHB6|SORL1|PHOSPHO2|UBASH3B|PTPRS|LOC100625564|MTM1|TMEM55B|EPHA6|CPZ|COL20A1|PTPRB|FNDC1|FANK1|SSU72|COL7A1|IGDCC4|FSD2|PTPN13|PTP4A1|LOC100525721|PSPH|PTPRH|ROBO3|ZNF385A|CDC25B|DUSP6|ELOA|DUSP12|MTCP1|PTPRZ1|PFKFB4|MYOM1|ASPN|LCA5L|CAAP1|MT…
GO:0008131	primary amine oxidase activity	MF	0.0032942	0.068827	7	17221	LOC110256000|LOC100520329|AOC1|ECM1|AOC2|ATG14|RAB28|
GO:0016874	ligase activity	MF	0.0033746	0.070182	210	17221	LOC100739480|RARS2|ADSS|LOC100737224|WARS|RNF20|RFWD3|TRIM7|RNF130|ITGA11|RTCB|LOC100511376|RNF122|CHD8|AARS2|RNF181|PHF21A|DTX3L|RNF126|CLIP1|KCNMB3|TOPORS|TRIM2|STUB1|DALRD3|LOC100521069|KLHL40|UBE3C|CTCFL|CCDC12|PDCD2L|RNF4|TRAF7|ECM1|NSMCE2|RNF167|PCGF2|TARS2|MARCH8|RNF6|RNF166|ADSSL1|CELSR3|G2E3|NAXD|DPYSL5|RNF25|UBA3|HECTD3|RBX1|RLIM|ZNF697|PRKACA|ERLEC1|QARS|RNF24|CARS2|NARS|RNF214|RNF7|RN…
GO:0009378	four-way junction helicase activity	MF	0.0034992	0.072439	37	17221	AK6|RFC4|RUVBL1|PSMC6|NTPCR|YME1L1|GTPBP3|SPATA5|RFC5|SPAST|KATNA1|KATNAL2|SPG7|RUVBL2|LONP2|CLPX|REM1|RRAD|THNSL1|PSMC2|LOC100525876|VPS4A|PEX1|SATB1|VPS4B|LONP1|CHTF18|ATAD2B|TRIP13|RAD17|BCS1L|ATAD1|FIGNL1|RFC2|RFC1|EPG5|PSMC4|
GO:0006461	protein complex assembly	BP	0.003569	0.073548	245	17221	NEK2|MYO15A|LOC100517356|SOX5|TEKT2|PAWR|ARPC4|TBPL2|MYH9|CAND2|LOC100738087|ANKRD6|ATP6V1G3|CALY|CREB5|SRGAP3|STAT3|HAUS5|TMCC3|LMOD3|AGER|PEX13|ARPC2|SDCCAG3|CCDC149|ELL|TMOD1|RAI14|SEC61A1|KCNS1|KCNC3|PACSIN2|CAVIN1|ARHGAP31|TRIM13|AFAP1L1|TCIRG1|CRTC2|FGA|FAM151B|RASAL3|ARPC5L|FGB|DES|LRRC7|KCNA7|KCTD19|GIT1|MMADHC|HSCB|EEF1D|CPNE9|STRN4|CCDC112|CENPH|CAPZA2|TNFAIP1|STX5|TTC28|MRPS14|HAUS4|KC…
GO:0030658	transport vesicle membrane	CC	0.0036272	0.074407	33	17221	SYTL4|SGMS2|ZNF385A|SEC24A|NRF1|NANOS2|NUFIP1|GLT8D2|SEC24D|SEC24C|GATAD2B|IBA57|LOC100525433|FEZF1|FEZF2|TDG|SUPT6H|C7H6orf52|MAZ|ZFYVE27|LOC100739672|CLTC|TTC17|RUFY4|HP1BP3|RABAC1|NEMP1|ZNF283|SCP2|FUBP3|SEC23B|LOC110259371|PDCD10|
GO:0009059	macromolecule biosynthetic process	BP	0.0037416	0.076406	1701	17221	BATF3|SAP130|RFX5|RUVBL2|HELZ|ARNTL2|ZNF157|EEF1D|PDE8A|MSI2|PRRX2|ATF4|FOXL2|RORA|ZNF644|LOC100623670|C1GALT1|ZNF148|AXL|ASF1B|ZNF527|TSN|RARA|LOC110259220|NR2F1|TMX4|DDIT3|HOXC10|ZSCAN9|HNRNPH3|TWNK|TRIP13|BRD2|LOC110259820|HES2|CREM|B3GALT2|ZNF526|DCT|DEK|PHLDA1|MNX1|CCDC155|CREB3L2|LOC100738280|GMNC|POMGNT1|LOC100626048|RPL14|ETS1|GAB1|CLPX|BSN|FBXL2|LOC100620089|ZNF23|FOXF2|HNRNPK|CUX2|ZNF47…
GO:0006787	porphyrin-containing compound catabolic process	BP	0.0039228	0.079388	9	17221	BLVRA|ABHD11|NCEH1|PLA2G7|HMOX2|IRF2|HMOX1|ESD|PAFAH2|
GO:0033015	tetrapyrrole catabolic process	BP	0.0039228	0.079388	9	17221	IRF2|PAFAH2|HMOX1|ESD|ABHD11|BLVRA|PLA2G7|HMOX2|NCEH1|
GO:0043226	organelle	CC	0.0040268	0.080877	1892	17221	AIMP1|MTMR12|ETV1|NDUFB1|ABCA3|KMT2B|NUP107|LOC102158214|MAK|MYO1E|LOC100624495|FGFBP1|PYGO1|LTN1|AHDC1|POLL|PLPP7|TRIM10|JDP2|LOC100738859|HDAC1|TNFRSF8|RNF208|RNF32|RPL13|NOTCH1|ANGPTL4|RBM12|TRIM56|CTNS|RFC1|C9H1orf186|SLC22A20|CLTC|CBX3|MAP3K19|N4BP2L1|ARHGAP39|RNF128|CRIP2|MYO1G|MAP3K9|SCMH1|RABAC1|IFNAR2|LOC100154127|SCUBE2|SUV39H1|CENPB|HOMER2|LOC100516932|ZBTB10|CREB3L4|ARID1B|PDCD10|HNF4…
GO:0048038	quinone binding	MF	0.0040322	0.080877	14	17221	NDUFS2|RAB28|WDR61|AOC2|HHIPL2|AOC1|LOC100520168|LOC110256000|LOC100620089|LOC100520329|ATG14|CTSS|ECM1|STX2|
GO:0070271	protein complex biogenesis	BP	0.0040753	0.081379	245	17221	RERE|CROCC|TRPM6|KPNA5|SPICE1|PRPH|KCNG1|TRPM7|PET100|IQCE|FSD1L|KRT79|ST18|MRPL1|TMOD4|BLOC1S6|FLVCR2|DPY19L2|ZBTB14|CRTC1|TPM1|EXTL3|STX1B|CEBPE|TUSC5|TUFT1|QRICH2|KRT39|PAQR5|GNG11|ZBTB49|CCDC40|RNF40|SPAG6|CKAP4|TMCO6|PLIN3|MLXIPL|KCNG3|APOA4|C1H9orf16|C1QTNF4|KPNA6|KCNS3|GPSM2|OARD1|TRAF3|STX7|BCAP29|RBBP8NL|PFDN6|KCND1|FMNL2|MYH11|CCL19|KCTD2|IKBIP|MGEA5|FGL2|PPCS|KCNC4|KRT8|FSD2|GOLM1|KCNG…
GO:0043229	intracellular organelle	CC	0.0041179	0.081869	1888	17221	TUBGCP6|SPON1|LOC110259300|STAMBPL1|DCHS1|CHIC1|VDAC3|LOC100514530|SOWAHD|PCGF6|FGG|ZBTB47|RPL21|SMCHD1|NR6A1|KLF15|C7H6orf106|C7H6orf52|VGLL3|GIMAP7|LAMA5|GRK1|SORBS1|KMT2C|RPS26|DLGAP3|MRPS2|SFMBT1|MAFG|GLRX3|EMILIN2|GPR149|ZBTB37|SKA1|TXNL4A|SPTBN4|NCOA3|RPL39|ELF3|TRIP11|FAM71E2|PRICKLE3|ADGRE3|RNF43|FUBP3|POP7|GPSM1|NICN1|RETSAT|LOC110261637|LOC100524282|EPS15|LOC100622826|MLKL|DNAH6|LRAT|ZN…
GO:0044430	cytoskeletal part	CC	0.0041838	0.082813	228	17221	HOMER2|LOC100523088|BST2|SLC13A4|LOC100516932|TNNI3|TRAIP|NUP62CL|EPS15L1|DNAH6|MLKL|TNIP1|EPS15|LOC100622826|MYO3A|CEBPA|MAFG|RAD21|PPP1R21|PFDN4|GRK1|PRR36|SKA1|KRT77|CCDC158|KRT10|MYO1G|CCDC68|KRT27|FAM124B|FGG|KLF8|MYH10|LRIG2|HLF|KRT78|PCGF6|MYO3B|CASS4|SYNC|KRT3|LOC100523275|SGF29|KIF5A|LOC110256009|MCEMP1|TUBGCP6|TPD52L1|MYO1E|TUBGCP3|SSNA1|LOC100518807|LOC100522892|NT5C2|DNHD1|RNF40|CCDC4…
GO:0005856	cytoskeleton	CC	0.0043727	0.086174	252	17221	KRT25|APMAP|DYNLL2|CELF2|DIXDC1|MYO5C|GUCY1B3|MLXIP|BATF3|CAPZB|CGN|EPB41L1|HAUS4|MEP1A|MRPS14|TTC28|CAPZA2|STX5|SPC25|DNAH14|SRGAP1|LRRFIP2|SFI1|TAPT1|ATAT1|CEP72|MYO5B|TNNT1|DNAH10|PRKD2|ZMAT2|LOC100518930|MYO6|CCDC22|PSMC3IP|ATF7|CAPZA1|ERCC6L2|LOC110256010|DCTN4|RNF111|ARPC3|NES|EPB41L2|SPATA13|HOMER1|KRT4|MYH7|SCOC|IFFO1|DYNC1H1|SLA2|MYH14|OTUD5|ARHGEF6|STX19|PLEC|LUZP1|LOC100522699|TRAK2|CI…
GO:0016272	prefoldin complex	CC	0.0044708	0.087725	22	17221	PFDN1|SNX2|THAP6|CORO1A|PDRG1|PSMC3IP|KRT12|PFDN6|PFDN4|AFAP1|SNAP23|KRT24|TUFT1|PFDN2|VBP1|MYH9|TEKT2|TSNAXIP1|KRT20|PHF11|BST2|CHMP5|
GO:0051187	cofactor catabolic process	BP	0.0045994	0.089788	10	17221	PAFAH2|SLC25A47|HMOX1|ESD|IRF2|HMOX2|PLA2G7|NCEH1|ABHD11|BLVRA|
GO:0046488	phosphatidylinositol metabolic process	BP	0.0046157	0.089788	47	17221	EPHX4|IMPAD1|ZNF385A|RPRD2|PIP5K1A|SLC16A5|SULF1|CYB561|SLCO1A2|SERINC4|PIGX|PIGV|PIGU|PIGN|ABHD4|INPP1|SERAC1|ZMYND11|F5|PIKFYVE|CPZ|PIGS|TMEM55B|PPARG|PIGA|PGAP1|IL7|MON1A|TMEM131|PIP4K2B|PPP1R9A|NBEA|VWA5A|PIP5KL1|ABHD11|PIGQ|LRAT|PIGW|PPT2|TMEM55A|ASPN|RAB9B|TEX30|RSPH6A|FAM135A|IMPA2|PIP4K2A|
GO:0007049	cell cycle	BP	0.0048487	0.093914	252	17221	ANGPTL8|SPATA13|CCDC155|FOSL1|SCOC|ERCC6L2|TTC23L|ZW10|CEBPG|JUND|GMNC|HOMER3|TRAK2|RPS15|LIN52|PUS3|CKS2|SGO2|ATF3|RAB11FIP3|ARHGEF6|STX19|RAD9A|SYCP1|ATF4|HAUS4|SPAG4|LIN9|PNPLA8|MMADHC|LIG3|TBC1D9|SPATC1|SPC25|CCDC112|RNF212B|TMCO1|BATF3|BCAP31|FAM76B|CDC25C|MLXIP|DDIT3|CCDC22|PSMC3IP|SYNGAP1|FAM193A|OCLN|DTNA|USF2|MYCBP|CCDC87|RGCC|HAUS2|CCNYL1|PDRG1|LOC100738744|NCAPH|PRSS22|XBP1|KCTD5|USP16…
GO:0008238	exopeptidase activity	MF	0.0049998	0.096428	72	17221	CPB2|SCRIB|IFT88|CPA5|CPE|NPEPL1|JOSD1|PML|ZNF175|TELO2|TMCO3|ICE1|CPD|LOC100515049|COL6A3|CPA4|BRCA1|LOC100621778|TSPYL4|DPEP1|CHMP6|XPNPEP3|DYM|AGBL2|ACE2|CPA2|LOC110261122|UBE2R2|CDS2|ACE|CPA6|LOXL2|SCRN1|LAMC1|HEMGN|HPN|KCNJ2|WDR6|CPM|DTNBP1|TMPRSS5|CPZ|FBXO24|LOC100524034|AEBP1|SCRN3|HTRA1|ERCC3|SCPEP1|LOC100621677|CPXM2|ARHGEF16|UBAP2|UPF3B|ATXN3|GDAP1L1|CIZ1|CKS2|TMPRSS4|MAGEE2|KRT4|PPP1R1…
GO:0045184	establishment of protein localization	BP	0.0050726	0.097415	411	17221	MTX3|KPNA2|TET1|PEX13|AK5|PPP2R1A|ADGB|NEMP1|CCDC149|CLRN3|LMNA|FMNL1|STAMBP|SEC61A2|MYH9|SP7|IPO7|CIAO1|NRDE2|LRRC7|INTS4|BVES|TRIM40|LOC110261633|RAP1GDS1|RAB3IL1|DES|GALNT3|SLC2A1|PCNT|IFT140|ARMC8|GATAD2B|UCK2|SGTA|RNF219|EPHX4|AP1G1|AP2B1|SEPT6|SENP7|TSG101|ABHD4|LOC110261636|COLEC10|ELP1|FEZF1|KRT40|IFT122|FEZF2|TDG|AAGAB|MPPE1|ABCA2|KPNB1|ABCF1|SEC62|ATCAY|C13H3orf38|SF3B1|UBXN1|LOC1005247…
GO:0044433	cytoplasmic vesicle part	CC	0.0050989	0.097506	48	17221	SYTL4|SGMS2|LOC106508546|ZNF385A|COPG1|SEC24A|NANOS2|NRF1|NUFIP1|GLT8D2|COPA|SEC24D|SEC24C|AP4E1|IBA57|COPB1|GATAD2B|LOC100525433|ARL11|KCNQ2|FEZF1|MAN1B1|FEZF2|TDG|DCK|C7H6orf52|SUPT6H|MAZ|SLC7A14|ZFYVE27|LOC100739672|CLTC|TTC17|RUFY4|HP1BP3|LOC110258087|RABAC1|NEMP1|ZNF644|ZNF283|SCP2|FUBP3|SEC23B|LOC110259371|DLGAP2|ADCY9|FAM60A|PDCD10|
GO:0046915	transition metal ion transmembrane transporter activity	MF	0.0051248	0.097587	79	17221	NEK2|RAB3A|SLC40A1|RAB9A|GIMAP2|RAB11B|DIRAS1|SLC6A20|GNL2|AGAP2|OPA1|TBC1D14|RAB33A|RAB6B|RAB6A|LOC100517779|DYNC1I2|LOC106510393|ARL6|OLA1|RAB26|GCAT|ANKRD66|DRG1|MX2|RAB13|LOC110256092|RAB1A|ZNF615|LOC110261078|LOC100621423|ARL3|RAB3D|MX1|MTG2|PPP2R2B|NUP153|SRL|FAM76B|SLC31A1|OTX1|RAP2C|CCNT2|OBSCN|RAB12|EML4|CXCR2|DRG2|RAB3B|VGLL3|GTPBP10|GIMAP7|LOC110258925|RAP2A|EGR3|RASL11B|GNL1|ZNF280C|L…
GO:0016462	pyrophosphatase activity	MF	0.0052234	0.098694	441	17221	RECQL|SNX24|RAB18|RBM23|TMEM120B|DNAH12|LOC100155249|AGAP2|KRT28|ARL6|EPG5|LOC100517809|CDC42BPB|KIF5C|TTK|VWA8|CDS2|RAB26|NLRC5|ARL8A|KRT12|ABCC4|BRDT|TCEAL3|VPS4A|PPWD1|ARL3|DNAH2|GNAI2|ARHGAP18|NECTIN4|GNAT2|ABCC11|RAB5B|ABCB6|MYO15A|SPAST|LOC110259371|ADGRF2|GPN3|RAD51B|UACA|ARL8B|ATP2B3|RAB3A|GNAI1|DDX21|KIF9|PSMC6|KIF21A|YME1L1|GNA14|ATP13A3|TUBA4A|LOC100520273|LOC100520491|SPATA5|LOC100736…
GO:0016881	acid-amino acid ligase activity	MF	0.0052266	0.098694	121	17221	LOC100623167|PPAT|DOCK2|RIMKLA|MUL1|RNF168|RNF214|RNF7|RNF24|RNF103|LTN1|RLIM|UBOX5|RBX1|ACACA|RNF32|GCLC|TRIM59|TRIM31|GART|RIMKLB|LOC110262006|BIRC6|NOSIP|DPF1|PC|MCCC1|HECTD4|LOC100622028|SMURF2|RNF10|RNF114|THAP1|LOC102161013|DDHD2|MARCH6|FBXO28|RNF138|RNF128|TRIM21|LOC100524034|TRIM38|ANAPC11|HERC1|RBBP6|ZNRF3|LOC100154127|UBE4A|RNF43|TAF4|EPHX2|TRAIP|LONRF1|HACE1|PCCA|NEDD4L|HUWE1|RNF38|NOS…
GO:0005669	transcription factor TFIID complex	CC	0.005356	0.10072	21	17221	LOC102162202|LOC100156937|LOC110261672|LOC110261735|TAF4B|LOC110261669|TAF12|TAF4|LOC100738859|DGKH|LOC100738744|NFYB|LOC110261486|LOC110261482|LOC110261670|LOC100519930|LOC110261663|DRAP1|LOC110255273|ZNF599|HIST1H2BD|
GO:0006082	organic acid metabolic process	BP	0.0054241	0.10157	229	17221	RARS|PPARGC1A|ARL13B|CTPS1|CPS1|PADI2|LOC100516640|ENDOD1|AFG3L2|EIF2S1|PDLIM5|LOC100525099|SSTR3|SETD1B|CARS|MAT2A|TIMM29|SARS|EXTL3|ANKFY1|LOC100524512|MXRA7|YIPF2|ARID4B|PITPNA|CAD|ZFAND4|EFHD2|FLRT1|MTHFD2|SYNPO2L|LARS|STOML1|HEG1|IMPDH2|SMCO2|LOC100156374|AQP7|BRI3BP|YARS|MLEC|GAD1|DTD1|HAO2|LOC100621407|PADI6|UFL1|ST14|MICAL3|FAM84B|SARS2|MARS|TMEM170B|DDC|CIC|OFD1|KCNJ2|MCPH1|SYAP1|AK3|CIB…
GO:0051087	chaperone binding	MF	0.0054772	0.10214	22	17221	BAG1|WWC1|ADGRE5|AHSA1|GRPEL2|TSACC|ARID4B|BST2|GTPBP3|SNX2|BAG5|BAG4|GRPEL1|SSNA1|MSL1|KIF1C|GABPB1|OCLN|IL17B|SYBU|NSD3|THAP1|
GO:0008009	chemokine activity	MF	0.0055739	0.10309	25	17221	AMCF-II|LOC100525396|CXCL2|CCL28|CCL20|CXCL8|CCL22|LOC100516039|CCL27|PPBP|CXCL11|CXCL10|FOXO3|CCL3L1|UBR4|CCL21|LOC100520680|CCL5|CCL19|CCL25|CCL16|CXCL9|CCL14|LOC100515857|FSD1L|
GO:0042379	chemokine receptor binding	MF	0.0055739	0.10309	25	17221	CCL14|LOC100515857|FSD1L|CXCL9|CCL19|CCL25|CCL16|CCL21|LOC100520680|CCL5|UBR4|CCL3L1|FOXO3|CXCL10|CXCL11|CCL27|LOC100516039|PPBP|CXCL8|CCL22|CXCL2|CCL28|CCL20|AMCF-II|LOC100525396|
GO:0044281	small molecule metabolic process	BP	0.0057048	0.10509	424	17221	ILVBL|TTC22|FASN|ARHGAP6|ATP1B3|UCHL5|LOC100156879|C16H5orf58|ATP6V1B2|ADCY6|WDR61|PTDSS1|TAF4|SLC25A47|HEATR4|ERH|NME4|BST2|CCDC188|LMBRD2|GCH1|UBR4|MBD3|CTH|CASP2|CDO1|SMARCD1|DDHD2|KCTD18|PDXDC1|ATP5D|PPP1R15A|HADH|AHCYL2|FARSA|RBM6|LOC100620470|GCLC|OXTR|RBM41|NT5C1A|YAF2|HAO1|MMRN2|RIMKLB|TARSL2|HSPA4L|FUT4|LARS2|LOC110257285|GUCY2D|CERS5|IARS|QTRT2|USH1G|CHD1L|RAD51D|HADHB|ADK|PPAT|PKD1|SYT…
GO:0009611	response to wounding	BP	0.0057736	0.10528	104	17221	FBXO25|TPD52L1|HOMER3|IL17D|NSD3|LOC110258125|JUND|TBC1D2|FAM20B|SNX2|TRAF3IP1|SLA2|SAA3|IREB2|JUN|ANGPTL4|BLOC1S2|SLMAP|FGG|GOLGA5|HOMER1|MYH10|MMRN2|SAA4|ZCCHC11|LOC100622028|DUSP4|PFDN4|SAA2|GLI1|CCDC22|IL17B|SIKE1|YIPF1|TRIM38|IL17C|STX1A|SPATA24|STX5|LOC110258579|GATD1|LOC110258582|EPS15|COG5|EFCAB14|RNF150|DEF8|FAM81A|TPM4|FMNL2|MYH11|PFDN6|IKBIP|IL4R|DES|FGB|LAMB2|ITIH4|MLLT6|PRDM7|F2|KIAA…
GO:0017111	nucleoside-triphosphatase activity	MF	0.0057997	0.10528	435	17221	STARD9|C1H9orf16|CLPB|ARL15|CDC6|FLII|GSPT2|AK7|PFDN6|MX2|ABCB8|RAB13|RRAGA|RAP1A|TTC21B|LOC100155195|KCNC4|KIFC1|BLM|KIF25|MYO5A|ATAD1|ABCC5|KIF22|SEPT10|PLA2G16|LOC100739202|RHBDD1|KIF3A|LOC100523557|CROCC|ARL13B|LOC100623639|C4A|FSD1L|TRIM54|RAB9A|LOC110255845|KRT18|GIMAP2|GSDMA|DHX36|KATNAL2|SEPT14|ATL3|CCDC159|MCM5|RAB10|SLC25A39|RAP1B|LOC100525876|ZFYVE1|KIF15|DNHD1|NRAS|REM1|FAM43B|RAD51D|…
GO:0051258	protein polymerization	BP	0.0058066	0.10528	79	17221	MYH10|KLF8|MMRN2|LRIG2|FGG|HOMER1|GOLGA5|TMOD3|SLMAP|ANGPTL4|BLOC1S2|JUN|LOC100622028|ARPC3|JUND|TPD52L1|HOMER3|TRAF3IP1|SNX2|TBC1D2|MRPS14|LMOD2|TTC28|STX5|CAPZA2|SPATA24|FAM81A|TPM4|COG5|EFCAB14|CAPZB|EPS15|CCDC22|RAD21|CAPZA1|PRR36|PFDN4|TRIM38|STX1A|SIKE1|AFAP1L1|GOLM1|CAVIN1|TRIM15|FGL2|FGA|PPCS|FSD2|FGB|DES|ARPC5L|IKBIP|PFDN6|MYH11|FMNL2|APOA4|GIT1|PAWR|TEKT2|CCDC40|CKAP4|TPM1|CEBPE|ANKRD6|…
GO:0006325	chromatin organization	BP	0.0058085	0.10528	62	17221	CREBBP|LOC106506652|SETDB2|CELF1|ARID1A|RECQL5|PRPF39|EGR3|ACTR3|SBNO1|IPO8|MAP3K9|HP1BP3|ASF1B|LOC595122|PLEKHG5|LOC100510904|LOC100154127|SUV39H2|LOC110261479|TSPYL1|SUV39H1|ZBTB4|MYBL1|LOC574051|TSPYL4|WDR73|EHMT1|LDLR|SETD4|CENPP|ARID1B|CSRNP3|PITPNC1|KAT6A|SMARCB1|SNAPC4|VSIG10|SETD2|ARID2|SHPRH|LOC110261478|CCT3|ARRDC3|CETN2|LOC102158569|EHMT2|NAP1L4|SMARCA5|KAT6B|DCT|DEK|IPPK|MYBL2|C1H14or…
GO:0008360	regulation of cell shape	BP	0.0061676	0.11134	6	17221	FRRS1|JUND|MFN1|PALM|PALMD|PALM2|
GO:0016667	oxidoreductase activity, acting on a sulfur group of donors	MF	0.0062432	0.11225	84	17221	PCYOX1L|MICAL3|SLIRP|ERO1A|KAT6A|TNS2|ARHGAP42|GLRX2|DUSP12|NPR3|ZNF22|DFNB59|PRKD3|ZNF615|ZNF140|GSTK1|KAT6B|PRKCZ|P4HB|NXN|ZNF219|LOC100626731|APPBP2|LOC110261286|ZNF2|DGKA|KCMF1|CSTL1|ZNF287|GLRX5|ZBTB4|RAF1|PDIA5|BRAF|PROM1|JMJD1C|MSRA|LOC100620089|ZNF605|YPEL4|CLIC1|ZNF32|GTF2H2|NANOS2|ARHGEF28|DGKH|QSOX1|PRKCI|HSPA12B|GLRX|TXN|LOC110262090|HYDIN|KDM3A|MIS18A|ZNF34|LOC100738134|NSL1|PRKD2|SQ…
GO:0015031	protein transport	BP	0.0062808	0.11248	408	17221	ZW10|STMN1|RMI2|AP3D1|UBTD1|NTRK2|GGA2|TTN|KRT4|ARL11|ARHGEF28|DGKH|SNX2|GLT8D2|ELAVL3|DNAAF5|DRP2|CENPK|UBE2Z|LOC100520903|BCAP31|IKBKE|UBE2D2|KPNA4|SMC3|RNF212B|KRT25|HEATR5A|LIG3|RRP12|CLDN16|SPC25|ANKRD24|LRRFIP1|CCNI|RUBCN|LAMA3|SCAMP3|SLC23A3|SPATA16|ITIH1|IPO11|IPO8|SFI1|UBXN1|TTI1|LOC100524794|ATCAY|SF3B1|C13H3orf38|SEC62|ABCF1|KPNB1|ABCA2|FEZF2|AAGAB|IFT122|TDG|MPPE1|ABHD4|COLEC10|LOC110…
GO:0051641	cellular localization	BP	0.0063709	0.11324	484	17221	KPNA6|CYP26A1|MORC4|KIAA0100|KRT26|APOA4|RANBP17|PARP14|MYH11|VPS18|ZUFSP|NUS1|TRAF3|TOMM22|STX7|LOC100738479|CORO6|GOLPH3L|ZWILCH|KPNA3|FGFR1OP2|RBMS1|NUP93|VPS52|SAP30L|MRPL45|LOC100737633|DAG1|DNA2|DNAH1|LPIN2|TTC17|MRPL1|CHMP7|NTPCR|CHMP2A|LOC100627222|MAP1A|NXF1|EXTL3|LOC100520032|CKAP4|NEURL1B|TOMM20L|SNX1|AKAP12|NT5C2|CUL3|CYTH4|CCDC36|DHX16|FOXD1|COPG1|MCEMP1|TGFBRAP1|NCAPD2|ABCA3|KLF15|S…
GO:0006955	immune response	BP	0.0063735	0.11324	145	17221	TNFSF12|LOC100521647|PTPRC|TNF|CXCL2|IL1B2|CELSR3|LOC110255300|LOC106508817|ENAH|SLA-DRA|ZBP1|HCST|CPA4|CCL22|IL12RB2|CCL3L1|CXCL9|DST|CCL14|LOC100515857|OSM|CCDC13|LST1|TFDP2|LOC100153139|ULBP1|IL22|IL29|LOC100511275|FCGRT|DNAH2|IL12A|MLLT6|PRDM7|JADE1|IRAK1BP1|IFNG|CCL28|TPH1|SLA-3|CGN|NIM1K|CSF3|GATD1|LOC110258579|LOC100516039|ZNF148|FOXO3|IL7|CMSS1|CAPN2|TYROBP|LOC100515902|AMCF-II|DUSP4|SLA-…
GO:0005991	trehalose metabolic process	BP	0.0064629	0.11396	6	17221	TREH|MALT1|RCCD1|DPY19L3|LOC102160985|LOC100155195|
GO:0019954	asexual reproduction	BP	0.0064645	0.11396	59	17221	ZNF365|ZCCHC8|HOOK1|MORC3|VAPB|SDCCAG3|E2F5|PSMC3IP|KIAA1109|RAB11FIP4|DTNA|DTNB|RILPL2|MYCBP|USF2|PPP1R21|CREB3L4|APC2|CREB5|CCDC85B|BCAP31|SIPA1|BATF3|ATF6|MLXIP|TMEM8A|ATF6B|ATF4|HSF2|RNF40|DCSTAMP|TSC22D2|MLXIPL|HSH2D|SPATC1|GIT1|ZNF697|NRBF2|DEGS2|SIPA1L3|MORC4|TCFL5|RAB11FIP3|ARHGEF6|RNF219|LOC106505000|MTMR12|DCTN2|RBBP8NL|JUND|SARS2|CAVIN1|ZC3H10|LOC100155249|ANGPTL8|PLEKHA4|FOSL2|SCOC|JU…
GO:0030674	protein binding, bridging	MF	0.0065742	0.115	71	17221	FAM81A|TPM4|EFCAB14|COG5|EPS15|FGF19|LOC100627466|STX5|FGF7|FGF10|SPATA24|FSCN3|TRIM38|STX1A|FGF22|SIKE1|CCDC22|PFDN4|LOC100622028|CYB561|MMRN2|MYH10|FGF8|FGG|HOMER1|GOLGA5|SLMAP|ANGPTL4|BLOC1S2|FSCN2|JUN|TRAF3IP1|SNX2|TBC1D2|JUND|TPD52L1|HOMER3|TPM1|CEBPE|ANKRD6|TUFT1|FRG1|PAWR|TEKT2|CCDC40|CKAP4|CROCC|RAI14|SDCCAG3|TMCC3|FSD1L|KRT79|STAT3|PPCS|FGA|FGL2|FSD2|AFAP1L1|GOLM1|CAVIN1|TRIM15|FGF11|APO…
GO:0060090	binding, bridging	MF	0.0065742	0.115	71	17221	CKAP4|PAWR|TEKT2|CCDC40|ANKRD6|TUFT1|FRG1|TPM1|CEBPE|STAT3|FSD1L|KRT79|TMCC3|SDCCAG3|CROCC|RAI14|TRIM15|AFAP1L1|GOLM1|CAVIN1|FSD2|PPCS|FGA|FGL2|FGB|DES|IKBIP|PFDN6|FMNL2|MYH11|FGF17|FGF11|GIT1|APOA4|STX5|FGF10|FGF7|SPATA24|FGF19|LOC100627466|COG5|EFCAB14|EPS15|FAM81A|TPM4|PFDN4|CCDC22|TRIM38|STX1A|FGF22|SIKE1|FSCN3|BLOC1S2|ANGPTL4|FSCN2|JUN|MMRN2|MYH10|FGF8|GOLGA5|FGG|HOMER1|SLMAP|LOC100622028|CY…
GO:0030659	cytoplasmic vesicle membrane	CC	0.0067082	0.11689	40	17221	SCP2|FUBP3|LOC110259371|ADCY9|SEC23B|PDCD10|CLTC|TTC17|HP1BP3|RABAC1|RUFY4|ZNF644|NEMP1|ZNF283|ARL11|LOC100525433|FEZF1|SUPT6H|C7H6orf52|FEZF2|TDG|LOC100739672|ZFYVE27|MAZ|SYTL4|SGMS2|COPG1|SEC24A|ZNF385A|SEC24D|COPA|NRF1|NANOS2|NUFIP1|GLT8D2|GATAD2B|COPB1|IBA57|SEC24C|AP4E1|
GO:0042060	wound healing	BP	0.00681	0.11712	88	17221	YIPF1|TRIM38|STX1A|SIKE1|CCDC22|PFDN4|RNF150|DEF8|FAM81A|TPM4|EPS15|COG5|EFCAB14|GATD1|SPATA24|STX5|SNX2|SLA2|TRAF3IP1|FAM20B|TBC1D2|JUND|NSD3|FBXO25|HOMER3|TPD52L1|DUSP4|ZCCHC11|LOC100622028|SLMAP|MMRN2|MYH10|GOLGA5|FGG|HOMER1|BLOC1S2|ANGPTL4|IREB2|JUN|CROCC|LPAR5|PLAC8L1|RAI14|SDCCAG3|GJA1|FSD1L|KRT79|TMCC3|CNKSR1|STAT3|F5|TPM1|CEBPE|TUFT1|SIPA1|ANKRD6|TEKT2|CCDC40|PAWR|CKAP4|CLRN3|JMJD4|APOA4|…
GO:0005654	nucleoplasm	CC	0.0068153	0.11712	179	17221	ANAPC15|C9H11orf52|VGLL3|CDC37|HAVCR1|PFDN4|LOC110261663|LOC100519930|EPHA6|TMCC2|FAM186B|MAP3K9|MAML3|CCDC68|ZBTB37|ATXN2|TAF12|TAF4|CSRNP3|MED12|PDCD10|DEF8|HUWE1|E2F8|LOC110261672|GTF2F2|DAXX|SSNA1|GLG1|C3H2orf74|ZC3H12A|LOC100738859|CHIC1|LOC110261669|MCF2L2|TAF4B|MYO3B|BICD1|FLNC|LOC102158569|NUDT18|SYNC|E2F2|ELL2|LOC102162202|INTS2|POU3F2|HAUS1|GTF2A2|TMCO4|SMC5|ELL3|HNRNPUL1|E2F6|FIS1|SLC3…
GO:0044451	nucleoplasm part	CC	0.0068153	0.11712	179	17221	SCARF1|APPL1|SUGP2|PHLDA1|SUPT20H|DEK|CDKL4|MAML1|CCDC155|SLC35D1|TFDP1|MED17|DGKH|NFYB|ELAVL3|CENPK|LIN52|CIZ1|SLU7|STX18|C4H8orf82|HDAC5|PDE4A|LIN9|LOC110255361|RALY|MED7|YWHAB|TBC1D10B|STX1A|SEMA5A|PRSS22|LOC100738744|LOC106504438|GTF2A1L|LOC110261670|SEPT11|LOC110255273|DRAP1|TFDP2|LOC100156937|TNRC18|SFXN3|STX2|LOC110261735|LAMA4|PRDM13|LEO1|TCERG1|MED11|FXR2|MED13L|ING3|MRGBP|SURF6|TAF1D|WA…
GO:0006396	RNA processing	BP	0.0068255	0.11712	268	17221	ONECUT2|ERN1|PBK|SSU72|MRPS33|CENPQ|TDRD1|UNK|STRA8|PFDN6|SART1|DUSP6|CSTF3|IMPDH2|LOC100515579|LRRC15|AKAP7|LOC100626199|METTL26|LGR6|ABRAXAS2|NFATC2|SEMA3D|KRT18|LOC100525099|RRNAD1|EXOSC10|FAM192A|MPI|CTPS1|MRPL44|U2AF1L4|NUDT18|TXN|HAO1|POU3F2|PTPRE|PELP1|GDAP1L1|DAXX|TRUB1|LOC106509183|U2AF2|QTRT2|LOC100625207|CSTF2|KAZALD1|LOC100519675|TRMT61B|METTL18|GEMIN6|PLRG1|TDRD3|CRABP2|INF2|HADH|CAR…
GO:0043624	cellular protein complex disassembly	BP	0.0069855	0.11941	26	17221	PFDN4|FMNL2|PRR36|HAUS5|TMOD4|CAPZA1|APOA1|LMOD3|EIF5A|TMOD1|MTRF1L|SFI1|RERE|FGFR1OP2|CAPZA2|MRPL58|C14H12orf65|LMOD2|KRT78|MRPS14|TMOD3|LRIG2|KLF8|CAPZB|EIF5A2|TAL2|
GO:0030120	vesicle coat	CC	0.0072734	0.12249	39	17221	SEC24A|COPG1|ZNF385A|SYTL4|SGMS2|IBA57|COPB1|GATAD2B|SEC24C|AP4E1|SEC24D|COPA|NANOS2|NRF1|GLT8D2|NUFIP1|FEZF1|ARL11|LOC100525433|LOC100739672|ZFYVE27|MAZ|C7H6orf52|SUPT6H|FEZF2|TDG|TTC17|CLTC|ZNF283|NEMP1|ZNF644|HP1BP3|RABAC1|RUFY4|LOC110259371|SEC23B|SCP2|FUBP3|PDCD10|
GO:0030135	coated vesicle	CC	0.0072734	0.12249	39	17221	AP4E1|SEC24C|COPB1|IBA57|GATAD2B|NUFIP1|GLT8D2|NANOS2|NRF1|SEC24D|COPA|ZNF385A|SEC24A|COPG1|SGMS2|SYTL4|MAZ|ZFYVE27|LOC100739672|TDG|FEZF2|C7H6orf52|SUPT6H|FEZF1|LOC100525433|ARL11|ZNF644|NEMP1|ZNF283|RUFY4|RABAC1|HP1BP3|TTC17|CLTC|PDCD10|SEC23B|LOC110259371|FUBP3|SCP2|
GO:0030662	coated vesicle membrane	CC	0.0072734	0.12249	39	17221	MAZ|LOC100739672|ZFYVE27|FEZF2|TDG|C7H6orf52|SUPT6H|FEZF1|LOC100525433|ARL11|AP4E1|SEC24C|IBA57|COPB1|GATAD2B|NUFIP1|GLT8D2|NANOS2|NRF1|SEC24D|COPA|ZNF385A|SEC24A|COPG1|SGMS2|SYTL4|PDCD10|SEC23B|LOC110259371|FUBP3|SCP2|NEMP1|ZNF283|ZNF644|RUFY4|RABAC1|HP1BP3|TTC17|CLTC|
GO:0030435	sporulation resulting in formation of a cellular spore	BP	0.0072742	0.12249	10	17221	ZNF391|APLP1|LOC100153598|ALS2|CLK4|TAF6|CREG1|SMAP2|TNS2|LOC110255250|
GO:0005829	cytosol	CC	0.0073212	0.12283	46	17221	PDRG1|CBX2|FAM25A|GOSR1|STX6|RAB11FIP4|PSMC3IP|PFDN4|PDCD10|KRT24|SNAP23|AFAP1|ATP6V1G3|PFDN2|VBP1|MYH9|TUFT1|PHF11|KRT20|TEKT2|BST2|POLR3GL|CORO1A|LGALS9|APOA4|PFDN1|SNX2|THAP6|APOA1|ALKBH5|ENO3|CLEC4G|KRT12|PFDN6|ZC2HC1B|RNPS1|PLEKHA3|ENO4|FGG|TSNAXIP1|SETD1A|CHMP5|BEND7|FES|TRIM15|NAP1L4|
GO:0007018	microtubule-based movement	BP	0.0073601	0.12302	45	17221	DYNC1H1|KIF3B|STARD9|KIF11|DNAH7|DNAH2|KIF15|DNHD1|DYNC2H1|KIF5A|KIF1C|CENPE|KIFC1|KIF5B|DYNC1I2|KIF4A|KIF22|KIF25|KIF5C|SERTAD2|DYNC1I1|DNAH12|OXA1L|IFT46|LOC100739202|KIF3A|KIF2A|KIF6|KIF20A|DNAH1|KIF26A|KIF3C|DNAH10|KIF23|KIF21A|KIF9|KIFC3|GRK1|DNAH6|KIF27|ORC5|KIF14|KIFC2|KIF20B|DNAH14|
GO:0012506	vesicle membrane	CC	0.007736	0.12883	43	17221	TTC17|CLTC|ZNF283|ZNF644|NEMP1|TTC1|RUFY4|RABAC1|HP1BP3|SEC23B|ADCY9|LOC110259371|FUBP3|SCP2|PDCD10|ZNF385A|SEC24A|COPG1|SGMS2|SYTL4|AP4E1|SEC24C|IBA57|COPB1|GATAD2B|NUFIP1|GLT8D2|LOC100624467|NRF1|NANOS2|COPA|SEC24D|FEZF1|ZNF529|LOC100525433|ARL11|MAZ|ZFYVE27|LOC100739672|TDG|FEZF2|C7H6orf52|SUPT6H|
GO:0030291	protein serine/threonine kinase inhibitor activity	MF	0.00782	0.12962	11	17221	PKIG|CDKN1B|CCDC7|HEXIM2|CDKN1C|PKIB|MIER3|HEXIM1|PKIA|CCNJ|RANBP1|
GO:0042440	pigment metabolic process	BP	0.0078409	0.12962	36	17221	ESD|AHCYL1|TMEM117|MICAL3|KDM1B|TMEM27|EML1|BLVRA|GART|IL4I1|SQOR|AHCYL2|HADH|QRICH1|LOC100525099|FECH|PLA2G7|FOXRED1|HMOX2|KDM1A|NCEH1|NSDHL|PAFAH2|HMOX1|IRF2|ZBTB12|ATXN2|RETSAT|LOC110255927|L2HGDH|ABHD11|TXNRD2|HSD17B14|MXD1|TXNRD1|ENPP2|
GO:0000041	transition metal ion transport	BP	0.0078705	0.12963	83	17221	GNL2|AGAP2|TBC1D14|RAB33A|RAB6A|RAB6B|OPA1|LOC100517779|DYNC1I2|ARL6|OLA1|LOC106510393|RAB13|LOC110256092|RAB26|GCAT|ANKRD66|MX2|DRG1|ZNF615|RAB1A|LOC110261078|LOC100621423|ARL3|NEK2|RAB3A|SLC40A1|GIMAP2|RAB9A|RAB11B|COX17|SLC6A20|DIRAS1|TRIAP1|SRPRB|LOC100525140|SPATA13|ALPK2|LOC100517166|GIMAP4|ACKR2|LOC102161787|MTIF2|EIF3A|GEM|REM1|ZNF568|RRAD|NRAS|FLT4|LOC100514530|GIMAP8|RAB3D|MTG2|MX1|SRL|…
GO:0043436	oxoacid metabolic process	BP	0.00813	0.13342	226	17221	AQP7|BRI3BP|YARS|MLEC|GAD1|HEG1|IMPDH2|LOC100156374|SMCO2|UFL1|ST14|FAM84B|MICAL3|DTD1|HAO2|LOC100621407|PADI6|DDC|OFD1|KCNJ2|MCPH1|SARS2|MARS|LOC100624435|SYAP1|CIB3|AK3|ARL13B|CTPS1|CPS1|RARS|PPARGC1A|EIF2S1|PDLIM5|LOC100525099|LOC100516640|AFG3L2|ENDOD1|PADI2|TIMM29|SARS|EXTL3|ANKFY1|YIPF2|MXRA7|LOC100524512|SETD1B|SSTR3|CARS|MAT2A|SYNPO2L|MTHFD2|LARS|STOML1|ARID4B|PITPNA|CAD|FLRT1|EFHD2|LARS2…
GO:0033013	tetrapyrrole metabolic process	BP	0.0082581	0.13503	65	17221	BLVRA|TBC1D2|CHIC1|TMEM27|RAD51D|KDM1B|ESD|SLC6A4|AHCYL1|RPRD1A|IL4I1|GNE|CDKL4|NCEH1|HMOX2|HADH|DDX59|AHCYL2|MBNL1|SMARCC2|HSD17B14|MXD1|TXNRD1|MLKL|COPE|LOC100521785|ABHD11|RETSAT|MMADHC|PARK7|AK8|LOC110261078|ZNF615|MICAL3|MSH4|PSMD4|TMEM117|HNRNPA0|FAXC|HACD2|PLPP5|TBC1D14|ADAMTS20|RDH11|DDX52|HSPG2|OSBP2|FAM25A|NSDHL|HIBCH|RNF4|PLA2G7|LOC100525099|FECH|QRICH1|ENPP2|STX1B|IPO7|DVL2|LOC1102559…
GO:0006520	cellular amino acid metabolic process	BP	0.0082966	0.13517	164	17221	GMPR2|PDPK1|SPTLC2|CSAD|LOC110255927|DNAJC3|GGH|SEPSECS|GRM4|PYCR3|TJP1|DHODH|CTCFL|CCDC12|ACSL4|LOC100152327|DTD2|ECM1|RAI14|TARS2|LOC100521069|DALRD3|AARS2|MTHFD2L|HDC|TDG|KCNMB3|GCAT|FAM78A|KDSR|PCYOX1L|PLAA|EPB42|RARS2|LOC110260476|WARS|EPGN|SYF2|PCYOX1|CTPS2|RTN4IP1|VAMP7|GMPS|SENP6|HSDL2|NEDD4L|NOS1|DUS4L|KIAA2022|VARS|ARF3|HARS|VARS2|GAD2|USP16|ATP5G2|FARS2|AKR1B1|DUS1L|FDXACB1|DARS2|ASPG|…
GO:0016805	dipeptidase activity	MF	0.0083655	0.13564	7	17221	LOC100621677|SCRN3|SCRN1|DPEP1|SCRN2|LOC100621778|ZBTB3|
GO:0001664	G-protein coupled receptor binding	MF	0.0083856	0.13564	38	17221	LOC100525396|CXCL2|CCL28|RB1CC1|CXCL8|CCL22|LOC100516039|WDR4|UBR4|FOXO3|CCL3L1|CXCL9|FSD1L|LOC100515857|CCL14|CDH15|R3HCC1|PIK3R2|CCL25|AMCF-II|L3MBTL3|CCL20|CXCL11|LOC100514038|ZNF746|NPB|CCL27|PPBP|CCL21|LOC100520680|CCL5|CXCL10|RADIL|GDF7|ANKRD50|DES|CCL19|CCL16|
GO:0016879	ligase activity, forming carbon-nitrogen bonds	MF	0.0084854	0.13677	139	17221	RNF130|TRIM7|RNF122|LOC100511376|LOC100737224|ADSS|RFWD3|RNF20|STUB1|TRIM2|UBE3C|KLHL40|RNF181|TOPORS|CLIP1|RNF126|DTX3L|MARCH8|RNF6|TRAF7|RNF4|PDCD2L|PCGF2|RNF167|NSMCE2|HECTD3|CELSR3|G2E3|ADSSL1|RNF166|UBA3|RNF25|DPYSL5|MUL1|RNF168|RNF214|RNF7|GATB|RLIM|RBX1|RNF24|ZNF697|TRIM31|GART|MCCC1|SMURF2|LOC110262006|NOSIP|DPF1|KIAA2022|MARCH6|LOC102161013|AKR1B1|TRIM21|EEF1D|LOC110261367|EPHX2|RBBP6|GM…
GO:0016071	mRNA metabolic process	BP	0.0085595	0.13747	135	17221	IL31|DCPS|STMN1|ZW10|CCDC155|PRPF6|PHF20|SPRY3|RNGTT|UPF1|ELAVL3|PRRT2|TREML2|WIZ|FSBP|CENPK|CELF2|ARHGAP33|CASP7|BCAP31|GPIHBP1|LOC110255361|LIG3|ZNF643|AXL|SRCAP|EIF4EBP2|SMG1|RBM25|SMG8|WFS1|LUC7L|RBM26|SNW1|CWC15|HDAC2|TNRC18|TCIRG1|RBM4|GPS2|R3HCC1L|MCC|KAT6B|ACADVL|TTC39C|NEDD1|CST8|RNF219|LOC110261078|KCNA7|INTS4|SERGEF|ANKRD54|SMG9|ARIH1|FOXJ3|ZNF579|PRPF8|PAX4|MORC3|HSP90B1|LGALS4|SYNE3|…
GO:0009288	bacterial-type flagellum	CC	0.0087068	0.13934	34	17221	TMEM191C|SNX2|CDNF|PFDN6|MYH11|TRAF3|RASAL2|RASSF10|TTC21B|KRT28|RHBDD1|KIF3A|GPS2|YWHAZ|LOC100155249|EGFLAM|CDR2L|LOC100520491|STX6|RAI14|IFNGR1|PRKDC|PFDN4|THAP1|SYNGAP1|MYH9|TUFT1|TPM4|UACA|LOC110259371|BST2|YWHAQ|YWHAB|GPSM1|
GO:0016568	chromatin modification	BP	0.0088605	0.1413	38	17221	ARRDC3|SMARCB1|SNAPC4|ARID2|SETD2|SMCHD1|SETDB1|SUGP2|LEO1|SMARCA5|DEK|DCT|LOC102158569|CETN2|EHMT2|C1H14orf37|IPPK|MYBL2|SBNO1|MAP3K9|IPO8|RECQL5|ARID1A|CREBBP|SETDB2|EHMT1|WDR73|CENPP|PITPNC1|CSRNP3|ARID1B|SETD4|PLEKHG5|SUV39H1|MYBL1|ZBTB4|LOC100154127|SUV39H2|
GO:0030001	metal ion transport	BP	0.0089385	0.14204	286	17221	KMT2A|GPR31|KCNJ6|NFYA|RAB13|MX2|KCNT1|AGO3|UNC79|FGL2|FAXC|SCN5A|DYNC1I2|LOC100624136|FSD2|PFN1|OPA1|ONECUT2|TRIM15|CANT1|ARMC1|FGL1|ASIC2|LOC100525099|PDLIM5|FSD1L|GIMAP2|RAB9A|TDRD7|KRT39|LOC100154946|ECSCR|LOC106507364|IGF2BP2|ZNF568|REM1|NRAS|LOC102161787|SLC39A14|ABCD4|EDAR|LOC102161780|PTPN1|ATP1B4|POU3F2|ASIC1|LOC100525140|SBNO1|ZNF660|GNL1|GTPBP10|LOC110258925|AHCYL2|SLC39A6|DRG2|CXCR2|G…
GO:0015298	solute:cation antiporter activity	MF	0.0090438	0.14271	16	17221	SLC9B1|SLC9A8|ZIC2|LOC100624136|CNGB1|TMCO3|USP43|CANT1|KBTBD4|SLC9A4|SLC9B2|SLC9A2|IKZF2|SLC9A7|SLC9C1|SPEG|
GO:0015299	solute:hydrogen antiporter activity	MF	0.0090438	0.14271	16	17221	SLC9A7|SLC9C1|SPEG|SLC9B2|SLC9A2|IKZF2|CNGB1|TMCO3|USP43|CANT1|KBTBD4|SLC9A4|SLC9B1|ZIC2|SLC9A8|LOC100624136|
GO:0017089	glycolipid transporter activity	MF	0.0093515	0.14552	5	17221	PLEKHA8|CPTP|GLTP|GLTPD2|LIX1|
GO:0046836	glycolipid transport	BP	0.0093515	0.14552	5	17221	GLTPD2|GLTP|LIX1|PLEKHA8|CPTP|
GO:1901264	carbohydrate derivative transport	BP	0.0093515	0.14552	5	17221	PLEKHA8|CPTP|GLTP|GLTPD2|LIX1|
GO:0004842	ubiquitin-protein ligase activity	MF	0.0093833	0.14552	101	17221	LONRF1|HACE1|RNF38|HUWE1|NEDD4L|RNF121|TRIM4|RGS7|BRAP|TRIM3|PRPF19|RBBP6|ZNRF3|LOC100154127|UBE4A|TAF4|RNF43|TRAIP|RNF128|RNF138|TRIM21|LOC100524034|TRIM38|ANAPC11|HERC1|RNF114|LOC102161013|MARCH6|BIRC6|LOC110262006|NOSIP|DPF1|LOC100622028|HECTD4|SMURF2|RNF10|RNF32|TRIM59|TRIM31|RNF103|RNF24|LTN1|RLIM|UBOX5|RBX1|LOC100623167|PPAT|DOCK2|MUL1|RNF168|RNF214|RNF7|RNF25|BRCA1|DTX4|RNF5|G2E3|RNF166|RN…
GO:0019787	small conjugating protein ligase activity	MF	0.0093833	0.14552	101	17221	LTN1|RNF103|RNF24|UBOX5|RBX1|RLIM|LOC100623167|PPAT|DOCK2|RNF214|RNF7|MUL1|RNF168|NOSIP|DPF1|BIRC6|LOC110262006|RNF10|HECTD4|LOC100622028|SMURF2|TRIM59|RNF32|TRIM31|RNF128|RNF138|TRIM21|LOC100524034|ANAPC11|HERC1|TRIM38|LOC102161013|RNF114|MARCH6|HUWE1|RNF38|NEDD4L|TRIM4|RNF121|LONRF1|HACE1|TRIM3|PRPF19|RGS7|BRAP|ZNRF3|LOC100154127|RBBP6|RNF43|TAF4|TRAIP|UBE4A|RNF20|RNF41|RFWD3|AMFR|LOC100737224|…
GO:0008233	peptidase activity	MF	0.0096236	0.14793	508	17221	NAV2|AEBP1|TMEM246|LRRFIP2|SENP3|UBAP1|LOC102158679|MMP3|CTSS|SAA2|WDR66|LGMN|RMND1|ZC3H4|CAPN6|PSMA7|UBAP2|LOC110261434|LOC100522849|SPCS1|CASP7|ASPM|MALT1|SENP8|USP37|USP12|CELF2|CAPN12|HSH2D|EHHADH|PRSS46|YWHAB|MEP1A|PPP1R1B|SENP6|CKS2|ADAMTSL4|ESPL1|METRN|ELAVL3|MIPEP|ESD|TMPRSS7|LOC100739735|NOXRED1|SNRNP27|UBA7|TLR3|RNPEP|LOC110261757|KLKB1|PDZD9|TMPRSS3|LOC641352|SCRN2|ZFP90|PGA5|PAPLN|ADA…
GO:0044445	cytosolic part	CC	0.0096897	0.14793	45	17221	PHF11|KRT20|TEKT2|POLR3GL|BST2|PDCD10|KRT24|SNAP23|AFAP1|ATP6V1G3|PFDN2|VBP1|MYH9|TUFT1|RAB11FIP4|PSMC3IP|PFDN4|PDRG1|CBX2|FAM25A|GOSR1|STX6|ENO4|FGG|TSNAXIP1|SETD1A|CHMP5|FES|TRIM15|NAP1L4|ZC2HC1B|RNPS1|PLEKHA3|APOA1|ALKBH5|ENO3|CLEC4G|PFDN6|KRT12|CORO1A|LGALS9|APOA4|PFDN1|SNX2|THAP6|
GO:0007599	hemostasis	BP	0.0097024	0.14793	80	17221	MLLT6|PRDM7|DES|FGB|LAMB2|IKBIP|PFDN6|MYH11|FMNL2|MLEC|GIT1|APOA4|KIAA1522|F2|AFAP1L1|GOLM1|CAVIN1|TRIM15|PPCS|FGA|FGL2|TLK2|FSD2|CNKSR1|FSD1L|TMCC3|KRT79|F5|STAT3|LPAR5|CROCC|PLAC8L1|RAI14|SDCCAG3|PAWR|TEKT2|CCDC40|CKAP4|JMJD4|TPM1|CEBPE|ANKRD6|SIPA1|TUFT1|JUND|HOMER3|FBXO25|TPD52L1|SLA2|TRAF3IP1|SNX2|TBC1D2|MMRN2|MYH10|FGG|HOMER1|GOLGA5|SLMAP|BLOC1S2|ANGPTL4|JUN|IREB2|DUSP4|LOC100622028|ZCCHC11…
GO:0050817	coagulation	BP	0.0097024	0.14793	80	17221	FSD2|FGA|FGL2|PPCS|TLK2|TRIM15|AFAP1L1|CAVIN1|GOLM1|MLEC|KIAA1522|F2|APOA4|GIT1|IKBIP|DES|LAMB2|FGB|FMNL2|MYH11|PFDN6|MLLT6|PRDM7|ANKRD6|SIPA1|TUFT1|CEBPE|TPM1|JMJD4|CKAP4|PAWR|CCDC40|TEKT2|SDCCAG3|RAI14|PLAC8L1|CROCC|LPAR5|F5|STAT3|CNKSR1|TMCC3|FSD1L|KRT79|LOC100622028|ZCCHC11|DUSP4|IREB2|JUN|BLOC1S2|ANGPTL4|GOLGA5|FGG|HOMER1|MYH10|MMRN2|SLMAP|TBC1D2|TRAF3IP1|SLA2|SNX2|TPD52L1|FBXO25|HOMER3|JUND…
GO:0050878	regulation of body fluid levels	BP	0.0097024	0.14793	80	17221	EPS15|COG5|EFCAB14|FAM81A|TPM4|DEF8|SPATA24|STX5|GATD1|TRIM38|YIPF1|STX1A|SIKE1|PFDN4|CCDC22|ZCCHC11|LOC100622028|DUSP4|ANGPTL4|BLOC1S2|IREB2|JUN|SLMAP|MMRN2|MYH10|FGG|GOLGA5|HOMER1|TBC1D2|SNX2|SLA2|TRAF3IP1|FBXO25|HOMER3|TPD52L1|JUND|TUFT1|SIPA1|ANKRD6|TPM1|CEBPE|CKAP4|JMJD4|TEKT2|CCDC40|PAWR|SDCCAG3|CROCC|LPAR5|PLAC8L1|RAI14|STAT3|F5|KRT79|TMCC3|FSD1L|CNKSR1|FSD2|TLK2|PPCS|FGA|FGL2|TRIM15|GOLM1…
GO:0008241	peptidyl-dipeptidase activity	MF	0.0097456	0.14809	6	17221	ACE2|ERCC3|ACE|LOC110261122|HEMGN|LOC100515049|
GO:0006650	glycerophospholipid metabolic process	BP	0.009816	0.14866	50	17221	RPRD2|ZNF385A|IMPAD1|SULF1|PIP5K1A|SLC16A5|EPHX4|ABHD4|PIGU|PIGN|PIGV|SERAC1|INPP1|SERINC4|CYB561|SLCO1A2|PIGX|TMEM55B|PPARG|F5|TJP1|PIGS|PIKFYVE|CPZ|IL7|PGAP1|MON1A|TMEM131|PIGA|ZMYND11|ASPN|TMEM55A|PPT2|FAM135A|RSPH6A|PIP4K2A|PTDSS1|IMPA2|RAB9B|TEX30|VWA5A|PIP5KL1|PIP4K2B|PPP1R9A|NBEA|PIGW|LRAT|DNAH6|PIGQ|ABHD11|
GO:0016853	isomerase activity	MF	0.0098808	0.14914	111	17221	RUSC1|PPIH|PFAS|EEF1G|PPIA|ERO1A|RPUSD4|SNX22|MUT|SERGEF|NBEAL2|FUOM|LOC100511376|IMPDH2|SMPD1|LOC110262080|RFWD3|PNMA8A|PPWD1|GPI|FBXO47|PIN4|STAB1|PPIL2|LDLRAD3|ARHGAP22|TDG|WDR7|TRUB2|KPNA2|PPIL4|ZNF425|LMOD3|LOC100518075|FSD1L|LOC100518798|MPI|PUS7L|PPIG|ANK2|HSPG2|ARL13B|HOXA11|EBP|RASSF1|PITPNA|PROM1|SLCO6A1|TSTD3|PIN1|ZNRD1|RPGR|SSTR3|SETD1B|ZNF470|HIPK4|DNAJC3|PPIC|NFKB2|PUSL1|U2AF2|CCAR1…
GO:0031981	nuclear lumen	CC	0.0099775	0.1501	247	17221	TAF1D|WASHC4|MRGBP|SURF6|NOS2|SNAPIN|ASB14|PPIP5K1|ARPC5L|STX2|SFXN3|TCERG1|PRDM13|LOC110261735|LAMA4|LEO1|KIF5C|TFDP2|LOC100156937|TNRC18|TMEM120B|PCNA|SAMHD1|PBRM1|ING3|MED11|FXR2|MED13L|LOC110256824|RAI14|ANP32B|BMP2K|CCNL2|TRIM8|GTF2A1|CCDC149|KCMF1|E2F5|ELL|RAD23A|TMCC3|PSMC6|CREBBP|NUDT21|LOC110261482|ATP6V1G3|EIF3D|LDLR|UBA3|REC8|MED22|CATSPERD|NRDE2|ORC3|ANKRD6|MED13|HMG20B|FER|ZBTB4|YTHD…
GO:0005665	DNA-directed RNA polymerase II, core complex	CC	0.010245	0.15361	10	17221	SCARF1|C4H8orf82|FIS1|HYAL2|RILP|LOC106504438|PRDM13|EPHA6|SYNC|POLR2A|
GO:0003854	3-beta-hydroxy-delta5-steroid dehydrogenase activity	MF	0.010362	0.15383	16	17221	TGDS|NSDHL|TDH|HSD3B1|SDR42E2|UXS1|FAR2|DECR1|HSD17B14|HSD3B7|FAR1|NMRAL1|TSTA3|CBR1|GALE|BLVRB|
GO:0016229	steroid dehydrogenase activity	MF	0.010362	0.15383	16	17221	NSDHL|HSD3B1|TDH|TGDS|SDR42E2|UXS1|FAR2|HSD3B7|FAR1|NMRAL1|DECR1|HSD17B14|TSTA3|CBR1|BLVRB|GALE|
GO:0033764	steroid dehydrogenase activity, acting on the CH-OH group of donors, NAD or NADP as acceptor	MF	0.010362	0.15383	16	17221	HSD3B1|TDH|NSDHL|TGDS|SDR42E2|UXS1|FAR2|NMRAL1|FAR1|HSD3B7|HSD17B14|DECR1|TSTA3|CBR1|BLVRB|GALE|
GO:0046983	protein dimerization activity	MF	0.010675	0.1561	180	17221	HAND1|ADGRE5|LOC100737585|LEF1|KRT20|TFAP4|TERF1|LMNA|CALCOCO2|LOC110261249|ZBED4|RAI14|LOC100512174|MORC3|CCDC149|ASCL2|NAA25|OVOL2|LOC100514323|KIAA1109|TERF2|ASCL3|HAUS5|TAL1|NPAS2|TAL2|LOC100737881|MRPL58|LOC100155249|TMEM120B|AFAP1L1|TRIM2|KRT40|THAP12|ID2|HES3|ASCL4|TCFL5|TCF3|TFE3|MXD3|SLC51B|MSL1|NPAS3|DES|MXD1|MLXIP|PECAM1|SLC35A4|MOBP|TTC28|TMEM225B|ARNTL2|FANCM|ATP6V0A2|POF1B|TWIST2|CE…
GO:0005615	extracellular space	CC	0.010676	0.1561	103	17221	SOGA1|SERGEF|LFNG|DES|FGB|IKBIP|PFDN6|MYH11|FMNL2|APOA4|GIT1|CREB3L3|FGF17|AFAP1L1|ING3|ING4|GOLM1|CAVIN1|UGGT1|TRIM15|UNK|FGA|FGL2|PPCS|STX2|FSD2|DTNB|KRT79|FSD1L|TMCC3|LOC110258578|STAT3|MORC3|CROCC|RAI14|ECM1|SDCCAG3|C4A|PAWR|TEKT2|CCDC40|BRPF1|CKAP4|ITGAM|LOC100739673|TPM1|CATSPER4|CEBPE|IL1B2|ANKRD6|LOC110255300|WISP3|TUFT1|JUND|LOC110258125|SOST|TPD52L1|HOMER3|C3|DRP2|ATP4A|TRAF3IP1|SNX2|LS…
GO:0051649	establishment of localization in cell	BP	0.010701	0.1561	431	17221	FGG|MYH10|KRT78|ARHGAP30|FAM185A|SRP19|ANGPTL4|STXBP2|C7H6orf52|ARFIP1|VTI1B|SPC24|SLC22A20|KLF15|ABCA3|NCAPD2|MCEMP1|TGFBRAP1|FOXD1|COPG1|DHX16|CCDC36|CYTH4|CUL3|AKAP12|FUBP3|DHX15|HOMER2|LOC102163557|WDR19|ZNF554|PDCD10|KIF27|TIPARP|KYNU|TRIM41|THAP1|CLTC|MAFG|SRP14|GIMAP7|LAMA5|ABCB11|PFDN4|SORBS1|CCDC186|SKA1|RABAC1|KRT77|ST7|KRT27|EMILIN2|SRPRA|MRPL45|SAP30L|NUP93|VPS52|RBMS1|KPNA3|ZWILCH|GO…
GO:0000917	barrier septum assembly	BP	0.010723	0.1561	51	17221	SARS2|SCOC|JUN|ZC3H10|CAVIN1|LOC100155249|ANGPTL8|PLEKHA4|FOSL2|MORC4|RAB11FIP3|RNF219|ARHGEF6|GIT1|NRBF2|SIPA1L3|MTMR12|DCTN2|RBBP8NL|JUND|BCAP31|SIPA1|ATF6|BATF3|MLXIP|CREB3L4|APC2|CREB5|CCDC85B|TSC22D2|MLXIPL|SPATC1|ATF6B|ATF4|HSF2|RNF40|SDCCAG3|E2F5|ZNF365|ZCCHC8|HOOK1|VAPB|MORC3|RILPL2|MYCBP|USF2|PPP1R21|PSMC3IP|RAB11FIP4|DTNA|DTNB|
GO:0032506	cytokinetic process	BP	0.010723	0.1561	51	17221	SDCCAG3|E2F5|HOOK1|ZCCHC8|ZNF365|MORC3|VAPB|MYCBP|USF2|RILPL2|PPP1R21|RAB11FIP4|PSMC3IP|DTNB|DTNA|ATF6|SIPA1|BATF3|BCAP31|MLXIP|APC2|CREB3L4|CCDC85B|CREB5|TSC22D2|SPATC1|MLXIPL|ATF4|ATF6B|RNF40|HSF2|RAB11FIP3|MORC4|RNF219|ARHGEF6|GIT1|SIPA1L3|NRBF2|MTMR12|JUND|RBBP8NL|DCTN2|SARS2|SCOC|JUN|ANGPTL8|LOC100155249|ZC3H10|CAVIN1|FOSL2|PLEKHA4|
GO:0090529	cell septum assembly	BP	0.010723	0.1561	51	17221	RNF40|HSF2|ATF4|ATF6B|SPATC1|MLXIPL|TSC22D2|CREB5|CCDC85B|APC2|CREB3L4|MLXIP|SIPA1|ATF6|BATF3|BCAP31|DTNB|DTNA|RAB11FIP4|PSMC3IP|PPP1R21|MYCBP|USF2|RILPL2|VAPB|MORC3|HOOK1|ZCCHC8|ZNF365|E2F5|SDCCAG3|FOSL2|PLEKHA4|ANGPTL8|LOC100155249|CAVIN1|ZC3H10|SCOC|JUN|SARS2|JUND|DCTN2|RBBP8NL|MTMR12|SIPA1L3|NRBF2|GIT1|ARHGEF6|RNF219|RAB11FIP3|MORC4|
GO:0016482	cytoplasmic transport	BP	0.010999	0.1596	162	17221	HAUS1|MAZ|KRT3|KAZN|LOC100739672|SPC24|TIMM21|ARFIP1|C7H6orf52|SUPT6H|TAF4B|SRP19|KRT78|YTHDC2|PHC3|ARHGAP45|MYH10|FGG|ZC3H12A|CUL3|DHX16|ABCA3|SYTL4|C1H14orf105|KIF27|PDCD10|TPM4|SEC23B|BST2|DHX15|TMEM57|SRPRA|NDEL1|ZNF283|KRT27|RUFY4|KRT10|KIAA0368|CCDC186|KRT77|RABAC1|FAM186B|HOOK3|PFDN4|LOC100519930|ABCB11|SRP14|GIMAP7|TRIM41|KRT8|NDE1|ZFYVE27|FAXC|PSTK|KPNA3|RBMS1|LTBP2|VIM|ARL15|KPNA6|CYP26…
GO:0004536	deoxyribonuclease activity	MF	0.011687	0.16905	90	17221	APOA4|ATG14|SURF6|DNAH2|MYOC|MXD3|TRAF3|APOA1|LOC100518644|BCAP29|RBBP8NL|NIFK|VPS37D|RAB3IL1|LOC100511937|DTNBP1|FSD2|LOC100738479|DNAH12|SEPT6|ING3|EXOC7|TRIM15|TRIP10|FAM129B|LOC100511545|ENTPD1|ZNF365|TTC37|TRIM8|SH3GL2|PML|PHLDB2|DNASE2|TMCC3|FSD1L|KLHL6|PIK3R2|RAB3GAP1|TNIP3|CCDC40|SUDS3|TUSC3|SSNA1|RNF207|MAP7D2|PDE3A|CENPK|FNBP1L|PLCB3|SPC24|VTI1B|ZNF692|LOC100155468|SCARF1|PSPC1|ZW10|SAF…
GO:0002376	immune system process	BP	0.011926	0.1714	162	17221	CNKSR1|LAT2|FSD1L|BAZ2A|LOC110258578|SPN|UNC119B|HFE|PLAC8L1|LOC100519264|LOC100519022|CCDC40|CXCL8|NAA38|JMJD4|ENPP2|KCNH7|SLA-1|FMNL2|CCL19|MYH11|CCL21|GLTP|LOC100520680|KIAA0100|CXCL10|SLA-2|CXCL11|CENPQ|DYNC1I1|LOC100513601|ALDH16A1|FGFR1OP2|LIF|FGL2|DCAF5|TLK2|FSD2|PIGR|DDHD2|CEP85L|TNFSF14|VGLL3|IL4|LIME1|CCL25|IRGC|SIGLEC5|TRIM67|FTO|GIPC2|UBR4|RUFY4|TMEM173|NDEL1|YIPF1|VTN|HOMER2|LOC11025…
GO:0022607	cellular component assembly	BP	0.011931	0.1714	382	17221	LOC100155249|IPPK|AFAP1L1|FXR2|KAT6B|PACSIN2|FGA|PLCH1|PIH1D3|CRTC2|SHPRH|MAP1LC3A|RASAL3|ARPC5L|NRBF2|DNAH2|PAWR|TSC22D2|LOC100517356|MYO15A|CREB5|ARPC4|SIPA1|LOC106508817|TBPL2|CAND2|LMOD3|AGER|FMR1|STAT3|SRGAP3|RAI14|SEC61A1|ZNF365|HP1BP3|MORC3|SDCCAG3|E2F5|ELL|ANGPTL8|CCDC155|HOMER1|NAP1L4|TMEM178A|TAZ|H1FOO|DTWD1|ARPC3|TRPM3|JUND|H6PD|CC2D1B|GMNC|CIZ1|TRAK2|LOC110261478|ARRDC3|TBC1D2|STX19|A…
GO:0004674	protein serine/threonine kinase activity	MF	0.011963	0.1714	119	17221	PRKDC|SF3B1|LATS1|RPS6KA6|BMPR1A|FAM50A|WNK1|GIT2|STK4|MTOR|ZBTB37|POF1B|RPS6KB2|SMG1|TGFBR1|PRKCD|CAMK2D|TUBE1|UBR4|CLASP2|PKN1|HEATR5A|MFN2|LOC106509660|CAMK2B|NEK5|ETNK1|HOMER2|CAMK2G|MARK3|MAST3|GATAD2A|ZNF674|LOC110258617|STK38L|ZNF213|AMHR2|C7H14orf53|ATM|RASSF3|SGK2|CUL2|SLK|CSNK2B|BMPR1B|ABR|CLASP1|IKBKB|TMEM97|CDC42BPA|PRKCI|ALPK2|PRKCH|ARHGAP24|CSNK1G1|ASH1L|CD177|STK39|BATF|LOC11026149…
GO:0010506	regulation of autophagy	BP	0.012095	0.17274	61	17221	SEPT6|ING4|GNG8|TMEM120B|RIF1|LOC100155249|FAM35A|VIM|SEPT10|UNK|DNAAF4|STX2|SPC24|SCARF1|CCDC106|SOGA1|RBBP8NL|APOA1|HOMER3|DRP2|IFFO1|ATG14|TMEM191C|CREB3L3|MORC4|NBAS|SPC25|MLXIPL|FMNL1|EXTL3|KRT25|TMCO1|KRT24|MAPK8IP3|EPS15L1|UACA|PPP1R9B|ATP6V1G3|RILP|MTCL1|CENPO|SHTN1|EPS15|BCAP31|DTNB|DTNA|CDC37|SEPT11|USF2|LOC100624094|CDR2L|MORC3|CCDC186|ZNF207|SFI1|ZNF365|SEPT8|KRT27|XBP1|SDCCAG3|MND1|
GO:0016023	cytoplasmic membrane-bounded vesicle	CC	0.012155	0.17304	59	17221	SGMS2|SYTL4|APOA1|NOS2|SPACA7|SEC24A|COPG1|ZNF385A|SEC24D|COPA|GLT8D2|NUFIP1|LOC102167341|NANOS2|NRF1|IBA57|COPB1|GATAD2B|AP4E1|SEC24C|FGG|ARL11|LOC100525433|SYT5|TRIM15|NAP1L4|FES|FEZF1|SUPT6H|ITPR2|C7H6orf52|FEZF2|TDG|ZFYVE27|LOC100739672|PLEKHA3|MAZ|LOC110261296|CLTC|PSMC3IP|TTC17|TSPAN12|RABAC1|GOSR1|HP1BP3|STX6|RUFY4|ZNF283|ZNF644|NEMP1|FUBP3|CHGA|SCP2|ADCY9|LOC110259371|ITGAM|SEC23B|PDCD10|…
GO:0006366	transcription from RNA polymerase II promoter	BP	0.012573	0.17842	138	17221	LOC100739098|MED8|PFDN2|WDR73|CENPT|STX1B|HYAL2|RILP|PLEKHG5|MED14|C2H11orf95|FIS1|HNRNPUL1|ELL3|SMC5|TMCO4|GTF2A2|VAMP4|ZBTB18|VPS13C|FGL2|YAP1|ONECUT2|EHMT2|RELL1|C1H14orf37|ARHGEF15|POLR2A|TAF13|EXOSC8|SNAPC5|RTN3|IKBIP|AGO3|KAT6A|TAPBP|MAPRE2|TAF6|ANKRD44|GTF2F2|EHMT1|DEF8|PDCD10|CSRNP3|MED12|HUWE1|BRD9|ATXN2|MAML3|CCDC68|ZBTB37|FAM186B|MAP3K9|HAVCR1|VGLL3|CDC37|EPHA6|PFDN4|C9H11orf52|ANAPC15…
GO:0006302	double-strand break repair	BP	0.012612	0.17842	24	17221	ETNK1|PITX2|AP5S1|LOC100736720|SLC23A3|NHEJ1|CCDC155|CXHXorf57|EHMT2|RUFY3|MUM1L1|LOC100520032|RASSF10|LOC110257816|EHMT1|RASAL2|HECTD4|SLC30A6|SFMBT1|ANKRD44|CUNH9orf142|CLIC3|PRKDC|MRE11|
GO:0031988	membrane-bounded vesicle	CC	0.012755	0.17989	62	17221	TRIM15|NAP1L4|FES|FEZF1|ZNF529|SYT5|LOC100525433|FGG|ARL11|PLEKHA3|MAZ|LOC100739672|ZFYVE27|FEZF2|TDG|SUPT6H|ITPR2|C7H6orf52|ZNF385A|COPG1|SEC24A|APOA1|NOS2|SPACA7|SGMS2|SYTL4|AP4E1|SEC24C|IBA57|COPB1|GATAD2B|LOC102167341|NUFIP1|GLT8D2|NRF1|LOC100624467|NANOS2|SEC24D|COPA|ITGAM|SEC23B|ADCY9|LOC110259371|CHGA|FUBP3|SCP2|ATP6V1G3|PDCD10|TTC17|TSPAN12|PSMC3IP|CLTC|LOC110261296|ZNF644|ZNF283|NEMP1|TT…
GO:0006826	iron ion transport	BP	0.012903	0.18108	54	17221	GIMAP4|ARL6|OLA1|LOC100517779|DYNC1I2|LOC100517166|RAB6B|RAB33A|RAB6A|OPA1|GNL2|SRPRB|AGAP2|LOC100525140|GIMAP8|ARL3|GEM|RAB1A|ZNF568|REM1|RRAD|NRAS|MTIF2|LOC110256092|RAB13|ANKRD66|RAB26|DRG1|MX2|DRG2|RAB3B|SLC40A1|CCNT2|RAB12|RAP2C|RAB3A|SRL|RAB3D|NEK2|MTG2|MX1|DIRAS1|RAB31|FBXO48|GTPBP3|RASL11B|GNL1|RAB11B|RAP2A|GIMAP2|GTPBP10|LOC110258925|GIMAP7|RAB9A|
GO:0009982	pseudouridine synthase activity	MF	0.01292	0.18108	18	17221	ZNF470|NKAIN4|RPUSD1|LOC100516910|RPUSD3|ITGB2|SMPD1|PUS7L|P4HTM|PUS3|WDR7|PUSL1|RPUSD4|RUSC1|PFAS|TRUB2|U2AF2|MYO6|
GO:0034622	cellular macromolecular complex assembly	BP	0.012979	0.18121	192	17221	MRPS14|TTC28|STRN4|CPNE9|CENPH|CAPZA2|CENPN|STX5|HACE1|FAM81A|UBN2|EFCAB14|CASP7|KPNA4|CAPZB|BATF3|TNPO1|IL7|PSMC3IP|CCDC22|LUC7L|PTMA|PSMD5|C13H3orf38|CAPZA1|LOC100621607|LRRFIP2|SFI1|STX1A|GPR152|HOMER1|SLMAP|NAP1L4|ARPC3|H1FOO|JUND|RNF152|ATPAF2|NGLY1|STRN|CIZ1|HOMER3|ARRDC3|SNX2|LOC110261478|STX19|TBC1D2|PAWR|TEKT2|LOC100510904|MYO15A|CALY|MYH9|LOC100738087|ANKRD6|CAND2|ARPC4|TBPL2|AGER|PEX13…
GO:0006415	translational termination	BP	0.013009	0.18121	13	17221	EIF5A2|SFI1|MTRF1L|TAL2|HAUS5|FGFR1OP2|PFDN4|FMNL2|C14H12orf65|EIF5A|KRT78|APOA1|MRPL58|
GO:0006811	ion transport	BP	0.013097	0.18186	585	17221	SLC1A5|CCDC40|SLC2A11|ASIC3|ZIC2|SMIM24|PAK3|GDPD1|KCNN1|CASP10|NRIP1|DIRAS1|SLC12A6|TPCN1|RAB33A|STAB1|EHF|GOLM1|GNL2|KPNA3|KCNJ2|KCNQ5|ZBTB18|SF3B2|KCND1|SIPA1L3|KCNG3|SMCO2|NIPAL2|KPNA6|KIF14|MCOLN3|KCNK6|DDRGK1|RPL24|SLC4A11|LOC100625564|PITPNB|KYNU|RASL11B|SLC34A2|ATP5A1|ATP6V0C|ADPRH|SLC30A2|SLC13A2|HDAC1|HYAL4|GIMAP4|TRIM36|RECK|VTI1B|ETV1|SCNN1G|KDM7A|AHDC1|JDP2|FLT4|ZBTB12|ACAP2|SOX5|TMC…
GO:0005381	iron ion transmembrane transporter activity	MF	0.013289	0.18396	54	17221	LOC100525140|GNL2|SRPRB|AGAP2|OPA1|RAB6B|RAB33A|RAB6A|DYNC1I2|LOC100517166|LOC100517779|GIMAP4|ARL6|OLA1|ANKRD66|RAB26|DRG1|MX2|RAB13|LOC110256092|MTIF2|ZNF568|REM1|RRAD|NRAS|GEM|RAB1A|GIMAP8|ARL3|RAB3D|NEK2|MTG2|MX1|NUP153|SRL|RAB3A|RAP2C|RAB12|CCNT2|DRG2|SLC40A1|RAB3B|RAB9A|GIMAP2|GTPBP10|LOC110258925|GIMAP7|RAB11B|RAP2A|RASL11B|GNL1|GTPBP3|RAB31|DIRAS1|
GO:0019752	carboxylic acid metabolic process	BP	0.01358	0.18651	217	17221	DDHD2|PDXDC1|KCTD18|PPP1R15A|HADH|AHCYL2|FARSA|RBM6|CCDC188|PADI3|ACOX3|UBR4|CASP2|CDO1|CTH|CMYA5|PTDSS1|RETSAT|LOC100737821|TAF4|ZSCAN2|BST2|ILVBL|OTC|FASN|LOC100156879|UCHL5|USH1G|RIMKLA|HADHB|PKD1|ACAT1|PADI4|LARS2|LOC110257285|CERS5|TUBB6|IARS|GCLC|ACOX1|RBM41|HAO1|KCNIP1|MMRN2|ACACA|RIMKLB|TARSL2|TRIM65|FUT4|WDFY3|LOC100525099|PDLIM5|EIF2S1|PADI2|LOC100516640|AFG3L2|ARL13B|CTPS1|CPS1|PPARGC1…
GO:0042578	phosphoric ester hydrolase activity	MF	0.013599	0.18651	194	17221	FANK1|FNDC1|PLCB1|COL20A1|PTPRB|CPZ|TMEM55B|EPHA6|MTM1|LOC100625564|UBASH3B|PTPRS|GDE1|WDR61|PDE6G|SORL1|PHOSPHO2|EPHB6|PDE6B|MTMR1|CDC14B|CFAP69|LOC397451|SYNJ1|PPIP5K2|CARD14|PDE2A|PDE3A|MTMR2|GPLD1|PLCB3|FNDC8|TIE1|PTPRN2|PDE6C|NRCAM|PTPN1|FNDC7|ELL2|DUSP13|PTPN22|PTPRE|PHOSPHO1|DHTKD1|SELRC1|NT5C1A|CRYBG1|PTPRG|CNTN2|LIN7C|CDKN3|EPHA8|PTPDC1|MAVS|PNMA5|TNXB|GDPD1|SLC25A29|OSMR|TMEM131|F5|KRT3…
GO:0008217	regulation of blood pressure	BP	0.013679	0.18651	9	17221	POLD2|SIKE1|KCNB2|YIPF1|LOC100522849|UTS2B|AGFG1|PDE4D|UTS2|
GO:0042311	vasodilation	BP	0.013679	0.18651	9	17221	POLD2|YIPF1|LOC100522849|KCNB2|SIKE1|PDE4D|AGFG1|UTS2B|UTS2|
GO:0042312	regulation of vasodilation	BP	0.013679	0.18651	9	17221	POLD2|KCNB2|SIKE1|YIPF1|LOC100522849|UTS2B|AGFG1|PDE4D|UTS2|
GO:0006399	tRNA metabolic process	BP	0.014306	0.19447	127	17221	FARSA|DUSP26|HADH|VARS|HARS|ARF3|FARS2|VARS2|DUSP9|LOC100512568|GCH1|DUS1L|SEMA5A|TRMT61B|BST2|EEF1D|TRMT61A|ZSCAN2|TAF4|MATR3|LOC110261367|SYF2|PDPR|POP7|CTU2|SENP6|RETSAT|DUS3L|PLRG1|TXNRD2|METTL1|PTPMT1|DUS4L|TXNRD1|EARS2|PKD1|KDM1B|AMZ1|QTRT2|IARS|TRPT1|NARS|QARS|CARS2|ZNF697|ERLEC1|LARS2|GSR|LOC100524190|DUSP14|SSH3|PYROXD1|TARSL2|PON3|KCNQ2|HAO1|PARS2|TRMT13|FDXACB1|DARS2|L3MBTL1|IL4I1|RDH8…
GO:0016866	intramolecular transferase activity	MF	0.014402	0.19518	26	17221	PFAS|RUSC1|PUSL1|RPUSD4|WDR7|MYO6|MUT|TRUB2|U2AF2|LMOD3|P4HTM|PUS7L|SMPD1|PUS3|LOC100516910|PGM3|CDKL4|PMM2|RPUSD1|ITGB2|RPUSD3|PGM1|HIPK4|NKAIN4|ZNF470|PLD3|
GO:0032984	macromolecular complex disassembly	BP	0.015137	0.20313	31	17221	MRPL58|C14H12orf65|LMOD2|KRT78|MRPS14|TMOD3|LRIG2|KLF8|HOMER2|CENPQ|FGFR1OP2|CAPZA2|TXNRD1|TAL2|CAPZB|HMCN1|EIF5A2|APOA1|EIF5A|LMOD3|PFDN4|FMNL2|PRR36|HAUS5|CAPZA1|TMOD4|MTRF1L|TMOD1|SFI1|RERE|KCNA7|
GO:0009451	RNA modification	BP	0.01535	0.20313	67	17221	SEMA5A|GCH1|LOC100512568|DUSP9|P4HTM|MYO6|DUSP26|CARM1|COQ3|METTL1|PTPMT1|CTU2|ITGB2|RPUSD3|MATR3|RPUSD1|TRMT61A|METTL18|TRMT61B|ZFHX2|PUS3|PLEC|VCPKMT|QTRT2|LOC106509183|U2AF2|PUSL1|PRMT6|NKAIN4|FDXACB1|PON3|TGS1|SSH3|LOC100516910|EEF1AKMT1|LOC100524190|TRMT11|PUS7L|GAR1|THG1L|TRUB2|EEF1AKMT2|WDR7|BLOC1S6|METTL26|DUSP5|BANF2|ZNF470|TRMT2A|SMYD4|PCMT1|URM1|SEMA3B|PROM1|DUSP12|SMPD1|MPHOSPH9|DUSP6…
GO:0004127	cytidylate kinase activity	MF	0.015371	0.20313	13	17221	AK6|UCKL1|AK3|UCK1|AK5|UCK2|TRIP13|AK1|THNSL1|ABCG1|CMPK1|TAF9|SPATA5|
GO:0044085	cellular component biogenesis	BP	0.01543	0.20313	438	17221	GOLGA5|TMOD3|MMRN2|FOSL2|LRIG2|LOC102158569|UBFD1|BLOC1S2|PELP1|TP63|COG7|LOC100622028|LOC106509183|GDAP1L1|TPD52L1|DAXX|SBDS|TRAF3IP1|LOC100625207|LMOD2|HSF2|EXOC8|GEMIN6|KBTBD4|SPATA24|LOC100519675|SLC13A4|BST2|METTL18|BRD9|FANCB|AP1G2|CAV1|BTBD10|TPM4|TATDN3|COG5|PAPSS1|PLRG1|CEBPA|C9H11orf52|KCTD18|PPP1R21|CARM1|WDR36|ZC2HC1C|CCDC184|CENPI|KRT10|RUFY4|LOC100512568|HERC1|KCNG2|TRIM14|GPAM|CENP…
GO:0042168	heme metabolic process	BP	0.015452	0.20313	16	17221	FECH|MICAL3|LOC100525099|KDM1B|AHCYL2|AHCYL1|HADH|NSDHL|BLVRA|HMOX2|IRF2|HMOX1|HSD17B14|TXNRD1|LOC110255927|IL4I1|
GO:0005577	fibrinogen complex	CC	0.015653	0.20313	59	17221	PPCS|FGL2|FGA|LOC100622028|FSD2|HOMER1|FGG|GOLGA5|MYH10|MMRN2|AFAP1L1|SLMAP|CAVIN1|GOLM1|JUN|ANGPTL4|BLOC1S2|TRIM15|TRAF3IP1|SNX2|APOA4|GIT1|TBC1D2|JUND|IKBIP|FGB|DES|HOMER3|TPD52L1|FMNL2|MYH11|PFDN6|CEBPE|TPM4|TPM1|FAM81A|EFCAB14|COG5|ANKRD6|EPS15|TUFT1|PAWR|CCDC40|TEKT2|STX5|CKAP4|SPATA24|RAI14|CROCC|SIKE1|STX1A|TRIM38|SDCCAG3|FSD1L|KRT79|TMCC3|CCDC22|PFDN4|STAT3|
GO:0030168	platelet activation	BP	0.015653	0.20313	59	17221	TRIM15|ANGPTL4|BLOC1S2|JUN|GOLM1|CAVIN1|SLMAP|MMRN2|MYH10|AFAP1L1|HOMER1|FGG|GOLGA5|FSD2|LOC100622028|FGA|FGL2|PPCS|PFDN6|MYH11|FMNL2|DES|HOMER3|FGB|TPD52L1|IKBIP|JUND|TBC1D2|GIT1|APOA4|SNX2|TRAF3IP1|CKAP4|SPATA24|STX5|TEKT2|CCDC40|PAWR|TUFT1|EPS15|ANKRD6|EFCAB14|COG5|FAM81A|TPM4|TPM1|CEBPE|STAT3|PFDN4|CCDC22|FSD1L|TMCC3|KRT79|SDCCAG3|STX1A|TRIM38|SIKE1|CROCC|RAI14|
GO:0001933	negative regulation of protein phosphorylation	BP	0.015739	0.20313	5	17221	RANBP1|PKIA|PKIB|PKIG|MIER3|
GO:0004862	cAMP-dependent protein kinase inhibitor activity	MF	0.015739	0.20313	5	17221	PKIB|PKIG|MIER3|PKIA|RANBP1|
GO:0006469	negative regulation of protein kinase activity	BP	0.015739	0.20313	5	17221	PKIA|PKIB|PKIG|MIER3|RANBP1|
GO:0010563	negative regulation of phosphorus metabolic process	BP	0.015739	0.20313	5	17221	RANBP1|PKIA|PKIB|MIER3|PKIG|
GO:0031400	negative regulation of protein modification process	BP	0.015739	0.20313	5	17221	PKIB|PKIG|MIER3|PKIA|RANBP1|
GO:0033673	negative regulation of kinase activity	BP	0.015739	0.20313	5	17221	RANBP1|PKIB|MIER3|PKIG|PKIA|
GO:0042326	negative regulation of phosphorylation	BP	0.015739	0.20313	5	17221	PKIA|PKIG|MIER3|PKIB|RANBP1|
GO:0045936	negative regulation of phosphate metabolic process	BP	0.015739	0.20313	5	17221	PKIG|MIER3|PKIB|PKIA|RANBP1|
GO:0051348	negative regulation of transferase activity	BP	0.015739	0.20313	5	17221	MIER3|PKIG|PKIB|PKIA|RANBP1|
GO:0015093	ferrous iron transmembrane transporter activity	MF	0.015836	0.20313	50	17221	LOC100525140|SRPRB|GNL2|AGAP2|OPA1|RAB6A|RAB33A|RAB6B|LOC100517779|OLA1|ARL6|GIMAP4|DRG1|MX2|RAB26|ANKRD66|LOC110256092|RAB13|MTIF2|NRAS|REM1|ZNF568|RRAD|RAB1A|GEM|GIMAP8|ARL3|MX1|MTG2|NEK2|RAB3D|SRL|RAB3A|RAP2C|CCNT2|RAB12|RAB3B|DRG2|RAB9A|GIMAP7|LOC110258925|GTPBP10|GIMAP2|RAP2A|RAB11B|GNL1|RASL11B|GTPBP3|RAB31|DIRAS1|
GO:0015684	ferrous iron transport	BP	0.015836	0.20313	50	17221	RAB9A|LOC110258925|GIMAP7|GIMAP2|GTPBP10|RAP2A|RAB11B|GNL1|RASL11B|GTPBP3|RAB31|DIRAS1|MTG2|MX1|RAB3D|NEK2|SRL|RAB3A|RAP2C|CCNT2|RAB12|RAB3B|DRG2|MX2|DRG1|ANKRD66|RAB26|LOC110256092|RAB13|MTIF2|NRAS|ZNF568|REM1|RRAD|RAB1A|GEM|ARL3|GIMAP8|LOC100525140|SRPRB|GNL2|AGAP2|OPA1|RAB33A|RAB6A|RAB6B|LOC100517779|OLA1|GIMAP4|ARL6|
GO:0033014	tetrapyrrole biosynthetic process	BP	0.015844	0.20313	52	17221	TBC1D14|CDKL4|RDH11|GNE|ADAMTS20|RPRD1A|PLPP5|FAXC|IL4I1|TMEM117|MICAL3|MSH4|RAD51D|KDM1B|PSMD4|AHCYL1|SLC6A4|LOC110261078|ZNF615|TBC1D2|TMEM27|CHIC1|UROD|UROS|PARK7|AK8|COPE|STX1B|MLKL|LOC100521785|MBNL1|SMARCC2|HSD17B14|MXD1|TXNRD1|ENPP2|LOC110255927|IPO7|DVL2|FECH|LOC100525099|AHCYL2|DDX59|QRICH1|HADH|OSBP2|FAM25A|NSDHL|DDX52|HSPG2|RNF4|HIBCH|
GO:0022411	cellular component disassembly	BP	0.015892	0.20318	32	17221	TAL2|FGFR1OP2|CENPQ|KLF8|LRIG2|TMOD3|KRT78|C14H12orf65|MRPL58|KCNA7|FMNL2|APOA1|HMCN1|EIF5A2|CAPZB|TXNRD1|CAPZA2|HOMER2|MRPS14|LMOD2|DFFB|RERE|SFI1|MTRF1L|TMOD1|CAPZA1|TMOD4|PRR36|HAUS5|PFDN4|EIF5A|LMOD3|
GO:0008830	dTDP-4-dehydrorhamnose 3,5-epimerase activity	MF	0.016217	0.20674	5	17221	LOC102158906|LYPD6B|NBEAL2|PNMA8A|GLCE|
GO:0030163	protein catabolic process	BP	0.016491	0.20964	63	17221	SIAH1|RAD23B|UBQLN1|POC1B|PSMA7|UCHL5|MYO19|POPDC2|PSMB7|TRMT61A|PSMB11|KBTBD12|UBE4A|BAP1|WDR38|PSMD3|EYS|ACIN1|TRAF7|RAD23A|PSMB10|UCHL3|PSMA6|LRRFIP2|CACUL1|CCDC13|PSMA8|PSMB5|SNCG|LOC102159820|CUL4B|RABGAP1L|RRP8|MYO5A|PSMB6|TACC2|C7H6orf106|CDC26|LOC100621803|PSMA5|KIF2A|UBR1|FBXO30|PSMA1|CUL1|UFD1|AKAP11|LOC100152459|PSMA3|CUL2|CUL3|SGTA|POC1A|RNF41|NGLY1|PLCB3|PSMB4|PSMB3|CUL5|HMGCS1|KBTBD…
GO:0006397	mRNA processing	BP	0.017253	0.21871	114	17221	HOMEZ|LOC100626199|XAB2|LRRC15|PRPF8|LGR6|NUDT8|EXTL3|SH2D5|ANKRD54|TIGD5|ARIH1|LSM12|ZNF579|LGALS4|SYNE3|SCRIB|KRT18|SKOR2|RNASEL|NUDT21|SMNDC1|PAX4|MORC3|RLF|CDR2L|HSP90B1|U2AF1L4|CTPS1|FAM192A|GPS2|MRPS33|SSU72|CASKIN1|TRIM71|MCC|ERN1|KAT6B|ACADVL|SNW1|HDAC2|UNK|CWC15|NRAP|TCIRG1|TDRD1|SERGEF|CSTF3|SART1|PFDN6|NEDD1|TTC39C|CST8|LOC110261078|DBR1|RNF219|KCNA7|GEMIN6|GPIHBP1|PAFAH1B1|LOC11025536…
GO:0003674	MF	MF	0.017544	0.22178	7553	17221	DIP2C|FOXI2|SYTL4|MISP|GTF3C3|MTMR2|UBA52|WHAMM|SPATA21|TMA16|FPGS|TMEM191C|LOC100525876|TUSC2|NCOA1|LOC110261665|LOC110262090|RILPL1|SELRC1|LOC100155301|NAA40|CILP|TARSL2|SQOR|ITGA6|BATF|CLUH|PLXNB3|GMFB|ARL4A|FAM53B|ARSK|CSRP1|ANTXRL|KLHL36|LOC100525938|LOC110258568|SULT6B1|TRIM67|PSMD12|USP54|SH3BP5L|IL17C|SEL1L|HERC1|ORC5|OLFML2B|LTA|JAK1|RFX1|LEKR1|EXOSC2|FTSJ1|LOC100049687|ILVBL|TMEM270|AGM…
PLCE1|KCNT1|ZNF777|CDK5RAP2|CXCL10|WAS|SVBP|CHFR|ABLIM1|HAGH|PDGFC|NPY|ALDH5A1|LOC100157017|PSTK|TCHP|LOC100156741|APBB3|SCN5A|APOBEC2|ZNF236|PSEN1|POLA2|DCAF6|HCAR1|DTNB|SYT11|DBT|UBE3D|ABHD16B|GYS1|LOC100516640|LOC100622386|EPHA8|SEMA4C|ZNF287|CXXC1|WDR46|GPSM3|SLC25A39|AHSG|AAAS|NPL|CRY2|WDCP|PRSS50|ZFYVE9|MXRA7|MASP2|B3GALT4|CC2D1B|RAB27A|LOC100522678|FAM111A|NAV1|DOLPP1|UBXN4|S100A3|SOS2|RAL…
GO:0031410	cytoplasmic vesicle	CC	0.018458	0.23269	72	17221	SUPT6H|C7H6orf52|LOC100739672|PLEKHA3|SLC7A14|MAZ|FGG|KCNQ2|ARL11|LOC100525433|SYT5|NAP1L4|MAN1B1|NUFIP1|GLT8D2|NRF1|NANOS2|IBA57|COPB1|SYTL4|SPACA7|COPG1|PDCD10|FAM60A|CEP295|CHGA|FUBP3|LOC110261659|SEC23B|RABAC1|RUFY4|MAP3K9|ZNF283|ZNF644|CLTC|PSMC3IP|ITPR2|DCK|FEZF2|TDG|ZFYVE27|TRIM15|FEZF1|FES|COPA|SEC24D|LOC102167341|GATAD2B|AP4E1|SEC24C|SGMS2|NOS2|APOA1|SEC24A|ZNF385A|LOC106508546|ATP6V1G3|…
GO:0016614	oxidoreductase activity, acting on CH-OH group of donors	MF	0.018566	0.2334	82	17221	GPD1|HSD17B3|PYCR3|LOC100525099|SQLE|GULO|STEAP4|UEVLD|KMO|SDR42E2|LOC110255327|NSDHL|GALE|CBR1|CCDC159|L2HGDH|SETD1B|AHCY|LOC100153697|SLC2A6|HADHA|G6PD|FAR2|KDSR|HHIPL2|SRSF10|SMCO2|GRHPR|HSD3B1|LOC100514275|HMGCR|IDH1|LOC100157017|DECR1|NMRAL1|HADH|AHCYL2|ALOXE3|WNK1|STEAP2|FOXRED1|LOC110262184|CTSS|EHHADH|LDHB|PGM3|BLVRB|WDR61|CAMK2B|RETSAT|PDPR|ADH4|LOC110259862|TSTA3|HSD17B4|LDHA|HSD17B14|F…
GO:0016616	oxidoreductase activity, acting on the CH-OH group of donors, NAD or NADP as acceptor	MF	0.018649	0.23378	74	17221	KMO|UEVLD|SDR42E2|LOC110255327|NSDHL|HSD17B3|GPD1|PYCR3|LOC100525099|SQLE|STEAP4|SETD1B|LOC100153697|AHCY|SLC2A6|HADHA|GALE|CBR1|SMCO2|GRHPR|HSD3B1|LOC100514275|G6PD|FAR2|KDSR|SRSF10|DECR1|NMRAL1|HMGCR|IDH1|LOC100157017|STEAP2|LOC110262184|HADH|AHCYL2|ALOXE3|LOC110259862|TSTA3|HSD17B4|LDHA|HSD17B14|FAR1|BDH2|LDHB|EHHADH|BLVRB|PGM3|RETSAT|CAMK2B|PDPR|ADH4|TGDS|TDH|ASB7|DRD1|PYCR1|AHCYL1|ADH1C|CRYL…
GO:0031982	vesicle	CC	0.018794	0.23495	75	17221	TTC17|TSPAN12|LOC110261296|NEMP1|GOSR1|LOC110258087|HP1BP3|STX6|DLGAP2|ADCY9|LOC110259371|ITGAM|SCP2|LOC106510322|ATP6V1G3|PABPC1|SEC24A|ZNF385A|LOC106508546|SGMS2|APOA1|NOS2|GATAD2B|AP4E1|SEC24C|COPA|SEC24D|LOC102167341|LOC100624467|ZNF529|TRIM15|FES|FEZF1|ZFYVE27|ITPR2|DCK|FEZF2|TDG|PSMC3IP|CLTC|ZNF644|ZNF283|RABAC1|TTC1|RUFY4|MAP3K9|LOC110261659|SEC23B|FUBP3|CHGA|CEP295|PDCD10|FAM60A|COPG1|SYT…
GO:0016641	oxidoreductase activity, acting on the CH-NH2 group of donors, oxygen as acceptor	MF	0.01907	0.23763	13	17221	CREG1|AOC1|LOC110256000|ATRN|LOC100520329|ATG14|LOXL2|ECM1|GTF2A1L|RAB28|LOXL4|PNPO|AOC2|
GO:1901575	organic substance catabolic process	BP	0.019165	0.23763	207	17221	NAIF1|TAT|CUL2|BLVRA|ELAVL3|NT5C|UPF1|WASF2|PGLYRP3|ESD|PYCR1|GLDC|NGLY1|PGLYRP2|ANAPC2|CRYL1|HMGCS1|SECISBP2|RRP8|RASAL2|DCPS|UBR1|GNE|LOC100152459|UFD1|TTN|ADGRF3|SMG8|SMG1|HMOX2|ATP5G2|COL6A2|LOC110257937|LRRFIP2|LOC106509573|SYNGAP1|PSMA7|PKLR|SCN2B|CELF2|TMCO1|PCYOX1|PSMD3|ZBTB2|RASA4B|LOC100739480|SGTA|NADK2|LRCOL1|PSMB3|RASAL3|NLRC5|PAN3|PCYOX1L|ENO3|KBTBD2|ARMC7|GABRQ|CUL5|INTS4|TACC2|KSR…
GO:0006260	DNA replication	BP	0.019166	0.23763	236	17221	ZFYVE27|NDE1|PSRC1|POLA2|KIF25|BLM|KIFC1|FGL2|FAXC|TNNT2|LOC100739202|ODF2L|YAP1|ACADS|MBNL2|EHMT2|CDC45|ZC3H10|MYOC|MIER3|CDC6|AP4E1|DMBT1|KIAA0232|SIPA1L3|TRPC5|MYH11|BCAP29|ROCK1|APOA1|LOC100627222|DDX41|ATF6|CCDC85B|APC2|SLCO6A1|MCM5|RUFY1|CCDC159|ZNF835|MRPS10|ZBTB49|EFNA3|PCNX1|LOC100519022|RERE|RPA1|HOOK1|RUFY2|MCMDC2|RHOD|DHX37|ST18|POLE|ALS2CR12|IQCE|DNM3|NOP2|NCBP2|RFC1|CAMSAP2|PCK1|LAS…
GO:0034660	ncRNA metabolic process	BP	0.019504	0.24115	168	17221	PRMT6|EARS2|WDR3|AMZ1|KDM1B|VCPKMT|TRPT1|ZNF697|ERLEC1|CARS2|QARS|NARS|USB1|DUSP14|GSR|LOC100524190|EEF1AKMT1|RSF1|SSH3|PYROXD1|PARS2|KCNQ2|TGS1|TRMT13|RABEP1|L3MBTL1|DARS2|FDXACB1|IL4I1|RDH8|DUSP26|HARS|ARF3|VARS|FARS2|LOC100623035|DUSP9|UTP15|VARS2|DUS1L|UBAP1|SEMA5A|EEF1D|TRIM25|SYF2|LOC110261367|MATR3|SENP6|PDPR|DUS4L|TXNRD2|METTL1|PTPMT1|TXNRD1|ARPC5L|ITGA11|PPIP5K1|RPL35A|MTFR1|DUSP3|TPPP|L…
GO:0004668	protein-arginine deiminase activity	MF	0.01982	0.24439	11	17221	PADI6|PADI4|FLRT1|PADI2|ABL2|MICAL3|LOC100156306|SAP130|ATXN7L2|LOC100525318|PADI3|
GO:0004386	helicase activity	MF	0.020065	0.24674	106	17221	DYNC2H1|THNSL1|CDC6|VPS4A|BMS1|LONP1|CHTF18|VPS4B|SATB1|DNAH12|AQR|FAM111B|RECQL|ENO4|BLM|ABCF1|RAD17|ATAD1|EPG5|KCNC4|DHX37|KLHL12|AK6|NTPCR|YME1L1|PSMC6|DHX32|RUVBL1|DDX21|RNF4|DDX52|ABCG5|SPATA5|DNAH1|SLFN11|SPAST|SLC25A39|OGFR|CCDC159|GTF2H4|DHX36|DDX5|KATNAL2|SEPT14|LONP2|GPN3|RAD51B|GATA5|DHX16|RTEL1|NAV1|TDRD9|EIF4A2|CLPX|RAD51D|DHX8|TRIM52|PSMC2|REM1|RRAD|GIMAP8|LOC100525876|ERCC6L|UPF1|K…
GO:0016679	oxidoreductase activity, acting on diphenols and related substances as donors	MF	0.020279	0.24869	35	17221	PDXDC1|TRAPPC13|LOC100524308|PPIL4|TNXB|ZNF703|KDM3B|ST7|NCAPH|EXOG|NWD2|ZNF792|PTPRD|GRSF1|LOC100512448|MEP1B|C5H12orf73|SLC26A3|LOC100524239|HDAC5|ZMYM4|LOC100739098|ANGPTL7|LOC100522678|PI4KA|BUB1B|TCF3|ANKRD65|MAP1LC3B|DTX3L|ATRX|ZFP90|GAREM2|ARSK|SLC30A6|
GO:0044765	single-organism transport	BP	0.020956	0.2563	1023	17221	FXYD3|ECSCR|SLCO6A1|SLC22A1|TMEM8A|CHRND|DDX41|KRT23|SLC22A6|SLCO1C1|KRT39|CHMP6|FHDC1|PIK3C3|SPATA2|RAB9A|SLC18B1|LOC110255845|FLVCR2|GIMAP2|SLC22A17|KRT18|MFSD2A|SNCG|GJA1|KRT79|GSTM3|LOC100525099|FSD1L|RHAG|CACNA1F|ASIC2|KCNG1|FGL1|TRPM7|ARMC1|LOC100623639|HNRNPUL1|MFSD12|TRIM15|CANT1|ERN1|ONECUT2|VIM|KCNH3|PFN1|OPA1|KCNG2|SLC7A8|FSD2|KRT8|LOC100624136|DYNC1I2|NDE1|LOC102159288|FAXC|ADAMTS17|F…
GO:0047961	glycine N-acyltransferase activity	MF	0.021408	0.2609	7	17221	LOC100518644|GLYATL3|NDC80|LOC100518109|GLYATL2|LOC100517803|SAMD15|
GO:0001775	cell activation	BP	0.021461	0.2609	68	17221	CAVIN1|GOLM1|AFAP1L1|TRIM15|FGA|PPCS|FGL2|FSD2|FMNL2|MYH11|PFDN6|IKBIP|FGB|DES|APOA4|GIT1|CCDC40|TEKT2|PAWR|CKAP4|CPA4|CEBPE|TPM1|TUFT1|CELSR3|ANKRD6|FSD1L|KRT79|TMCC3|LAT2|SPN|STAT3|RAI14|CROCC|SDCCAG3|SLMAP|FGG|GOLGA5|HOMER1|MMRN2|MYH10|JUN|VPREB1|ANGPTL4|BLOC1S2|LOC100622028|JUND|TPD52L1|HOMER3|SNX2|LOC110257285|TRAF3IP1|TBC1D2|SPATA24|STX5|TPM4|FAM81A|EPS15|COG5|EFCAB14|CCDC22|PIGR|PFDN4|VGLL…
GO:0043241	protein complex disassembly	BP	0.021506	0.2609	30	17221	RERE|SFI1|TMOD1|MTRF1L|EIF5A|LMOD3|APOA1|HAUS5|PRR36|PFDN4|FMNL2|CAPZA1|TMOD4|TXNRD1|TAL2|CAPZB|EIF5A2|HMCN1|C14H12orf65|LMOD2|KRT78|MRPL58|KLF8|HOMER2|CENPQ|LRIG2|TMOD3|MRPS14|FGFR1OP2|CAPZA2|
GO:0016875	ligase activity, forming carbon-oxygen bonds	MF	0.021649	0.26124	50	17221	IARS|RARS2|YARS|ERLEC1|NARS|MLEC|QARS|CARS2|WARS|LARS2|EARS2|PKD1|SARS2|AARS2|MARS|KCNMB3|RDH8|OFD1|KCNJ2|DALRD3|LOC100521069|SYAP1|LOC110261142|TARSL2|KCNQ2|PARS2|DARS2|FDXACB1|FARS2|RARS|VARS2|CTCFL|CCDC12|TARS2|ECM1|FARSA|HARS|VARS|LRRC47|CARS|GPR3|SARS|ANKFY1|ZSCAN2|ARID4B|BST2|SYF2|TAF4|SENP6|LARS|
GO:0016876	ligase activity, forming aminoacyl-tRNA and related compounds	MF	0.021649	0.26124	50	17221	CARS|SARS|GPR3|ANKFY1|ARID4B|ZSCAN2|BST2|SYF2|TAF4|SENP6|LARS|FARS2|RARS|CTCFL|VARS2|CCDC12|TARS2|ECM1|FARSA|HARS|VARS|LRRC47|SARS2|AARS2|MARS|KCNMB3|OFD1|RDH8|KCNJ2|DALRD3|LOC100521069|TARSL2|SYAP1|LOC110261142|PARS2|KCNQ2|FDXACB1|DARS2|IARS|RARS2|YARS|ERLEC1|NARS|MLEC|QARS|CARS2|WARS|LARS2|EARS2|PKD1|
GO:0016651	oxidoreductase activity, acting on NAD(P)H	MF	0.021794	0.26228	95	17221	NDUFS3|ZNF605|LOC100620089|NDUFA7|ADGRF2|BRAF|JMJD1C|RAF1|NDUFC2|MTFR2|ZNF385B|ZNF287|LOC100623639|DGKA|ZNF2|MKLN1|LOC110261286|STN1|LOC100626731|ZNF219|LOC100522861|HDAC2|SMIM18|PRKCZ|ZBTB5|STX2|PTPRH|OMD|KAT6B|ZNF140|ZNF22|NPR3|DFNB59|ZNF615|AIP|PRKD3|SLC5A5|TNS2|NDUFA12|ITGA11|KAT6A|PTGER4|NDUFAF2|AK7|CAMK2G|SLC26A5|RASSF5|ZNF554|ZNF382|ZNF41|ARHGEF2|ST8SIA1|WDHD1|PDLIM7|ZKSCAN7|TCP11L1|HOXB13…
GO:0003924	GTPase activity	MF	0.022299	0.26764	179	17221	GBP2|RAB3B|TUBB1|BRAP|RAP2C|ING1|SRL|RAB9B|MTG2|MFN2|DNAH10|GTPBP3|LOC100620900|RAB31|SEPT8|GNAL|RAP2A|ARF3|HSBP1L1|LOC100524794|RAB22A|SEPT11|GBP1|RALA|GUK1|ARF5|TWNK|ARL11|HOMER1|DYNC1LI1|REM2|SRPRB|GEM|MTIF2|RAB27A|GNAQ|NAV1|LONP2|RAB3A|ARL8B|RAB5B|ABCB6|ABCC2|SAR1B|LOC100152428|ABCG5|EIF2S3|HBS1L|GNA12|ARF4|GNA14|RAB11B|GNAI1|TUBA4A|TEX15|ARL6|LOC100517809|ABCF1|RIT1|RBM23|RAB18|ARL13A|SEPT6|…
GO:0051056	regulation of small GTPase mediated signal transduction	BP	0.022471	0.26899	57	17221	ARHGEF37|SIPA1L3|ECT2L|SOS2|CYTH4|CYTH3|ARHGEF28|ARHGEF6|ARHGEF4|PLEKHG4|ITSN2|ARHGEF40|RASGRF1|LOC100737730|VAV3|SRP72|RAP1GAP2|SPATA13|FGD4|ARFGEF1|ARHGEF3|ARHGEF15|MCF2L2|VAV2|ARHGEF10L|ARFGEF2|PLEKHG6|TSC2|ABR|ARHGEF7|SPTBN4|IQSEC2|GARNL3|VAV1|FBXO8|ECT2|LOC100152738|ARHGEF1|PREX1|TIAM1|MCF2L|FGD6|GBF1|ARHGEF26|PSD|ARHGEF5|AFG3L2|PSD3|RAP1GAP|ARHGEF16|NGEF|ARHGEF2|OBSCN|SIPA1|ALS2CL|ALS2|PLEK…
GO:0003774	motor activity	MF	0.023423	0.27965	82	17221	KIF26A|MYO1G|MYO5B|KIF3C|KIF23|DNAH10|MYO6|KIFC3|DNAH6|TPM4|KIF27|MYO5C|MYO3A|ORC5|YWHAB|CGN|GPSM1|KIF14|BST2|KIF20B|YWHAQ|DNAH14|DYNC1H1|KIF11|MYH14|KIF15|DNHD1|KIF5A|KIF1C|MYO1E|RASSF10|KIF5B|KIF4A|YWHAZ|MYH10|MYH7|MYO3B|KIF6|KIF20A|LOC100520491|DNAH1|RAI14|LOC100736765|CROCC|C4A|EGFLAM|MYO1D|KIF9|KIF21A|MYO19|UACA|MYH9|MYO1C|MYO15A|KIFC2|LOC110259371|STARD9|KIF3B|DNAH2|DNAH7|MYO1A|DYNC2H1|CENP…
GO:0008135	translation factor activity, nucleic acid binding	MF	0.023516	0.28003	56	17221	HSPB6|EHHADH|LARP1B|EEF1D|SYNJ2BP|PAWR|LOC100736720|EIF5A2|EEF1AKMT3|EEF1B2|GATA5|ZSWIM6|EIF3L|TSFM|EIF3D|WDR36|EIF2S2|HAUS5|PFDN4|SRGAP3|LOC110260088|UBXN1|EIF2S1|EIF5A|DDIT3|LOC100512795|LOC100522498|EIF1AX|SFI1|EIF5|MTRF1L|CPSF2|UBR3|FGFR1OP2|KRT78|C14H12orf65|MRPL58|EIF4E|EIF1AD|ASIC1|DENR|TAL2|FAXC|EIF4E2|TULP1|EIF1AY|EEF1G|EIF4E3|FMNL2|IFT20|EIF4H|APOA1|JADE1|SAMD1|FUT10|GLG1|
GO:0019825	oxygen binding	MF	0.023859	0.28336	11	17221	LOC110259958|HBZ|TRIM27|ADGB|NGB|HBM|YWHAE|LOC100737768|SHMT1|FAM227B|HBQ1|
GO:0031974	membrane-enclosed lumen	CC	0.024666	0.29217	262	17221	TAF1D|WASHC4|ASB14|SNAPIN|LAMA4|PRDM13|LEO1|SFXN3|STX2|TNRC18|TFDP2|MED13L|MED11|CCNL2|RAD23A|GTF2A1|CCDC149|TMCC3|COX17|LOC110261482|CATSPERD|REC8|MED22|UBA3|ATP6V1G3|LDLR|HMG20B|ANKRD6|ORC3|NRDE2|ZBTB4|FER|CEP97|ELAVL3|NFYB|RAD9A|DGKH|POT1|STX18|LIN52|VSIG10|CENPK|ERCC6L2|SCARF1|MAML1|MRPS23|SUPT20H|SCOC|CDKL4|LOC100738744|LOC106504438|TAPT1|SFI1|DRAP1|ZMAT2|SPZ1|CELF2|HDAC5|DIXDC1|C4H8orf82|YW…
GO:0033365	protein localization to organelle	BP	0.025007	0.29503	143	17221	DNA2|HNRNPUL1|KPNA5|HNRNPUL2|KRT18|SPATA2|WRB|PLXNB2|IQCE|NTPCR|KRT79|KRT23|ATF6|EXTL3|GOLGA1|KCNJ6|MYOC|CYP26A1|KPNA6|ARL15|KRT26|DLGAP1|GPR151|SRP68|MYH11|STX7|TRAF3|NDE1|KRT8|PSTK|FAXC|RBMS1|PQLC1|LTBP2|VIM|KPNA3|MRPL45|NDEL1|KRT27|GPM6A|SRPRA|VAPB|KIAA0368|KRT77|CCDC186|RUFY4|KRT10|SRP14|GIMAP7|HOOK3|ABCB11|PFDN4|SORBS1|THAP1|TRIM41|TPM4|KIF27|BST2|DHX15|KDELR3|DHX16|C1H14orf105|ABCA3|KRT3|KA…
GO:0042325	regulation of phosphorylation	BP	0.025038	0.29503	16	17221	FSD1L|PPP1R14A|CARTPT|CNPPD1|PKIG|RNF41|ATP4A|RANBP1|CCNYL1|PKIA|MIER3|PPP1R14D|GEN1|PPP1R14C|PKIB|PPP1R14B|
GO:0003777	microtubule motor activity	MF	0.025672	0.30171	40	17221	KIFC1|KIF5C|KIF25|KIF4A|KIF22|KIF5B|DNAH12|OXA1L|KIF6|KIF2A|LOC100739202|KIF3A|KIF11|STARD9|KIF3B|DYNC1H1|KIF15|DNHD1|DNAH7|DNAH2|KIF1C|CENPE|KIF5A|DYNC2H1|KIF27|DNAH6|KIF14|ORC5|DNAH14|KIF20B|KIFC2|KIF26A|DNAH1|KIF20A|DNAH10|KIF23|KIF3C|KIF21A|KIF9|KIFC3|
GO:1901605	alpha-amino acid metabolic process	BP	0.02578	0.30219	78	17221	PYCR1|PADI4|AHCYL1|GLDC|ZNHIT3|LOC110257285|TUBB6|HTATIP2|HAO1|KCNIP1|TRIM65|FUT4|PBLD|TINF2|KCTD18|PPP1R15A|KIAA2022|AHCYL2|PADI3|DUS1L|UBR4|CTH|CASP2|CDO1|AKR1B1|USP16|ATP5G2|RTN4IP1|CTPS2|GMPS|EPGN|NEDD4L|DUS4L|HSDL2|LOC100156879|MICAL3|KDSR|PLAA|PADI6|DTD1|FAM78A|HAO2|AQP7|LOC100156374|EPB42|LOC110260476|HEG1|IMPDH2|CIB3|TDG|MTHFD2L|DHODH|EIF2S1|PADI2|PYCR3|AFG3L2|RAI14|CTPS1|ARL13B|CPS1|ACSL…
GO:0006368	transcription elongation from RNA polymerase II promoter	BP	0.026028	0.30372	25	17221	ELL2|HAUS1|WDR73|EHMT1|NRDE2|CSRNP3|LEO1|SUGP2|BRD9|PLEKHG5|ZNF652|DEK|LOC102158569|EHMT2|ZBTB4|C1H14orf37|ZBTB47|ZC3H12A|ELL|CCDC149|FAM186B|MAP3K9|NPM1|ELL3|DAXX|
GO:0000910	cytokinesis	BP	0.026053	0.30372	59	17221	DTNB|DTNA|RAB11FIP4|PSMC3IP|PPP1R21|USF2|MYCBP|CCDC87|RILPL2|VAPB|MORC3|KPNA5|HOOK1|ZCCHC8|ZNF365|E2F5|SDCCAG3|RNF40|HSF2|ATF4|CCDC40|ATF6B|SPATC1|MLXIPL|TSC22D2|CCDC85B|CREB5|APC2|CREB3L4|MLXIP|SIPA1|BATF3|ATF6|BCAP31|JUND|DCTN2|RBBP8NL|MTMR12|RPS15|TPPP3|SIPA1L3|NRBF2|GIT1|ARHGEF6|RNF219|KPNA6|RAB11FIP3|MORC4|FOSL2|SPATA13|PLEKHA4|LOC100155249|ANGPTL8|ZC3H10|CAVIN1|JUN|SCOC|BIRC6|SARS2|
GO:0006310	DNA recombination	BP	0.02615	0.30372	113	17221	REM1|PSMC2|LOC102165242|RRAD|LDAH|PRKACA|LOC100525876|PRSS12|LIG1|LOC102162486|ATM|ASPSCR1|FAM71E1|CLPX|TRIP13|DUSP13|LOC100524737|ASH1L|HECTD4|BCS1L|RFC1|GRIK1|FIGNL1|NES|RFC2|LOC110257816|RASSF10|PSMC4|MUM1L1|CHD3|PEX1|CCDC62|ZRANB1|RIMKLB|ZNF608|CCDC155|LOC100523983|PARS2|CCDC88A|LOC100625662|ATAD2B|RNGTT|PROM2|GTPBP3|RFC5|ANXA6|RFC4|CLIC3|GABBR1|THSD4|BEST1|SFMBT1|KATNA1|FURIN|SIAH1|EHMT1|LOC…
GO:0006323	DNA packaging	BP	0.026179	0.30372	44	17221	CENPP|LDLR|LOC574051|TSPYL4|IFIH1|LOC110261479|TSPYL1|LZTS3|LOC100510904|COL6A3|LOC595122|HP1BP3|NCAPH|DDX52|ACTR3|CCDC149|EGR3|PRPF39|LOC106506652|CELF1|MAP3K1|PLCH1|TAZ|RASAL2|NAP1L1|H1FOO|IPPK|NRDC|KAT6B|BNC2|EHMT2|NAP1L4|SSNA1|SLA2|LOC110261478|CCT3|ARRDC3|RNF219|SHPRH|GCLM|VSIG10|FOXD1|MSL1|KAT6A|
GO:0052646	alditol phosphate metabolic process	BP	0.026389	0.30537	11	17221	SECISBP2|PTDSS1|SQLE|CRYL1|LOC100525099|GPD1L|HADH|GPD1|PYCR3|PYCR1|TJP1|
GO:0003747	translation release factor activity	MF	0.026557	0.30574	11	17221	HAUS5|PFDN4|FGFR1OP2|FMNL2|C14H12orf65|KRT78|MRPL58|APOA1|TAL2|SFI1|MTRF1L|
GO:0008079	translation termination factor activity	MF	0.026557	0.30574	11	17221	HAUS5|FMNL2|PFDN4|FGFR1OP2|KRT78|C14H12orf65|MRPL58|APOA1|TAL2|SFI1|MTRF1L|
GO:0051301	cell division	BP	0.026773	0.30591	79	17221	DSN1|GIT1|ZNF691|SIPA1L3|NRBF2|KPNA6|MORC4|RNF219|MAPRE2|RBBP8NL|MLLT6|DCTN2|TPPP3|SKA2|USP31|SARS2|LOC100155249|MECOM|CAVIN1|ZC3H10|PLEKHA4|POLR2G|HOOK1|ZNF365|MORC3|KPNA5|SDCCAG3|E2F5|CDK16|RAB11FIP4|ZFYVE26|DTNB|RILPL2|APC2|CREB5|CCDC85B|ATF6|SIPA1|TNNI2|CCDC40|RNF40|TSC22D2|MLXIPL|RAB11FIP3|STX19|ARHGEF6|IL13|MCEMP1|MTMR12|JUND|PDGFA|RPS15|BIRC6|ANGPTL8|FOSL2|SPATA13|JUN|SCOC|ZCCHC8|VAPB|XBP1…
GO:0007265	Ras protein signal transduction	BP	0.026815	0.30591	51	17221	PLEKHG5|ALS2|ALS2CL|OBSCN|ARHGEF2|NGEF|ARHGEF16|PSD3|AFG3L2|ARHGEF5|PSD|ARHGEF26|FGD6|GBF1|MCF2L|TIAM1|PREX1|ARHGEF1|LOC100152738|FBXO8|ECT2|VAV1|IQSEC2|SPTBN4|ARHGEF7|ABR|ARHGEF10L|ARFGEF2|PLEKHG6|VAV2|MCF2L2|ARHGEF15|ARHGEF3|FGD4|SPATA13|ARFGEF1|VAV3|SRP72|LOC100737730|ARHGEF40|RASGRF1|PLEKHG4|ITSN2|ARHGEF4|ARHGEF6|ARHGEF28|CYTH4|CYTH3|ARHGEF37|SOS2|ECT2L|
GO:0046578	regulation of Ras protein signal transduction	BP	0.026815	0.30591	51	17221	LOC100737730|VAV3|SRP72|FGD4|SPATA13|ARFGEF1|ARHGEF15|ARHGEF3|ARFGEF2|PLEKHG6|ARHGEF10L|MCF2L2|VAV2|ARHGEF7|ABR|ECT2L|SOS2|ARHGEF37|CYTH3|CYTH4|ARHGEF6|ARHGEF28|ARHGEF4|ITSN2|PLEKHG4|RASGRF1|ARHGEF40|NGEF|ARHGEF16|OBSCN|ARHGEF2|ALS2CL|ALS2|PLEKHG5|IQSEC2|SPTBN4|ECT2|FBXO8|VAV1|LOC100152738|MCF2L|PREX1|TIAM1|ARHGEF1|ARHGEF26|FGD6|GBF1|PSD|ARHGEF5|AFG3L2|PSD3|
GO:0007596	blood coagulation	BP	0.026842	0.30591	67	17221	STX5|SPATA24|FAM81A|TPM4|COG5|EFCAB14|EPS15|CCDC22|PFDN4|TRIM38|STX1A|SIKE1|MMRN2|MYH10|FGG|HOMER1|GOLGA5|SLMAP|ANGPTL4|BLOC1S2|JUN|LOC100622028|ZCCHC11|JUND|HOMER3|TPD52L1|TRAF3IP1|SNX2|TBC1D2|PAWR|TEKT2|CCDC40|CKAP4|TPM1|CEBPE|ANKRD6|TUFT1|SIPA1|KRT79|TMCC3|FSD1L|F5|STAT3|CROCC|LPAR5|RAI14|SDCCAG3|AFAP1L1|GOLM1|CAVIN1|TRIM15|PPCS|FGA|FGL2|FSD2|DES|FGB|LAMB2|IKBIP|PFDN6|FMNL2|MYH11|MLEC|GIT1|APO…
GO:0006778	porphyrin-containing compound metabolic process	BP	0.027005	0.30699	32	17221	HACD2|IL4I1|BLVRA|TMEM27|TMEM117|MICAL3|KDM1B|ESD|SLC6A4|AHCYL1|COPE|ABHD11|HSD17B14|ENPP2|MXD1|TXNRD1|LOC110255927|IRF2|UROD|RETSAT|AK8|PAFAH2|HMOX1|NSDHL|PLA2G7|HMOX2|NCEH1|FECH|LOC100525099|AHCYL2|HADH|QRICH1|
GO:0008276	protein methyltransferase activity	MF	0.027467	0.31145	35	17221	SETD2|COMT|PLA2G4F|LBR|PRMT6|TCFL5|COMTD1|CETN2|EHMT2|N6AMT1|FBL|DCT|C3AR1|SETDB1|NOP2|ICMT|EEF1AKMT2|SETDB2|EZH2|METTL25|RECQL5|LOC100512568|EZH1|SUV39H2|PCMT1|SUV39H1|AS3MT|TRMT61B|TRMT61A|LSM11|METTL26|PRMT3|DOT1L|EHMT1|TRMT2A|
GO:0005319	lipid transporter activity	MF	0.027777	0.31388	9	17221	RFT1|LIX1|MTTP|CPTP|PLEKHA8|GLTPD2|GLTP|RAB15|GAREM1|
GO:0043233	organelle lumen	CC	0.02789	0.31388	258	17221	PFDN4|CDC37|VGLL3|RAD21|MAFG|MAP3K19|ZBTB37|MAML3|CCDC68|MAP3K9|TMCC2|MRPL57|SPTBN4|TAF12|WDR43|RETSAT|ATXN2|GTF2F2|E2F8|HUWE1|MLKL|CSRNP3|PDCD10|CHIC1|LOC100738859|NT5C2|C3H2orf74|SSNA1|FLNC|SYNC|PCGF6|MCF2L2|ZBTB47|ELL2|SMC5|GTF2A2|TMCO4|LMO7|DIRAS1|E2F6|MED14|TEN1|BAG1|LOC100739098|MED8|HYAL2|TAPBP|RTN3|LOC110261486|APOA1|HIST1H2BD|NBEAL2|ROCK1|EXOSC8|PARP14|FGFR1OP2|YAP1|POLR2A|ARHGEF15|C1H14…
GO:0070013	intracellular organelle lumen	CC	0.02789	0.31388	258	17221	LOC106504438|LOC100738744|SFI1|TAPT1|ZMAT2|DRAP1|SPZ1|CELF2|DIXDC1|HDAC5|C4H8orf82|YWHAB|MED7|ELAVL3|NFYB|DGKH|RAD9A|POT1|STX18|VSIG10|LIN52|CENPK|ERCC6L2|SCARF1|MAML1|MRPS23|CDKL4|SUPT20H|SCOC|CCNL2|RAD23A|GTF2A1|CCDC149|TMCC3|LOC110261482|UBA3|REC8|CATSPERD|MED22|ATP6V1G3|LDLR|ANKRD6|ORC3|HMG20B|NRDE2|ZBTB4|FER|CEP97|TAF1D|WASHC4|ASB14|SNAPIN|PRDM13|LAMA4|LEO1|STX2|SFXN3|TNRC18|TFDP2|MED13L|MED…
GO:0031329	regulation of cellular catabolic process	BP	0.028079	0.31507	79	17221	MORC4|RASA4B|CREB3L3|SNAPC5|ATG14|RASAL3|APOA1|RBBP8NL|SOGA1|C1H9orf84|STX2|UNK|SEPT10|TSC2|VIM|UPF2|LOC100155249|RIF1|TMEM120B|ING4|LOC110260077|GNG8|SEPT6|SDCCAG3|ZNF365|ESPN|SIK3|MORC3|CDR2L|PLXNB2|DTNB|SHTN1|CENPO|ATP6V1G3|RILP|UACA|ADGRF2|MAPK8IP3|EXTL3|SEPSECS|KRT24|FMNL1|MLXIPL|TMEM191C|IFFO1|RASA2|DRP2|WASF2|HOMER3|SCARF1|CCDC106|RASAL2|SPC24|DNAAF4|FAM35A|MBD3|XBP1|MND1|SEPT8|KRT27|SFI1|…
GO:0009894	regulation of catabolic process	BP	0.028135	0.31507	81	17221	SDCCAG3|SIK3|MORC3|CDR2L|ZNF365|ESPN|PLXNB2|DTNB|CENPO|SHTN1|ADGRF2|MAPK8IP3|KRT24|SEPSECS|EXTL3|RILP|ATP6V1G3|UACA|MLXIPL|FMNL1|CREB3L3|MORC4|RASA4B|ATG14|SNAPC5|RASAL3|RBBP8NL|SOGA1|C1H9orf84|APOA1|UNK|STX2|UPF2|VIM|TSC2|SEPT10|ING4|LOC110260077|GNG8|SEPT6|AKAP11|LOC100155249|RIF1|TMEM120B|KRT27|SEPT8|MBD3|MND1|XBP1|CCDC186|ZNF207|SFI1|CDC37|SEPT11|LOC100624094|USF2|DTNA|SYNGAP1|MTCL1|BCAP31|EP…
GO:0034968	histone lysine methylation	BP	0.02839	0.31677	10	17221	SETDB1|EHMT1|SUV39H2|SETD2|SUV39H1|CETN2|SETDB2|EHMT2|DCT|RECQL5|
GO:0000502	proteasome complex	CC	0.028428	0.31677	29	17221	PSME2|PSMA6|LRRFIP2|POC1A|PSMB10|EYS|PSMB5|LRRC40|PSMA8|ZNF292|PSMB3|PSMB4|POPDC2|LOC100621803|PSMB7|PSMA7|PSME3|PSMB6|POC1B|PSME1|PSMD3|PSMA3|AKAP11|WDR38|PSMA1|SLIT3|PSMB11|PSMA5|TRMT61A|
GO:0008234	cysteine-type peptidase activity	MF	0.028717	0.31921	109	17221	FAM43B|NAA15|TLR3|UBA7|CASP9|USP11|GDAP1L1|MANEAL|GLCE|SENP5|RLIM|PPP1R12A|MAGEE2|YWHAZ|LOC641352|TINAGL1|USP21|STK39|PSKH1|C9H11orf52|CAPN6|SAA2|WDR66|USP33|CAPN2|LOC100524034|FBXO24|USP20|SENP3|CTSS|UCHL3|CASP2|USP14|GJB7|USP27X|YWHAB|PDE8A|SENP6|USP4|BAP1|CAPN12|USP12|USP37|PLET1|USP48|CTNNA1|UCHL5|ALOX12B|WIPF3|CEP295|LCN9|CASP7|CAPN1|ASPM|SENP8|MALT1|AGRP|SHPRH|CTSK|LRRC7|CTSW|CTRL|COMT|LOC1…
GO:0090066	regulation of anatomical structure size	BP	0.029072	0.32237	35	17221	LMOD3|RAD21|TMOD4|CAPZA1|PRR36|UTS2B|TMOD1|RERE|SIKE1|KCNB2|YIPF1|ARPC2|MRPS14|EDN2|TTC28|LMOD2|CAPZA2|WDR90|LOC100522849|CAPZB|TBPL2|ARPC4|ELF5|UTS2|ARPC5L|LRP12|PDE4D|POLD2|ARHGAP31|TMOD3|LRIG2|KLF8|AGFG1|ARPC3|GPATCH8|
GO:0046486	glycerolipid metabolic process	BP	0.029419	0.32541	51	17221	SERINC4|CYB561|SLCO1A2|PIGX|ABHD4|PIGU|PIGN|PIGV|SERAC1|INPP1|EPHX4|PTPRO|ZNF385A|RPRD2|IMPAD1|SULF1|PIP5K1A|SLC16A5|VWA5A|PIP5KL1|PPP1R9A|NBEA|PIP4K2B|PIGW|LRAT|ABHD11|PIGQ|DNAH6|ASPN|TMEM55A|PPT2|IMPA2|PIP4K2A|PTDSS1|RSPH6A|FAM135A|TEX30|RAB9B|ZMYND11|PPARG|TMEM55B|PIKFYVE|PIGS|CPZ|TJP1|F5|PGAP1|MON1A|TMEM131|IL7|PIGA|
GO:0070206	protein trimerization	BP	0.029544	0.32575	24	17221	USO1|CCDC184|KRT10|NAV2|RBBP8NL|CEBPA|IQCE|PPP1R21|DES|SRGAP3|RASAL3|STX1B|CREB5|QRICH2|MLXIP|KRT39|KXD1|KRT8|TCIRG1|HOMER2|VIM|EEF1D|MLXIPL|CCDC112|
GO:0001522	pseudouridine synthesis	BP	0.029594	0.32575	22	17221	ITGB2|RPUSD3|SEMA3B|RPUSD1|LOC100516910|NKAIN4|ZNF470|MYO6|U2AF2|TRUB2|PUSL1|RPUSD4|WDR7|PFAS|RUSC1|ZFHX2|PUS3|P4HTM|PUS7L|GAR1|SMPD1|PLEC|
GO:0000808	origin recognition complex	CC	0.029906	0.32838	13	17221	ORC2|APOA1|TMEM120B|SOX21|ROCK1|ORC5|ORC6|TAF1D|CDC6|NRDE2|FITM2|ORC3|ANKRD6|
GO:0016628	oxidoreductase activity, acting on the CH-CH group of donors, NAD or NADP as acceptor	MF	0.03053	0.33188	19	17221	IL4I1|LOC110255927|HSD17B14|TXNRD1|JARID2|OLA1|HTATIP2|USP16|RAI14|BLVRA|NSDHL|PYCR1|AHCYL1|PYCR3|HADH|AHCYL2|LOC100525099|MICAL3|KDM1B|
GO:0007017	microtubule-based process	BP	0.030819	0.33188	119	17221	TUBGCP5|DNAH1|PRPH|TRIM8|SPICE1|KIF20A|KPNA5|HAUS5|KIF21A|KIF9|KRT23|KRT39|TNNI2|SCLT1|UBA3|KIFC2|NEK2|GNG11|ZBTB49|CCDC40|SOX5|DNAH2|DNAH7|KPNA6|PARP14|STARD9|KIF3B|DYNLL1|TPPP3|FGFR1OP|MLLT6|RBBP8NL|DYNC2H1|TRAF3|CENPE|DYNC1I2|KIF22|KIF5C|KIF25|USP31|SKA2|KIFC1|KIF2A|KIF3A|LOC100739202|TUBGCP2|FGFR1OP2|DYNC1I1|SERTAD2|OXA1L|DNAH12|SAMHD1|PBRM1|BFSP2|KIF3C|KIF23|DNAH10|SKA1|SFI1|KIF26A|RUFY4|HAU…
GO:0046149	pigment catabolic process	BP	0.030883	0.33188	6	17221	PLA2G7|PAFAH2|ESD|NCEH1|ABHD11|BLVRA|
GO:0005451	monovalent cation:hydrogen antiporter activity	MF	0.030907	0.33188	6	17221	CNGB1|ZIC2|SPEG|USP43|KBTBD4|CANT1|
GO:0015491	cation:cation antiporter activity	MF	0.030907	0.33188	6	17221	CANT1|KBTBD4|USP43|SPEG|ZIC2|CNGB1|
GO:0043038	amino acid activation	BP	0.030933	0.33188	49	17221	WARS|LARS2|ERLEC1|YARS|MLEC|CARS2|QARS|NARS|RARS2|IARS|PKD1|EARS2|KCNJ2|KCNMB3|OFD1|RDH8|AARS2|SARS2|MARS|DARS2|FDXACB1|KCNQ2|PARS2|TARSL2|SYAP1|DALRD3|LOC100521069|ECM1|TARS2|VARS2|CTCFL|CCDC12|RARS|FARS2|ARF3|HARS|VARS|LOC100516640|FARSA|ANKFY1|SARS|CARS|LARS|SENP6|SYF2|TAF4|ZSCAN2|ARID4B|BST2|
GO:0043039	tRNA aminoacylation	BP	0.030933	0.33188	49	17221	EARS2|PKD1|IARS|RARS2|ERLEC1|YARS|CARS2|MLEC|QARS|NARS|LARS2|WARS|DALRD3|LOC100521069|TARSL2|SYAP1|KCNQ2|PARS2|DARS2|FDXACB1|SARS2|AARS2|MARS|KCNMB3|OFD1|RDH8|KCNJ2|FARSA|LOC100516640|HARS|ARF3|VARS|FARS2|RARS|CTCFL|CCDC12|VARS2|TARS2|ECM1|ZSCAN2|ARID4B|BST2|SYF2|TAF4|SENP6|LARS|CARS|SARS|ANKFY1|
GO:0004517	nitric-oxide synthase activity	MF	0.030959	0.33188	4	17221	LOC102167734|NOS1|NOS2|NOS3|
GO:0006809	nitric oxide biosynthetic process	BP	0.030959	0.33188	4	17221	NOS3|NOS2|NOS1|LOC102167734|
GO:0046209	nitric oxide metabolic process	BP	0.030959	0.33188	4	17221	NOS3|NOS2|NOS1|LOC102167734|
GO:0042147	retrograde transport, endosome to Golgi	BP	0.031426	0.33608	4	17221	VPS35|APOA5|VPS54|ARHGAP30|
GO:0006338	chromatin remodeling	BP	0.031582	0.33644	15	17221	ARRDC3|IPO8|ARID1B|PITPNC1|CENPP|SMCHD1|SBNO1|IPPK|MYBL2|ARID2|MYBL1|SNAPC4|SMARCB1|ARID1A|SMARCA5|
GO:0005212	structural constituent of eye lens	MF	0.031609	0.33644	6	17221	HSPB2|NEK3|CHD8|CRYAB|CRYAA|HSPB6|
GO:0008023	transcription elongation factor complex	CC	0.031923	0.33898	20	17221	HAUS1|WDR73|ELL2|EIF3D|CSRNP3|SUGP2|ICE2|LEO1|LOC102158569|EHMT2|PLEKHG5|DEK|C1H14orf37|ZBTB4|CCDC149|ZC3H12A|ELL|MAP3K9|FAM186B|ELL3|
GO:0044265	cellular macromolecule catabolic process	BP	0.033277	0.35254	82	17221	EYS|RAD23A|TRAF7|CACUL1|DFFB|RBM4B|CELF1|CELF5|CCDC13|BIRC3|POC1B|RAD23B|FOXJ3|SMG9|MYO19|POPDC2|PSMB7|PSMB11|WDR38|SGTA|RNF41|FOXRED2|SIPA1L3|PSMB4|PSMB3|C9H11orf87|CUL5|INTS4|VPS37D|KBTBD2|PSMB6|MYO5A|TACC2|TNRC18|CDC26|PSMA5|KIF2A|R3HCC1L|PSMA3|RBM4|PSMA1|CUL1|SMG1|PSMB10|SMG8|KRT27|ACIN1|UCHL3|LRRFIP2|PSMA6|PSMB5|PSMA8|UBQLN1|UCHL5|PSMA7|SIAH1|CELF2|LOC102164418|BAP1|TRMT61A|UBE4A|KBTBD12|CUL…
GO:0005083	small GTPase regulator activity	MF	0.034038	0.35525	56	17221	PLEKHG5|ALS2CL|ALS2|RGS7|ARHGEF16|NGEF|ARHGEF2|OBSCN|ARHGEF5|PSD3|AFG3L2|GBF1|FGD6|ARHGEF26|PSD|LOC100152738|PREX1|TIAM1|ARHGEF1|MCF2L|SPTBN4|IQSEC2|VAV1|ARHGDIG|FBXO8|ECT2|MCF2L2|VAV2|ARHGEF10L|ARFGEF2|PLEKHG6|ARHGEF7|ABR|FGD4|SPATA13|ARFGEF1|ARHGEF3|ARHGEF15|ARHGDIA|VAV3|SRP72|RBM27|LOC100737730|PLEKHG4|ITSN2|ARHGEF40|RASGRF1|ARHGEF4|APOA1|ARHGEF28|ARHGEF6|SOS2|ARHGEF37|ECT2L|CYTH4|CYTH3|
GO:0000279	M phase	BP	0.034262	0.35525	18	17221	STX19|MLLT6|RBBP8NL|MCEMP1|PSMC3IP|SMC5|CDC25B|SKA2|USP31|KIFC1|FEV|KRT39|TNNI2|CDC25C|VMA21|SPC25|NUP62CL|TRAIP|
GO:0022403	cell cycle phase	BP	0.034262	0.35525	18	17221	SPC25|VMA21|TRAIP|NUP62CL|KIFC1|SKA2|USP31|FEV|TNNI2|KRT39|CDC25C|MLLT6|RBBP8NL|PSMC3IP|MCEMP1|SMC5|CDC25B|STX19|
GO:0004518	nuclease activity	MF	0.034278	0.35525	179	17221	STMN2|ZNF608|SYCE2|USB1|ZNF692|LOC100155468|ZW10|GLUD1|SAFB|SCARF1|STMN1|ERCC5|CENPK|FNBP1L|RNF207|ELAVL3|HSPD1|ZNF514|IKZF3|APOA5|SPC25|TRIM25|POLRMT|CELF2|ZBTB11|EXO1|SMCR8|DIXDC1|BECN1|SYNGAP1|POLD1|SYBU|GPR22|KCTD12|PNMA8B|TRIM21|ANXA6|FANCM|HAUS2|EIF2AK2|SRCAP|R3HCC1L|DNAH12|RBM4|ING3|SEPT6|TRIP10|EXOC7|FEZF1|RPL31|XRN2|MXD3|LOC100511937|RAB3IL1|RPP14|ATG14|BOD1L1|DNAH2|IDS|SURF6|POP5|ZNF329…
GO:0019012	virion	CC	0.034573	0.35525	324	17221	NEB|CHMP1B|IQCC|LOC100155249|FXR2|BNIPL|TCERG1|CDC42BPB|HAVCR2|CHMP1A|AOAH|PSMD1|IGSF5|FAR2|SNX22|RASGRF1|RASAL3|PDE4D|LOC100737224|HAGHL|LOC100155323|ABCC11|MYO15A|GPR55|CALR|GOPC|CUX2|TNIP3|ACAD10|SEBOX|STAT3|PTGDR|RAI14|PHLDB2|ZNF304|WLS|FGF8|HOMER1|DEK|BNC2|DPY19L1|PDE7A|LOC100621797|UBXN8|CDC73|OPHN1|FAM207A|LRP11|PITPNM1|SLU7|KCNJ13|NDFIP2|LBR|PYCR1|KIF11|TBC1D10B|ZMYND15|CCDC112|LZTS3|PLEK…
GO:0006400	tRNA modification	BP	0.034621	0.35525	32	17221	QTRT2|DUSP12|DUSP3|DUSP6|ITGA11|PON3|FDXACB1|TRMT2B|FBL|PACSIN2|LOC100524190|SSH3|GCH1|LOC100512568|SEMA5A|DUSP9|EEF1AKMT2|THG1L|BLOC1S6|DUSP26|METTL1|PTPMT1|DUSP5|METTL26|TRMT2A|PCMT1|CTU2|TRMT61B|PROM1|TRMT61A|MATR3|URM1|
GO:0000375	RNA splicing, via transesterification reactions	BP	0.034816	0.35525	33	17221	GIMAP7|SKOR2|LUC7L|GLRX3|CBX2|TXNL4A|PRPF8|HOMEZ|GEMIN6|GPIHBP1|BCAP31|CASP7|LSM12|ARIH1|ZNF865|ARHGAP33|NUDT8|LOC102162486|NFS1|SART1|AIMP1|KCNA7|C14H10orf76|TTC39C|MCC|MRPS33|PRPF6|TXN|GPS2|NRAP|KCNJ2|CWC15|SNW1|
GO:0044257	cellular protein catabolic process	BP	0.034825	0.35525	55	17221	LOC100621803|CDC26|C7H6orf106|TACC2|PSMB6|MYO5A|CUL4B|LOC100152459|PSMA3|UFD1|PSMA1|CUL1|FBXO30|KIF2A|PSMA5|RNF41|POC1A|SGTA|CUL3|CUL2|ANAPC2|C9H11orf87|KBTBD2|CUL5|HMGCS1|PSMB3|PSMB4|PLCB3|POPDC2|PSMB7|MYO19|PSMA7|UCHL5|UBQLN1|POC1B|RAD23B|SIAH1|WDR38|BAP1|KBTBD12|UBE4A|PSMB11|TRMT61A|CACUL1|PSMA6|LRRFIP2|UCHL3|PSMB10|RAD23A|TRAF7|EYS|ACIN1|PSMB5|PSMA8|CCDC13|
GO:0051603	proteolysis involved in cellular protein catabolic process	BP	0.034825	0.35525	55	17221	CUL4B|TACC2|MYO5A|PSMB6|C7H6orf106|LOC100621803|CDC26|KIF2A|PSMA5|FBXO30|PSMA1|CUL1|PSMA3|LOC100152459|UFD1|SGTA|CUL2|CUL3|RNF41|POC1A|PLCB3|PSMB3|PSMB4|KBTBD2|CUL5|HMGCS1|ANAPC2|C9H11orf87|SIAH1|PSMA7|UCHL5|POC1B|UBQLN1|RAD23B|PSMB7|POPDC2|MYO19|KBTBD12|UBE4A|PSMB11|TRMT61A|BAP1|WDR38|RAD23A|TRAF7|EYS|ACIN1|PSMB10|LRRFIP2|PSMA6|UCHL3|CACUL1|CCDC13|PSMA8|PSMB5|
GO:0019637	organophosphate metabolic process	BP	0.034836	0.35525	224	17221	PIGS|NME1|PPARG|RPAP1|IL7|SYNGAP1|EGR3|LOC100627657|EIF2AK2|GUCY1A3|ZMYND11|ATP5E|AK8|TMEM156|RBM39|FBXO32|RAB9B|GMPS|ZBTB2|RORA|CTPS2|PIP4K2B|GUCY1B3|QPRT|FAM76B|ABCA4|ADCY10|MOXD1|PYCR1|WASF2|ADCY3|CRYL1|SULF1|ARHGEF28|LIMS1|SCN1A|NT5C|MEGF6|F8|USB1|PEX1|ADCY1|PRPSAP1|ADCY7|GNE|PMM2|TTN|PRKCI|CYB561|RASAL2|SAFB|SECISBP2|SERINC4|NFIC|TJP1|AGK|LOC100520273|PYCR3|NME3|MAP4K3|SQLE|KIAA1109|PLA2G4D|…
GO:0010340	carboxyl-O-methyltransferase activity	MF	0.034861	0.35525	20	17221	C3AR1|PRMT3|METTL26|TRMT2A|NOP2|COMTD1|PCMT1|TRMT61A|LSM11|AS3MT|N6AMT1|FBL|TRMT61B|LOC100512568|TCFL5|ICMT|EEF1AKMT2|COMT|LBR|PRMT6|
GO:0051998	protein carboxyl O-methyltransferase activity	MF	0.034861	0.35525	20	17221	LBR|PRMT6|COMT|EEF1AKMT2|ICMT|TCFL5|LOC100512568|N6AMT1|AS3MT|FBL|TRMT61B|TRMT61A|LSM11|PCMT1|COMTD1|NOP2|TRMT2A|METTL26|PRMT3|C3AR1|
GO:0009991	response to extracellular stimulus	BP	0.034863	0.35525	30	17221	AQR|GPAM|HSPA4L|KRT28|POLR2G|MAP1LC3B|SPAG17|RAD51B|KRT25|RAD51|MAP1LC3C|GABARAP|KRT39|DMC1|RAD51D|DDHD2|ZFYVE26|CPLX3|MAP1LC3A|CARTPT|DHRS7C|VAMP2|APOA4|MTRF1L|ZNF691|ATP4A|GABARAPL2|ELMOD2|KRT27|ATG12|
GO:0031668	cellular response to extracellular stimulus	BP	0.034863	0.35525	30	17221	ELMOD2|ATP4A|GABARAPL2|ZNF691|MTRF1L|APOA4|ATG12|KRT27|CPLX3|ZFYVE26|DDHD2|RAD51D|VAMP2|DHRS7C|CARTPT|MAP1LC3A|KRT25|RAD51B|SPAG17|KRT39|DMC1|GABARAP|MAP1LC3C|RAD51|GPAM|AQR|KRT28|MAP1LC3B|POLR2G|HSPA4L|
GO:0071496	cellular response to external stimulus	BP	0.034863	0.35525	30	17221	MAP1LC3A|CARTPT|DHRS7C|VAMP2|RAD51D|DDHD2|ZFYVE26|CPLX3|ATG12|KRT27|APOA4|MTRF1L|ATP4A|GABARAPL2|ZNF691|ELMOD2|HSPA4L|KRT28|POLR2G|MAP1LC3B|AQR|GPAM|RAD51|MAP1LC3C|GABARAP|KRT39|DMC1|SPAG17|RAD51B|KRT25|
GO:0006072	glycerol-3-phosphate metabolic process	BP	0.034871	0.35525	9	17221	SECISBP2|PYCR1|GPD1|HADH|PYCR3|GPD1L|SQLE|CRYL1|LOC100525099|
GO:0046168	glycerol-3-phosphate catabolic process	BP	0.034871	0.35525	9	17221	GPD1L|CRYL1|LOC100525099|SQLE|HADH|PYCR3|GPD1|PYCR1|SECISBP2|
GO:0005085	guanyl-nucleotide exchange factor activity	MF	0.035489	0.36072	71	17221	ARHGEF6|ARHGEF28|CYTH4|SOS2|ECT2L|PLEKHG4|RASGEF1B|LCP2|KNDC1|RBM27|VAV3|SRP72|RGL2|RABIF|ABR|ARHGEF7|ARHGEF10L|ARFGEF2|SH2D3A|MCF2L2|SPATA13|FGD4|MCF2L|TIAM1|LOC100152738|ECT2|FBXO8|VAV1|IQSEC2|RGL3|SPTBN4|RASGRP1|BCAR3|ARHGEF5|RAPGEFL1|RGS7|OBSCN|ARHGEF2|ARHGEF16|ALS2CL|CYTH3|ARHGEF37|ARHGEF40|PLCE1|RASGRF1|ITSN2|APOA1|ARHGEF4|LOC100737730|LIF|RAPGEF2|PLEKHG6|RAPGEF1|VAV2|ARHGEF3|ARHGEF15|ARFGE…
GO:0071702	organic substance transport	BP	0.03635	0.36864	543	17221	ARHGEF28|DGKH|ELAVL3|SNX2|GLT8D2|DRP2|UBE2Z|RMI2|SLC7A14|SLC35A2|UBTD1|NTRK2|ARL11|KRT4|TTN|SLC35F6|ITIH1|TMEM35A|DMD|ATCAY|SF3B1|OTUD7B|UBXN1|CALM3|KPNA4|BCAP31|IKBKE|SMC3|RNF212B|SPC25|LIG3|RRP12|LAMA3|SLC23A3|SPATA16|SLC1A2|UCK2|SGTA|PCNT|ARMC8|DES|GALNT3|SLC2A1|LRRC7|TCN2|KPNB1|IFT122|AAGAB|MPPE1|STX2|MPC2|COLEC10|LOC110261636|ELP1|FEZF1|TMEM104|SEPT6|TAAR5|TSG101|RAB15|CHCHD7|MTX3|KPNA2|TET1…
GO:0005694	chromosome	CC	0.03764	0.38088	177	17221	DHDDS|SCOC|DCT|DEK|HMGN4|TPRN|BMPR1B|SOX21|SETD1A|FITM2|H1FOO|ZW10|ERCC6L2|VSIG10|STRN|LUZP1|FAM111A|STX19|SYCP1|RAD9A|SGO2|POT1|LOC110261478|ARRDC3|CENPH|STX5|STRN4|SPC25|SRGAP1|GPIHBP1|ORC2|DIXDC1|PPP6R1|BATF3|PSMD2|CEP350|SMC3|CELF2|PRM2|C13H3orf38|ORC6|SMC4|ZMAT2|HMGN2|EGR3|CCDC22|PSMC3IP|UHRF1BP1L|TOP3A|SENP3|NCAPH|TNP2|SFI1|TAPT1|KAT6B|NRDC|SPRED1|TMEM120B|SAMHD1|PCNA|PBRM1|IPPK|LDLRAD3|KIF…
GO:0030695	GTPase regulator activity	MF	0.037731	0.38094	121	17221	SIK3|ARHGDIG|GARNL3|RASGEF1C|ARHGEF1|PREX1|PCP2|ARHGEF26|FGD6|GBF1|RAPGEF6|PSD|TMCC3|ASAP3|PSD3|AFG3L2|RAP1GAP|NGEF|GATA5|KRT39|SIPA1|RAB3GAP1|ACAP2|RALGPS1|GPSM3|ALS2|PLEKHG5|SIPA1L3|ARHGEF37|ARAP2|GIT1|C6H16orf95|CYTH3|EHBP1|GPSM2|ARHGEF4|APOA1|ITSN2|ACAP3|ARHGEF40|PLCE1|RASGRF1|ARFGAP3|AGFG1|AGAP3|LOC100737730|ASAP1|ACAP1|ARFGEF1|ARHGEF3|ARHGEF15|RAPGEF2|AGAP2|PLEKHG6|VAV2|RAPGEF1|TSC2|LIF|IQS…
GO:0003678	DNA helicase activity	MF	0.038043	0.38323	58	17221	EPG5|PSMC4|TRIP13|DMC1|TWNK|SLC30A6|FIGNL1|RAD17|BCS1L|ATAD1|RFC1|RFC2|BLM|RECQL|ATAD2B|AQR|PEX1|SLC46A3|SATB1|SRPRB|VPS4B|KIF6|LOC102166104|CHTF18|LONP1|ERCC6L|UPF1|LOC100525876|VPS4A|REM1|RRAD|THNSL1|PSMC2|CLPX|RAD51D|RTEL1|SPG7|RUVBL2|RAD51B|LONP2|KATNA1|KATNAL2|GTF2H4|CCDC159|OGFR|BRIP1|SPAST|MOV10|RFC5|SPATA5|ABCG5|GTPBP3|RUVBL1|PSMC6|NTPCR|YME1L1|AK6|RFC4|
GO:0006915	apoptotic process	BP	0.038249	0.38359	93	17221	PDS5B|P14ARF|BMF|PIDD1|KRT28|EREG|C2H19orf44|DEDD|NUS1|NOX5|FAM98B|CDC23|APAF1|DAPK3|KCNJ6|PEA15|INPP5K|IFIH1|BCL2L13|BCL2L10|MMP25|MXRA7|RAB11FIP1|DEDD2|MYO1C|WSB2|SMIM24|BCL2L15|MCL1|LOC100620827|BIRC3|RIPK2|BAX|QRICH1|CASP10|CASP8|BMP2K|PPP2R1A|DFFB|BCL2A1|VEZF1|NLRC4|CARD9|PTPRG|TM4SF5|BID|LOC100622859|SOWAHD|TMEM178A|MAP3K13|BIRC6|CIDEA|MSMO1|HCAR2|CASP9|FBXL3|SLC46A2|DIABLO|ENTPD5|NUP43|BCL…
GO:0012501	programmed cell death	BP	0.038249	0.38359	93	17221	NUS1|FAM98B|NOX5|APAF1|CDC23|KCNJ6|DAPK3|PDS5B|KRT28|BMF|PIDD1|P14ARF|C2H19orf44|EREG|DEDD|BAX|RIPK2|BIRC3|MCL1|LOC100620827|CASP10|QRICH1|DFFB|PPP2R1A|BCL2A1|CASP8|BMP2K|VEZF1|BCL2L13|IFIH1|BCL2L10|INPP5K|PEA15|MMP25|DEDD2|RAB11FIP1|MXRA7|SMIM24|BCL2L15|WSB2|MYO1C|CASP9|NUP43|ENTPD5|SLC46A2|DIABLO|FBXL3|BCL2|NOD2|ITGA3|REM1|NAIF1|CARD14|NLRC4|SOWAHD|LOC100622859|PTPRG|CARD9|TM4SF5|BID|BIRC6|MAP3…
GO:0006414	translational elongation	BP	0.038726	0.38752	14	17221	EIF5A|GATC|UBR3|HSPB6|EEF1G|EHHADH|EEF1D|TSFM|ASIC1|EIF5A2|LOC100512795|RIPOR2|EEF1AKMT3|EEF1B2|
GO:0005839	proteasome core complex	CC	0.038858	0.38797	21	17221	PSMA8|PSMB5|PSMB4|PSMB3|POC1A|LRRFIP2|PSMA6|EYS|PSMB10|PSMA1|WDR38|PSMA3|TRMT61A|PSMA5|PSMB11|POPDC2|PSMB7|LOC100621803|PSMB6|POC1B|PSMA7|
GO:0006354	DNA-dependent transcription, elongation	BP	0.039429	0.39273	26	17221	ELL2|EHMT1|WDR73|NRDE2|HAUS1|CSRNP3|SUGP2|LEO1|BRD9|DEK|ZNF652|PLEKHG5|EHMT2|LOC102158569|ZBTB4|C1H14orf37|ZBTB47|ELL|ZC3H12A|CCDC149|FAM186B|MAP3K9|ELL3|NPM1|DAXX|FMNL2|
GO:0009057	macromolecule catabolic process	BP	0.039561	0.39273	107	17221	PSMB3|PSMB4|NLRC5|KBTBD2|GABRQ|INTS4|CUL5|VPS37D|C9H11orf87|SGTA|LOC110257594|LOC100739480|FOXRED2|RNF41|SIPA1L3|MARCH2|KIF2A|PSMA5|PSMA1|CUL1|RBM4|PSMA3|AKAP11|R3HCC1L|TNRC18|LOC102159820|TDRD1|TACC2|KSR1|PSMB6|MYO5A|CDC26|CCDC13|CELF5|CELF1|SNCG|BIRC3|TRAF7|RAD23A|EYS|RBM4B|DFFB|CACUL1|PSMB11|RPS6KC1|SLC20A2|WDR38|SMG9|POC1B|RAD23B|FOXJ3|POPDC2|PSMB7|MYO19|PLCB3|PGLYRP2|NGLY1|PGLYRP3|ELAVL1|HMG…
GO:0051493	regulation of cytoskeleton organization	BP	0.039595	0.39273	38	17221	USP31|SKA2|STMN1|ARPC3|KLF8|LRIG2|TMOD3|STMN2|TUBGCP2|TUBGCP3|STX19|MLLT6|RBBP8NL|MCEMP1|ARPC5L|TUBGCP6|TNNI2|ARPC4|TBPL2|CAPZB|MRPS14|TTC28|LMOD2|CAPZA2|SPC25|NUP62CL|TRAIP|SKA1|RERE|TMOD1|TUBGCP5|ARPC2|LMOD3|RAD21|PSMC3IP|CAPZA1|TMOD4|PRR36|
GO:0008235	metalloexopeptidase activity	MF	0.039696	0.39287	18	17221	AGBL2|CPB2|CPA5|CPZ|UBE2R2|CIZ1|CPA2|CPE|AEBP1|CPA6|CPA1|CPD|COL6A3|CPA3|CPA4|CPXM2|CPM|UBAP2|
GO:0019899	enzyme binding	MF	0.039923	0.39425	66	17221	IPO4|STAT3|SDCCAG3|RAI14|ZNF2|FBXL19|CACUL1|SLC16A10|GOPC|FMNL1|TSPEAR|ICE1|PAWR|IPO7|GEN1|FMNL2|ROCK2|NUS1|CUL5|ROCK1|C1H9orf84|STX7|HEXIM2|RNF219|RANBP17|ARL2BP|DNALI1|CUL1|KPNB1|NDE1|TBKBP1|UNK|DIAPH3|KDELC1|CDC37|CSE1L|OCLN|TNPO1|IPO11|SIKE1|NDEL1|STX1A|CCNYL1|IPO8|PPP1R18|VAPB|EEF1D|HOMER2|BCAP31|BATF3|PIP4K2B|LOC102166862|INF2|CNPPD1|SMAD3|ANAPC2|HMGCS1|DOCK2|CUL2|CUL3|STX19|TPRN|PPP1R12A|C…
GO:0004719	protein-L-isoaspartate (D-aspartate) O-methyltransferase activity	MF	0.040233	0.39644	16	17221	EEF1AKMT2|COMT|PRMT6|LOC100512568|TCFL5|COMTD1|PCMT1|N6AMT1|AS3MT|FBL|TRMT61B|TRMT61A|PRMT3|METTL26|NOP2|TRMT2A|
GO:0048193	Golgi vesicle transport	BP	0.040477	0.39735	81	17221	KIF27|RNF212B|PDCD10|TRAPPC2|BAIAP3|COG5|PPP6R1|NBAS|HOMER2|SEC23B|SPC25|STX5|KRT10|SFI1|RUFY4|USO1|RABAC1|LRRFIP2|POF1B|XBP1|ZNF283|STX1A|CEP72|PSMC3IP|EBNA1BP2|PPP1R21|VTI1B|SUPT6H|C7H6orf52|ZW10|GCC1|MAZ|LOC100739672|COG7|LOC100525433|MYH10|KIF6|ANGPTL4|GLT8D2|CYTH4|NANOS2|NRF1|SYTL4|FNBP1L|STX1B|GOLGA1|MYH9|TRAPPC1|LOC110257335|CKAP4|LOC110259371|BCORL1|TCTN3|STX6|TRIM8|OSBP2|HP1BP3|SDCCAG3|N…
GO:0008757	S-adenosylmethionine-dependent methyltransferase activity	MF	0.040518	0.39735	57	17221	TARDBP|METTL1|METTL13|COQ3|METTL26|PRMT3|TRMT2A|TMIGD2|EHMT1|DOT1L|TSPYL4|SUV39H1|PCMT1|SUV39H2|TRMT61A|LSM11|AS3MT|TRMT61B|LOC100512568|AXL|METTL12|BUD23|EZH1|MPI|EEF1AKMT2|ICMT|RECQL5|METTL25|BLOC1S6|EZH2|SETDB2|SETDB1|C3AR1|ORC1|NOP2|BORCS7|LOC100522861|TRMT2B|COMTD1|FDXACB1|DCT|N6AMT1|PACSIN2|FBL|EHMT2|CETN2|CST8|LOC110257420|TCFL5|SETD2|PRMT6|GDAP1L1|LBR|ZUFSP|PLA2G4F|COMT|TPMT|
GO:0040011	locomotion	BP	0.040589	0.39735	141	17221	SPTY2D1|CROCC|ADAM15|BECN2|KRT79|PDCD6IP|RGS8|STRA6|TMEM63C|UNKL|TPM1|LOC100154946|CCDC40|MORC4|LAMA2|MYOC|SCARA3|ZC3H13|GPR31|C6H1orf210|LOC106507512|MYH11|PFDN6|AGO3|CDNF|TRAF3|STX7|KRT8|NDE1|KCNJ2|TTC21B|KIFC1|KIF3A|VIM|ODF2L|RHBDD1|MAL2|LOC100524034|RUFY4|KIAA1683|PRKDC|LAMA5|SORBS1|CEBPA|GIT2|JAML|EPS15L1|TPM4|TRAIP|SLC13A4|BST2|GPSM1|HOMER2|TMEM191C|AHDC1|SSNA1|FBN1|LRRC1|CEP68|LURAP1L|RABG…
GO:0043570	maintenance of DNA repeat elements	BP	0.041245	0.40112	6	17221	IQUB|GLB1L|BOD1L1|NT5C2|LOC100739098|PCGF6|
GO:0043571	maintenance of CRISPR repeat elements	BP	0.041245	0.40112	6	17221	IQUB|BOD1L1|GLB1L|PCGF6|NT5C2|LOC100739098|
GO:0016843	amine-lyase activity	MF	0.04133	0.40112	6	17221	GOLGA3|TRIM3|PON1|PON3|APMAP|LOC106507512|
GO:0016844	strictosidine synthase activity	MF	0.04133	0.40112	6	17221	GOLGA3|TRIM3|PON1|LOC106507512|APMAP|PON3|
GO:0010181	FMN binding	MF	0.041466	0.40158	18	17221	TYW1|NOS1|NOS3|NDOR1|ATRN|CREG1|PNPO|MTRR|CBR2|HSPG2|LTN1|MVP|NOS2|DIP2C|TSPAN31|GTF2A1L|DZIP1|PKD2L1|
GO:0008219	cell death	BP	0.041833	0.4034	105	17221	DEDD2|MXRA7|RAB11FIP1|SMIM24|BCL2L15|WSB2|WDR73|MYO1C|IFIH1|BCL2L10|BCL2L13|INPP5K|PEA15|MMP25|BCL2A1|DFFB|PPP2R1A|BMP2K|CASP8|ADGB|ACVR2B|VEZF1|POLM|BAX|RIPK2|BIRC3|MCL1|LOC100620827|CASP10|QRICH1|C2H19orf44|EREG|DEDD|DCTN6|PDS5B|KRT28|BMF|PIDD1|P14ARF|APAF1|CDC23|KCNJ6|DAPK3|NUS1|NOX5|FAM98B|DTHD1|LOC100516355|RNF150|BCL2L14|BCL2L1|GP1BA|RAB9B|SLC39A2|LEKR1|FAIM|TTC33|NUP62CL|CHMP3|NOL11|LOC100…
GO:0016265	death	BP	0.041833	0.4034	105	17221	GP1BA|BCL2L1|BCL2L14|RNF150|LOC100516355|DTHD1|TTC33|NUP62CL|LEKR1|FAIM|SLC39A2|RAB9B|SRPRA|USP14|GPN2|CASP2|LOC100154044|SRCAP|CHMP3|NOL11|SLC3A2|RAB22A|TMEM55B|LOC102159087|LAMTOR5|ZNF7|ATP6V0A1|BNIP3|GABPB1|EGR1|DUSP16|MSMO1|CIDEA|DNM3|HCAR2|MAP3K13|TMEM178A|BIRC6|LOC100622859|TM4SF5|CARD9|PTPRG|BID|CLU|SOWAHD|NLRC4|REM1|NAIF1|ITGA3|CARD14|NOD2|BCL2|NPHS1|FBXL3|NUP43|ENTPD5|DIABLO|SLC46A2|CASP…
GO:0044427	chromosomal part	CC	0.042019	0.40434	146	17221	C13H3orf38|ORC6|PRM2|CCDC22|PSMC3IP|ZMAT2|HMGN2|SFI1|TNP2|TAPT1|SENP3|NCAPH|SRGAP1|STX5|CENPH|STRN4|SPC25|ORC2|GPIHBP1|BATF3|DIXDC1|PPP6R1|CELF2|PSMD2|STRN|FAM111A|LUZP1|POT1|SGO2|STX19|SYCP1|RAD9A|LOC110261478|ARRDC3|HMGN4|TPRN|DHDDS|SCOC|DEK|SETD1A|SOX21|H1FOO|FITM2|ZW10|ERCC6L2|CELF1|HIVEP3|HMGN5|HP1BP3|TRIM8|FMNL1|LOC100510904|ZBTB4|CDV3|TIGD4|NRDE2|ORC3|ANKRD6|HMG20B|BRD1|TNNI2|UBA3|NSMCE1|D…
GO:0006644	phospholipid metabolic process	BP	0.042743	0.41042	68	17221	GLRX2|EPHX4|SELENOI|SLC16A5|RPRD2|ZNF385A|PLA2G4F|PPCS|UGT8|SLCO1A2|SNX24|SERAC1|PISD|INPP1|ABHD4|PIGV|PIGU|PIGN|PLA2G4D|TMEM131|CDIPT|PIGA|F5|TJP1|PIGW|VWA5A|NBEA|PPP1R9A|RSPH6A|PIP4K2A|IMPA2|TEX30|ASPN|TMEM55A|PPT2|F8|NR1D2|SULF1|PIP5K1A|IMPAD1|PIGX|SUMF2|SERINC4|CYB561|PRKCI|ZMYND11|LMBRD2|LOC100627657|PGAP1|MON1A|IL7|PPARG|TMEM55B|PIKFYVE|PIGS|CPZ|LRAT|DNAH6|PLA2G4E|PIGQ|ABHD11|PIP5KL1|PIP4K2…
GO:0004177	aminopeptidase activity	MF	0.043466	0.4163	19	17221	TMCO3|ZNF175|ICE1|PEPD|COL6A3|LAMC1|UBAP2|DTNBP1|DYM|CHMP6|XPNPEP3|SCRIB|IFT88|UBE2R2|LOC100524034|CKS2|NPEPL1|PML|HTRA1|
GO:0000377	RNA splicing, via transesterification reactions with bulged adenosine as nucleophile	BP	0.043631	0.4163	30	17221	KCNA7|GLRX3|TTC39C|TXNL4A|CBX2|SKOR2|LOC102162486|GIMAP7|AIMP1|SART1|LUC7L|BCAP31|CASP7|ARIH1|LSM12|ARHGAP33|ZNF865|NRAP|SNW1|NUDT8|CWC15|MCC|PRPF8|HOMEZ|PRPF6|MRPS33|GPS2|TXN|GEMIN6|GPIHBP1|
GO:0000398	mRNA splicing, via spliceosome	BP	0.043631	0.4163	30	17221	PRPF8|MCC|GEMIN6|GPIHBP1|PRPF6|MRPS33|TXN|GPS2|HOMEZ|ARIH1|CASP7|LSM12|BCAP31|CWC15|NUDT8|SNW1|ZNF865|NRAP|ARHGAP33|LOC102162486|GIMAP7|SKOR2|LUC7L|SART1|AIMP1|GLRX3|KCNA7|CBX2|TTC39C|TXNL4A|
GO:0004812	aminoacyl-tRNA ligase activity	MF	0.043821	0.41722	44	17221	PKD1|IARS|RARS2|QARS|CARS2|NARS|YARS|LARS2|WARS|LOC100521069|DALRD3|SYAP1|LOC110261142|TARSL2|PARS2|DARS2|FDXACB1|MARS|AARS2|SARS2|OFD1|RDH8|KCNMB3|KCNJ2|FARSA|VARS|HARS|LRRC47|FARS2|RARS|VARS2|CTCFL|CCDC12|TARS2|ECM1|BST2|ARID4B|ZSCAN2|SENP6|LARS|CARS|GPR3|SARS|ANKFY1|
GO:0003724	RNA helicase activity	MF	0.043986	0.41792	43	17221	SEPT8|NAV2|SPATA5|ATAD2|AK6|NTPCR|RUVBL1|PSMC6|KATNAL2|DDX5|SEPT14|KATNA1|GBP2|GPN3|DNAH6|SLFN11|REM1|PSMC2|CDC6|GIMAP8|VPS4A|LOC100525876|BMS1|NAV1|CLPX|DYNC2H1|ABCF1|RAD17|BCS1L|RFC1|ATAD1|RFC2|GUK1|TRIP13|PSMC4|DPY19L1|LONP1|VPS4B|PEX1|DNAH12|ATAD2B|FAM111B|ENO4|
GO:0006276	plasmid maintenance	BP	0.044232	0.41937	7	17221	RPRD1B|MCPH1|FTH1|ZNF84|ITSN2|TRMT10A|GMNC|
GO:0065008	regulation of biological quality	BP	0.04555	0.43049	298	17221	PALM|ARHGAP31|CAVIN1|PDIA2|TNRC18|DES|FGB|SLC2A1|LRRC7|PTGER4|MLLT6|PRDM7|LRP1|ELF5|POLD2|GLRX2|GIT1|KIAA1522|OVCH1|FRRS1|ZBTB4|TEKT2|VASH2|ANKRD6|CTC1|NRDE2|WDR90|LOC110257049|TMCC3|VEZF1|ARPC2|ABCG5|TMOD1|SCOC|KIF6|TSPAN13|YWHAZ|CDH4|SLMAP|CDK13|MALL|ZW10|DUSP4|HOMER3|DGKH|POT1|PDIA4|SLA2|SNX2|CAPZA2|PALMD|STX5|SPC25|PPP1R1B|MRPS14|RAB9B|EDN2|RUBCN|LOC100522849|DIXDC1|EFCAB14|PALM2|KDELR2|TXNRD…
GO:0000774	adenyl-nucleotide exchange factor activity	MF	0.045595	0.43049	14	17221	OCLN|IL17B|SYBU|GABPB1|THAP1|MSL1|ARID4B|BST2|SNX2|GRPEL1|SSNA1|WWC1|ADGRE5|GRPEL2|
GO:0003682	chromatin binding	MF	0.046817	0.4411	36	17221	SENP3|RERE|IPO8|TDRD15|HMGN5|HMGN2|PIAS4|HIVEP3|DNMT1|PSMD2|ZNF865|MTA2|PPP6R1|TIGD4|CENPB|GPIHBP1|ZBTB4|CEBPZOS|STX5|BAHCC1|KMT2A|PLPPR3|FAM111A|STRA8|MTA1|ORC1|ASH1L|TNRC18|PHF20|PBRM1|SETD1A|SMARCA5|DEK|MTA3|HMGN4|TPRN|
GO:0000347	THO complex	CC	0.047048	0.44235	17	17221	CDR2L|MORC3|NEDD1|FAM186B|CCDC149|ZC3H12A|RNF219|DLGAP3|SYNE3|CENPK|PFDN6|EXTL3|UNK|HDAC2|TCIRG1|HAUS1|CCDC155|
GO:0005102	receptor binding	MF	0.047191	0.44278	356	17221	TNFSF13|EPS15|WNT4|LOC100522942|SLC24A4|WDR4|LOC110258582|FGF19|RRAS2|IRS2|GPSM1|LOC100627466|BACH1|TRIM38|SIKE1|NRTN|VAPB|NCOA3|WNT6|IRS1|MISP3|IL4|LAMA5|HSPA12A|PFDN4|HEPN1|CCL25|LOC100737768|AMH|IL17B|TNFSF14|KMT2C|NODAL|RLN3|LURAP1L|ANGPTL4|JUN|STC1|LOC100514038|MYH10|FGG|CDH20|ZBTB47|CRACR2B|GORASP2|S100A8|WNT2|IMPAD1|CCL16|CLIC1|FGF9|PTH|TUFT1|EXTL3|CEBPE|CCDC85B|INSL5|GCG|CKAP4|FGF4|VEGFD|…
GO:0009605	response to external stimulus	BP	0.04768	0.44591	77	17221	ZBTB49|BCL2L10|CREBL2|KRT39|UACA|RAD51B|IFNGR1|VAMP2|SLC7A2|PDCD6IP|ZFYVE26|RAI14|GABARAPL2|ELMOD2|LHCGR|KRT28|POLR2G|MAP1LC3B|KIF3A|GPAM|AQR|MAP1LC3C|TNIK|TTC21B|MAP1LC3A|PFDN6|MYH11|CDNF|DHRS7C|TRAF3|NUDT3|SURF6|APOA4|C6H1orf210|KIAA1522|GPR31|ZNF691|SLC13A4|BST2|APOA5|GPSM1|GABARAP|DIXDC1|LOC102168060|GPR37|TPM4|KRT25|SYT2|CARTPT|GIMAP7|DDHD2|CPLX3|GEMIN2|KRT27|ATG12|LOC106507765|MTRF1L|LZTS2|…
GO:0007157	heterophilic cell-cell adhesion	BP	0.047723	0.44591	9	17221	LOC100525572|CAPN3|OBP2B|AGRN|IMPG2|CDH4|FOXI1|RNASE10|CYP7A1|
GO:0030176	integral to endoplasmic reticulum membrane	CC	0.048075	0.44735	35	17221	PRPF18|MFN2|CCNI|MSI2|SLC10A1|VWA5A|UBXN1|MDFI|ATCAY|LOC102166270|PIGS|SARAF|ACIN1|MTX1|UCMA|SPECC1|TRIM31|PPP1R12A|OXTR|HDAC1|POU3F2|KLF15|SLC22A20|C3H16orf59|DPM2|RPRD2|SLC2A1|RRBP1|ALKBH5|ADAMTS4|TEX50|GPAA1|FZR1|TBC1D4|SIPA1L3|
GO:0031227	intrinsic to endoplasmic reticulum membrane	CC	0.048075	0.44735	35	17221	GPAA1|TEX50|SIPA1L3|FZR1|TBC1D4|RRBP1|RPRD2|SLC2A1|ALKBH5|ADAMTS4|SLC22A20|POU3F2|KLF15|C3H16orf59|DPM2|TRIM31|SPECC1|OXTR|PPP1R12A|HDAC1|ACIN1|MTX1|UCMA|LOC102166270|ATCAY|SARAF|PIGS|UBXN1|MDFI|VWA5A|MFN2|PRPF18|SLC10A1|CCNI|MSI2|
GO:0008641	small protein activating enzyme activity	MF	0.048669	0.45194	13	17221	TRAIP|UBA1|MOCS3|BCAS3|SAE1|NAE1|UBA7|UBA2|RALA|GRHPR|UBA6|SARDH|UBA3|
GO:0016779	nucleotidyltransferase activity	MF	0.049325	0.45709	259	17221	CDR2L|DNAH1|TMEM125|POLR3B|IHH|THG1L|MSL3|LIMCH1|ALS2CR12|POLE|F5|ACRBP|ZNF391|ZNF614|LOC100739098|TSPYL4|PAPD5|ZNRD1|MRM1|MTCP1|ZNF615|ZNF853|POLR2E|YRDC|ZNF629|C1H14orf37|TNFAIP8|POLR2A|YAP1|GPR161|PAPOLB|TRIP11|ENTPD3|CRIP2|GJB7|SRPRA|RAD21|ATP5A1|ZNF674|CSRNP3|POLR2D|ZNF41|ZNF865|LCN9|POLR1E|RIN3|IFNAR2|ZSCAN2|RNF43|POLL|ZNF32|ZFP92|LOC100737218|GFPT1|GPAA1|PAPD7|CHIC1|SYNCRIP|TUBGCP6|EIF4E3|…
GO:0005885	Arp2/3 protein complex	CC	0.049841	0.45941	7	17221	ARPC5L|TBPL2|ARPC4|ARPC2|ARPC3|TTC28|RAD21|
GO:0006953	acute-phase response	BP	0.049857	0.45941	3	17221	SAA4|SAA2|SAA3|
GO:0006289	nucleotide-excision repair	BP	0.04988	0.45941	18	17221	CCNT2|MYO19|POLR2D|GTF2H5|GTF2H4|RAD23B|UBQLN1|MSI2|OGG1|SLC46A3|ASF1B|RAD23A|SGTA|TRA2B|GTF2H3|NEIL1|PLCB3|ANXA8|
GO:0044421	extracellular region part	CC	0.050027	0.45982	247	17221	HOMER1|SLMAP|COL5A3|CABP7|MPP4|KCNIP2|CALU|TMEM178A|C3H16orf72|GIGYF2|SAFB|HOXD8|CALB1|JUND|MYL9|TRAK2|HOMER3|AMELY|ITGA2B|DRP2|C3|FBXW4|ERLEC1|ATP4A|SNX2|ZDHHC8|CAPS|TBC1D2|LSS|TMEM190|LOC110258579|STX5|SDF4|TMCO1|FAM81A|LOC106507601|SCN2B|ANP32E|CALM3|FKBP7|EFCAB14|MTCL1|IL18|BCAP31|COL11A2|DTNA|CCDC22|LUC7L|ASXL2|PLCD3|CER1|KNTC1|CARTPT|RASGRP1|LOC110257937|COL4A4|MFAP2|MFAP5|MICU2|STX1A|FNDC3…
GO:0045087	innate immune response	BP	0.05157	0.47304	18	17221	CNKSR1|PRDM7|MLLT6|JADE1|CAPN2|FBXO25|FTO|SLA2|TMEM173|PLAC8L1|YIPF1|GATD1|IREB2|JMJD4|DEF8|TLK2|DUSP4|KCNH7|
GO:0022402	cell cycle process	BP	0.051802	0.47317	163	17221	PRPH|KPNA5|SPICE1|HOOK1|SMC5|RILPL2|DTNB|ANKRD60|KRT39|BAG1|ATF6|CCDC85B|APC2|DPY19L2|MLXIPL|RNF40|ZBTB49|CCDC40|GNG11|SLC6A6|MORC4|KPNA6|SIPA1L3|CCDC7|TPPP3|CDC25B|DCTN2|RBBP8NL|TRAF3|SARS2|KIFC1|UNC79|MAP3K1|USP31|SKA2|MGEA5|VMA21|CDKN1B|EHMT2|PLEKHA4|ZC3H10|CCDC68|EIF1AX|FAM124B|VAPB|ZCCHC8|RUFY4|PPP1R21|GABBR1|THAP1|ANAPC15|EPS15|MLKL|EPS15L1|TPM4|CREB3L4|RAD9B|SLC13A4|TRAIP|NUP62CL|HSF2|HOME…
GO:0008652	cellular amino acid biosynthetic process	BP	0.05184	0.47317	68	17221	KIAA2022|AHCYL2|DDHD2|KCTD18|CASP2|AKR1B1|USP16|PADI3|DUS1L|EPGN|VAMP7|RTN4IP1|PTDSS1|GMPS|HSDL2|NOS1|DUS4L|PYCR1|PADI4|AHCYL1|USH1G|RIMKLA|TUBB6|HTATIP2|LOC110257285|ZNHIT3|RIMKLB|TRIM65|GCLC|RBM41|HAO1|MMRN2|IKBKG|TINF2|PBLD|AFG3L2|PYCR3|PADI2|TJP1|EIF2S1|ACSL4|RAI14|ARL13B|FLRT1|EFHD2|PITPNA|STOML1|GMPR2|MTHFD2|MAT2A|LOC110255927|SETD1B|MXRA7|GRM4|PADI6|FAM78A|HAO2|MICAL3|FAM84B|KDSR|PLAA|UFL1…
GO:0000178	exosome (RNase complex)	CC	0.051899	0.47317	5	17221	EXOSC10|EXOSC2|SPZ1|SPTBN4|EXOSC1|
GO:1901606	alpha-amino acid catabolic process	BP	0.053428	0.48536	11	17221	KCNIP1|DTD1|FUT4|GLDC|HEG1|DTD2|ATP5G2|ACSL4|CTH|LOC100156879|PPARGC1A|
GO:0043623	cellular protein complex assembly	BP	0.053673	0.48536	157	17221	FSD2|FGL2|PPCS|MGEA5|VIM|RBMS1|VMA21|TRIM15|KPNA3|PMEL|GOLM1|OARD1|C1QTNF4|KPNA6|C1H9orf16|APOA4|IKBIP|FMNL2|MYH11|CCL19|PFDN6|BCAP29|STX7|KRT39|TUSC5|TUFT1|CEBPE|EXTL3|TPM1|DPY19L2|PLIN3|CKAP4|TMCO6|SPAG6|RNF40|CCDC40|PAQR5|PET100|KPNA5|CROCC|RERE|FLVCR2|TMOD4|BLOC1S6|ST18|KRT79|FSD1L|LOC100622028|JUN|BLOC1S2|ANGPTL4|LOC102158569|UBFD1|GOLGA5|TMOD3|FGG|MMRN2|KLF8|LRIG2|MYH10|TRAF3IP1|MRS2|TPD52L…
GO:0016861	intramolecular oxidoreductase activity, interconverting aldoses and ketoses	MF	0.053846	0.48536	13	17221	TRPT1|MPI|TPI1|SSTR3|SETD1B|DNAJC3|LOC110261337|TDG|ARL13B|ABCB9|GPI|ASXL2|KPNA2|
GO:0003713	transcription coactivator activity	MF	0.053876	0.48536	15	17221	CREBBP|ZNF383|ZNF658|MAML1|CRTC3|ZNF300|SUB1|CRTC2|MAML3|NCOA1|YWHAE|CBFB|NCOA3|FAM186A|CRTC1|
GO:0060589	nucleoside-triphosphatase regulator activity	MF	0.053877	0.48536	146	17221	LOC100737730|ARFGAP3|TSC2|LIF|PLEKHG6|VAV2|RAPGEF1|ARHGEF15|LOC110260077|ARFGEF1|GPSM2|CYTH3|GPR31|C6H16orf95|SNAPC5|SIPA1L3|ARHGEF37|ARAP2|PLCE1|ARHGEF40|ACAP3|APOA1|ARHGEF4|RAB3GAP1|KRT39|NGEF|PLEKHG5|ARID4B|GPSM3|PREX1|ARHGEF1|PCP2|ARHGDIG|AFG3L2|RAPGEF6|PSD|GBF1|KNDC1|AHSA1|RBM27|RABIF|PLXNB3|MLIP|LOC100526209|ARFGEF2|SH2D3A|MCF2L2|ARHGDIA|ARAP1|FGD4|SMAP2|CYTH4|SSNA1|AGFG2|PLEKHG4|LCP2|EPS15…
GO:0016538	cyclin-dependent protein serine/threonine kinase regulator activity	MF	0.054068	0.48536	11	17221	HEXIM2|CDKN1C|CDKN1B|KLHL7|CCDC7|ASB7|CCNJ|ADAMTS17|NAV2|CKS2|HEXIM1|
GO:0008380	RNA splicing	BP	0.054638	0.48536	40	17221	ZNF865|ARHGAP33|NUDT8|BCAP31|ARIH1|CASP7|LSM12|HOMEZ|GPIHBP1|GEMIN6|PRPF18|AKAP7|PRPF8|CBX2|TXNL4A|GLRX3|LUC7L|TSEN2|SEC31A|GIMAP7|SKOR2|NRAP|KCNJ2|CWC15|SNW1|MRPS33|PRPF6|GPS2|TXN|MCC|ONECUT2|TTC39C|TRPT1|KCNA7|C14H10orf76|SART1|AIMP1|AMZ1|LOC102162486|NFS1|
GO:0016569	covalent chromatin modification	BP	0.054719	0.48536	23	17221	MAP3K9|SETD2|SETDB2|CREBBP|RECQL5|SETD4|SETDB1|LEO1|CSRNP3|SUGP2|WDR73|EHMT1|LOC100154127|SUV39H2|SUV39H1|ZBTB4|C1H14orf37|CETN2|LOC102158569|EHMT2|PLEKHG5|DEK|DCT|
GO:0016570	histone modification	BP	0.054719	0.48536	23	17221	EHMT2|LOC102158569|CETN2|DEK|DCT|PLEKHG5|LOC100154127|SUV39H2|C1H14orf37|ZBTB4|SUV39H1|EHMT1|WDR73|SETD4|CSRNP3|SUGP2|LEO1|SETDB1|CREBBP|SETDB2|RECQL5|SETD2|MAP3K9|
GO:0006403	RNA localization	BP	0.054741	0.48536	40	17221	DCK|HAUS1|KRT3|RIPOR2|TMEM120B|LOC100155249|MCC|UBALD2|AKAP17B|SIDT1|TMEM191C|ZC3H12A|SIDT2|CUL3|TDP2|APOA1|C9H11orf87|BCAP29|DCUN1D1|TRAK2|MAP1A|NXF1|BCAP31|SMIM24|HOMER2|TMEM57|LAMA3|GLE1|CALCOCO2|CHCHD7|MPV17L|FAM186B|CCDC149|SLC12A6|TMEM35A|ZNF518A|TMX4|GABBR1|LOC100519930|OTUD7B|
GO:0015931	nucleobase-containing compound transport	BP	0.054741	0.48536	40	17221	DCUN1D1|TRAK2|BCAP29|TDP2|C9H11orf87|APOA1|SIDT2|ZC3H12A|CUL3|TMEM191C|AKAP17B|SIDT1|MCC|UBALD2|TMEM120B|LOC100155249|RIPOR2|KRT3|HAUS1|DCK|OTUD7B|LOC100519930|GABBR1|TMX4|ZNF518A|TMEM35A|CCDC149|SLC12A6|CHCHD7|MPV17L|FAM186B|CALCOCO2|GLE1|TMEM57|HOMER2|LAMA3|SMIM24|BCAP31|NXF1|MAP1A|
GO:0050657	nucleic acid transport	BP	0.054741	0.48536	40	17221	HAUS1|KRT3|RIPOR2|DCK|MCC|UBALD2|LOC100155249|TMEM120B|CUL3|SIDT2|ZC3H12A|SIDT1|AKAP17B|TMEM191C|TRAK2|DCUN1D1|C9H11orf87|APOA1|TDP2|BCAP29|BCAP31|SMIM24|MAP1A|NXF1|GLE1|CALCOCO2|LAMA3|TMEM57|HOMER2|SLC12A6|CCDC149|TMEM35A|MPV17L|FAM186B|CHCHD7|LOC100519930|OTUD7B|ZNF518A|GABBR1|TMX4|
GO:0050658	RNA transport	BP	0.054741	0.48536	40	17221	APOA1|C9H11orf87|TDP2|BCAP29|TRAK2|DCUN1D1|SIDT1|AKAP17B|TMEM191C|CUL3|SIDT2|ZC3H12A|TMEM120B|LOC100155249|MCC|UBALD2|DCK|HAUS1|KRT3|RIPOR2|ZNF518A|TMX4|GABBR1|LOC100519930|OTUD7B|FAM186B|MPV17L|CHCHD7|SLC12A6|CCDC149|TMEM35A|LAMA3|HOMER2|TMEM57|GLE1|CALCOCO2|MAP1A|NXF1|BCAP31|SMIM24|
GO:0051236	establishment of RNA localization	BP	0.054741	0.48536	40	17221	DCUN1D1|TRAK2|BCAP29|TDP2|APOA1|C9H11orf87|SIDT2|ZC3H12A|CUL3|TMEM191C|AKAP17B|SIDT1|UBALD2|MCC|TMEM120B|LOC100155249|KRT3|RIPOR2|HAUS1|DCK|OTUD7B|LOC100519930|GABBR1|TMX4|ZNF518A|TMEM35A|CCDC149|SLC12A6|CHCHD7|MPV17L|FAM186B|CALCOCO2|GLE1|HOMER2|TMEM57|LAMA3|SMIM24|BCAP31|NXF1|MAP1A|
GO:0070925	organelle assembly	BP	0.054857	0.48543	63	17221	MAP1LC3C|PIH1D3|COG7|MGEA5|LOC102158569|MAP1LC3B|PACSIN2|VIM|TRIM14|GPAM|HOMER1|FGG|STX19|TENM3|SSNA1|C1H9orf16|PFDN6|MAP1LC3A|MYH11|HOMER3|DES|STRN|CIZ1|THADA|APOA1|ESX1|BCAP29|BATF3|EPS15|GABARAP|MYH9|DPY19L2|EXTL3|CENPX|CNTRL|EPS15L1|FMNL1|PLIN3|SLC13A4|BST2|CENPH|STRN4|GNG11|ZBTB49|DR1|RNF40|HAUS4|CCDC149|STX1A|ELL|EIF1AX|ATG12|SFI1|RUFY4|HAUS2|GABARAPL2|LRRFIP2|SPICE1|HAUS5|TMEM55B|BLOC1S6|P…
GO:0045995	regulation of embryonic development	BP	0.055209	0.48759	12	17221	DYNC2H1|LAMA3|BST2|LAMA1|PIK3R2|LAMA5|MSL1|LAMA4|TPM4|MORC3|LAMA2|PIK3R1|
GO:0019783	small conjugating protein-specific protease activity	MF	0.055421	0.48851	19	17221	USP46|SFN|USP33|USP11|USP20|UCHL3|USP14|USP15|YWHAB|YWHAZ|USP27X|NRDC|USP4|BAP1|USP48|USP21|USP12|USP37|UCHL5|
GO:0009425	bacterial-type flagellum basal body	CC	0.05678	0.49951	7	17221	YWHAB|LOC100520491|YWHAZ|RHBDD1|EGFLAM|YWHAQ|PRKDC|
GO:0044423	virion part	CC	0.057391	0.5039	295	17221	SLC5A2|NUP188|RUFY3|ANGPTL4|FAM81B|LURAP1L|MCEMP1|LOC102160218|LOC100622897|LOC102162486|CYTH4|UHRF1|FAM199X|ASB7|SSNA1|CHIC1|CUL3|ERCC3|HOMER2|LOC110261309|SLC18A1|FCER2|ZBTB10|LRAT|DDRGK1|DNAJC5|YBX1|ACBD5|PFDN4|TMEM55B|FAM213A|LOC100524034|TMCC2|KRT77|TBK1|FBXO28|CCDC68|EMILIN2|LY6L|ARHGEF15|TPCN1|GNG8|FKBP15|ABHD17B|TRIM71|PDZD2|VAMP4|STAU1|APOA1|MYH11|ZBTB8OS|VAMP8|GPR85|APOA4|DSN1|SIPA1L3|D…
GO:0071103	DNA conformation change	BP	0.057621	0.50494	64	17221	IFIH1|ZNRD1|TSPYL1|LOC100510904|PROM1|RASSF1|LOC595122|TSTD3|COL6A3|CENPP|LDLR|TSPYL4|FSD1L|CELF1|LOC106506652|HP1BP3|DDX52|ACTR3|CCDC149|IPPK|NRDC|KAT6B|EHMT2|PLCH1|MAP3K1|LDLRAD3|NAP1L1|SHPRH|SERGEF|EEF1G|MSL1|KAT6A|RNF219|LOC110261479|LZTS3|TOP3B|CEP350|LOC574051|EGR3|PRPF39|TOP2A|KRT77|NCAPH|PPP3CC|TOP3A|LRIG2|SETD1A|BNC2|TRERF1|NAP1L4|BMPR1B|TAZ|ARR3|RASAL2|H1FOO|GCLM|VSIG10|FOXD1|NFKB2|SLA2…
GO:0005086	ARF guanyl-nucleotide exchange factor activity	MF	0.058431	0.50907	11	17221	CYTH3|CYTH4|LOC100737730|FBXO8|IQSEC2|AFG3L2|PSD3|ARFGEF2|PSD|GBF1|ARFGEF1|
GO:0032011	ARF protein signal transduction	BP	0.058431	0.50907	11	17221	CYTH3|CYTH4|LOC100737730|FBXO8|IQSEC2|PSD|ARFGEF1|GBF1|PSD3|AFG3L2|ARFGEF2|
GO:0032012	regulation of ARF protein signal transduction	BP	0.058431	0.50907	11	17221	IQSEC2|CYTH4|CYTH3|LOC100737730|FBXO8|GBF1|ARFGEF1|PSD|ARFGEF2|AFG3L2|PSD3|
GO:0000346	transcription export complex	CC	0.05874	0.5091	13	17221	PFDN6|CENPK|SYNE3|DLGAP3|CCDC155|TCIRG1|RNF219|NEDD1|MORC3|EXTL3|CDR2L|UNK|HDAC2|
GO:0000445	THO complex part of transcription export complex	CC	0.05874	0.5091	13	17221	RNF219|TCIRG1|NEDD1|EXTL3|UNK|MORC3|HDAC2|CDR2L|PFDN6|CENPK|CCDC155|SYNE3|DLGAP3|
GO:0015996	chlorophyll catabolic process	BP	0.058886	0.5091	5	17221	ABHD11|NCEH1|ESD|PLA2G7|PAFAH2|
GO:0047746	chlorophyllase activity	MF	0.058886	0.5091	5	17221	NCEH1|ESD|PAFAH2|PLA2G7|ABHD11|
GO:0051188	cofactor biosynthetic process	BP	0.059019	0.50928	72	17221	LOC110255927|MAT2A|TNFAIP8L2|MXRA7|ENPP2|COASY|MTHFD2|UROD|GMPR2|ACTR3|RNF4|COQ4|NSDHL|OSBP2|KIF20A|TPK1|ABCG5|QRICH1|AGK|KIAA1109|FECH|LOC100525099|MTHFD2L|DCK|PANK1|UCKL1|LOC100523557|DCAKD|PANK3|PANK2|UCK2|ABCC11|NADK2|TMEM117|PSMD4|KDSR|MSH4|MICAL3|C1H15orf65|QPRT|UBASH3B|GPHN|HSDL2|COPE|TXNRD1|MXD1|HSD17B14|AK8|EPGN|SLC25A47|NUP153|RTN4IP1|TGFBR1|EIF2AK2|AHCYL2|LOC110258925|HADH|IL4I1|PEX1|G…
GO:0000105	histidine biosynthetic process	BP	0.059592	0.50989	14	17221	HAO1|PLAA|EIF2S1|HAO2|ARL13B|ZNHIT3|AQP7|DUS4L|DUS1L|ACSL4|EPB42|LOC110260476|SETD1B|IMPDH2|
GO:0004497	monooxygenase activity	MF	0.059625	0.50989	35	17221	NOS2|LOC100518097|DCHS1|MOXD1|PPIP5K1|HAO2|FOXRED2|THBS4|KIAA1522|LOC100511166|IMPDH2|DAPK3|HAO1|TRIM14|BMP1|ACKR2|DBH|NOS3|IL4I1|SQLE|LOC100525099|TH|LOC100623504|DUS1L|AP2A2|KMO|EDN2|LOC100627466|ACP5|DZANK1|NOS1|TPH1|LOC102167734|LOC110261291|FMO5|
GO:0009063	cellular amino acid catabolic process	BP	0.059751	0.50989	14	17221	ATP5G2|DTD2|TAT|HEG1|PPARGC1A|LOC100156879|CTH|ACSL4|KCNIP1|PCYOX1L|GLDC|DTD1|FUT4|PCYOX1|
GO:0050852	T cell receptor signaling pathway	BP	0.059752	0.50989	7	17221	PTPRC|IL12RB2|LIME1|NAA38|CRYBG1|UNC119B|ENAH|
GO:0000439	core TFIIH complex	CC	0.059941	0.50989	9	17221	ASF1B|GTF2H5|POLR2D|GTF2H4|MSI2|GTF2H3|TRA2B|SLC46A3|ANXA8|
GO:0000441	SSL2-core TFIIH complex	CC	0.059941	0.50989	9	17221	TRA2B|GTF2H3|MSI2|ANXA8|SLC46A3|POLR2D|ASF1B|GTF2H5|GTF2H4|
GO:0032806	carboxy-terminal domain protein kinase complex	CC	0.059941	0.50989	9	17221	ASF1B|GTF2H5|POLR2D|GTF2H4|MSI2|GTF2H3|TRA2B|SLC46A3|ANXA8|
GO:0008239	dipeptidyl-peptidase activity	MF	0.060273	0.50989	9	17221	LOC100524034|PML|HTRA1|CHMP6|DTNBP1|ICE1|TMCO3|UPF3B|IFT88|
GO:0030029	actin filament-based process	BP	0.060529	0.50989	44	17221	LRIG2|KLF8|EPB41L2|TMOD3|SPIRE2|LIF|RSF1|ZFYVE27|TDRD1|KNDC1|ARPC3|RC3H2|LOC110257905|ARPC5L|FMNL2|MPHOSPH9|C8H4orf36|EPB41L1|MRPS14|TTC28|LMOD2|CAPZA2|FMNL1|INF2|APMAP|ARPC4|TBPL2|CAPZB|EPS15|RAD21|IQCE|LMOD3|CAPZA1|TMOD4|PRR36|TNS1|DIAPH3|TMSB15B|ECE1|RERE|TMOD1|ZNF365|ARPC2|TMSB10|
GO:0030036	actin cytoskeleton organization	BP	0.060529	0.50989	44	17221	TMSB10|ARPC2|TMSB15B|ECE1|RERE|ZNF365|TMOD1|PRR36|TNS1|DIAPH3|TMOD4|CAPZA1|LMOD3|RAD21|IQCE|ARPC4|TBPL2|CAPZB|EPS15|INF2|APMAP|FMNL1|CAPZA2|TTC28|LMOD2|EPB41L1|C8H4orf36|MRPS14|MPHOSPH9|FMNL2|LOC110257905|ARPC5L|RC3H2|KNDC1|TDRD1|ARPC3|ZFYVE27|LIF|RSF1|SPIRE2|EPB41L2|KLF8|LRIG2|TMOD3|
GO:0003746	translation elongation factor activity	MF	0.060545	0.50989	12	17221	ASIC1|EEF1B2|EIF5A2|LOC100512795|EEF1AKMT3|TSFM|UBR3|EHHADH|EEF1D|EEF1G|HSPB6|EIF5A|
GO:0065004	protein-DNA complex assembly	BP	0.060559	0.50989	46	17221	IPPK|VIM|KAT6B|NAP1L4|LOC102158569|PLCH1|MGEA5|NAP1L1|H1FOO|BCAP29|SHPRH|STRN|DES|KAT6A|ARRDC3|LOC110261478|STX19|LOC110261479|TSPYL1|DR1|LOC100510904|STRN4|CENPN|CENPH|LOC595122|CENPX|CENPP|BRD9|DPY19L2|PAPSS1|CENPO|TSPYL4|LOC574051|BATF3|ST18|PSMC3IP|PRPF39|BLOC1S6|C13H3orf38|CELF1|LOC106506652|HP1BP3|CENPI|SFI1|EIF1AX|ACTR3|
GO:0071824	protein-DNA complex subunit organization	BP	0.060559	0.50989	46	17221	STX19|ARRDC3|LOC110261478|KAT6A|STRN|DES|BCAP29|SHPRH|H1FOO|NAP1L1|MGEA5|PLCH1|NAP1L4|LOC102158569|VIM|KAT6B|IPPK|EIF1AX|ACTR3|CENPI|SFI1|HP1BP3|CELF1|LOC106506652|PRPF39|C13H3orf38|BLOC1S6|PSMC3IP|ST18|LOC574051|TSPYL4|BATF3|PAPSS1|CENPO|BRD9|DPY19L2|CENPX|CENPP|LOC595122|LOC100510904|STRN4|CENPN|CENPH|TSPYL1|DR1|LOC110261479|
GO:0005751	mitochondrial respiratory chain complex IV	CC	0.06224	0.5221	3	17221	CACNG1|LOC100626250|COX6A1|
GO:0045277	respiratory chain complex IV	CC	0.06224	0.5221	3	17221	LOC100626250|COX6A1|CACNG1|
GO:0004843	ubiquitin-specific protease activity	MF	0.062624	0.5229	9	17221	UCHL5|USP15|USP48|USP20|UCHL3|USP33|USP11|USP4|BAP1|
GO:0015631	tubulin binding	MF	0.062741	0.5229	71	17221	KIFC2|CCDC40|CCDC157|LOC102163231|KCNH7|TNNI2|KRT39|APC2|CEP57|TADA3|IFNGR1|SYNE3|KIF21A|KIF9|KIF20A|WASF3|KIF2A|LOC100739202|KIF3A|APC|TPD52|KIF5C|KIF25|KIF22|SKA2|USP31|KIFC1|TPPP3|MAPT|CENPE|MAPRE2|RBBP8NL|MLLT6|MYOC|STARD9|KIF3B|NUP62CL|KIF20B|TRAIP|SPC25|KIF14|ORC5|GPHN|PPP1R9B|KIF27|EIF4G1|KIFC3|CCDC87|PSMC3IP|THAP1|KIF23|KIF3C|KIF26A|SYCE2|KIF6|TAF4B|RACGAP1|RABEP1|MAPRE1|CAMSAP2|KIF4A|KIF…
GO:0015078	hydrogen ion transmembrane transporter activity	MF	0.062909	0.5229	139	17221	IKZF2|ATP5G2|PTPRD|ATP6V0A2|SPHK1|NCAPH|NWD2|ZNF703|RPAP1|COX6B|ATP6V0A1|SYNGAP1|COX6A1|EGR3|HDAC5|BRAP|BECN1|FAM76B|ATP6V1C1|PALM2|LOC100524239|MEP1B|ABCA4|ATP5E|TMEM156|RBM39|CACNG1|FBXO32|MAB21L3|LOC100522725|ATP5G3|SCN1A|PRKACA|ATP4A|TMPRSS7|SPEG|SLC9A7|RNF152|LUZP1|LOC100522678|ANGPTL7|SLC30A6|NFIC|USP43|NEDD9|SDCCAG3|CHCHD7|ASB15|LOC100520273|LOC100524308|ZNF605|PIK3R1|EIF2AK4|PCNP|ZNF341|A…
GO:0004415	hyalurononglucosaminidase activity	MF	0.062915	0.5229	6	17221	HYAL2|SLC26A3|SPAM1|HYAL1|HYAL4|HYAL3|
GO:0015929	hexosaminidase activity	MF	0.062915	0.5229	6	17221	SPAM1|HYAL1|HYAL2|SLC26A3|HYAL3|HYAL4|
GO:0031347	regulation of defense response	BP	0.063422	0.52614	5	17221	KCNH7|CAPN2|JADE1|LOC100627466|TMEM173|
GO:0000090	mitotic anaphase	BP	0.063757	0.52699	11	17221	NUP62CL|TRAIP|SPC25|MCEMP1|PSMC3IP|MLLT6|RBBP8NL|STX19|TNNI2|USP31|SKA2|
GO:0051322	anaphase	BP	0.063757	0.52699	11	17221	STX19|TNNI2|SKA2|USP31|NUP62CL|TRAIP|SPC25|MCEMP1|PSMC3IP|RBBP8NL|MLLT6|
GO:0008134	transcription factor binding	MF	0.064088	0.52875	92	17221	FCER2|HOMER2|KATNA1|TPM4|RUVBL2|DNAH6|DNMT1|GOLGA3|OCLN|PSMC3IP|CEP72|NDEL1|SEPT8|POF1B|LOC100517145|DNAH10|ATP6V0A2|CCNC|DIP2B|PEX1|HOMER1|ATAD2B|KRT4|KRT3|KAZN|TRIP13|TP63|PSMC4|HOMER3|MYO1E|CLPX|DHX8|MCEMP1|MCM4|DNHD1|PSMC2|CTNNAL1|LOC100737218|MCM5|CALCOCO2|LMNA|KRT20|ICE1|KRT23|BRF2|DIP2A|TPM1|GOLGA1|LOC110256481|GNPTG|BECN2|HAUS5|RUVBL1|MCM7|MYO1D|KRT79|CALCOCO1|CCDC149|VEPH1|SPATA5|MORC3|C…
GO:0015385	sodium:hydrogen antiporter activity	MF	0.064933	0.53475	5	17221	ZIC2|CNGB1|CANT1|USP43|SPEG|
GO:0019028	viral capsid	CC	0.065119	0.53493	213	17221	RHOBTB3|STRIP2|MAPK1|MMP3|LRRFIP2|LRSAM1|AXL|PCNX2|DZIP1|PLCD3|PSMC3IP|LUC7L|BABAM1|TRIM3|ASXL1|BRAP|MFSD13A|IL18|SMC3|GGNBP2|ARHGEF2|FAM81A|LOC110261659|CCDC112|ZMYND15|TBC1D10B|RBBP4|KIF11|PYCR1|NKRF|LBR|CRYL1|SLU7|KCNJ13|NDFIP2|LOC100516084|FAM207A|GPATCH2L|UBXN8|DPY19L1|RASSF10|PDE7A|LOC100621797|NFKB1|LOC100622859|TRIM37|PARD3B|CHMP5|DEK|KRT4|HOMER1|FGF8|ZNF304|RAI14|KIF20A|HR|SEBOX|STAT3|CD…
GO:0004555	alpha,alpha-trehalase activity	MF	0.06531	0.53493	3	17221	LOC100155195|LOC102160985|TREH|
GO:0015927	trehalase activity	MF	0.06531	0.53493	3	17221	TREH|LOC100155195|LOC102160985|
GO:0048029	monosaccharide binding	MF	0.06552	0.53567	5	17221	WT1|OGFOD1|FUOM|LOC100627466|ANK2|
GO:0016149	translation release factor activity, codon specific	MF	0.065883	0.53766	7	17221	MTRF1L|APOA1|KRT78|SFI1|FMNL2|PFDN4|FGFR1OP2|
GO:0016054	organic acid catabolic process	BP	0.066559	0.54123	22	17221	TIMM29|LOC100156879|SSTR3|RANBP3|ACOX1|KCNIP1|PCYOX1|FUT4|ACOX3|ACSL4|PPARGC1A|CTH|HEG1|DTD2|TAT|ATP5G2|PCYOX1L|ST14|KPNA2|LOC106509573|DTD1|GLDC|
GO:0046395	carboxylic acid catabolic process	BP	0.066559	0.54123	22	17221	TIMM29|SSTR3|LOC100156879|KCNIP1|ACOX1|RANBP3|FUT4|PCYOX1|ACOX3|ATP5G2|TAT|DTD2|HEG1|PPARGC1A|CTH|ACSL4|KPNA2|PCYOX1L|ST14|GLDC|DTD1|LOC106509573|
GO:0006479	protein methylation	BP	0.066938	0.54221	22	17221	ICMT|SETD2|GRAMD2B|LOC106509183|SETDB2|CARM1|LBR|PRMT6|RECQL5|PRMT3|COQ3|C3AR1|SETDB1|EHMT1|PRMT5|SUV39H2|TTN|SUV39H1|CETN2|EHMT2|LSM11|DCT|
GO:0008213	protein alkylation	BP	0.066938	0.54221	22	17221	SETDB1|C3AR1|COQ3|PRMT3|PRMT5|EHMT1|SUV39H1|TTN|SUV39H2|LSM11|DCT|EHMT2|CETN2|GRAMD2B|LOC106509183|SETD2|ICMT|RECQL5|LBR|PRMT6|CARM1|SETDB2|
GO:0003857	3-hydroxyacyl-CoA dehydrogenase activity	MF	0.06704	0.54221	15	17221	SQLE|CRYL1|LOC100525099|SRSF10|PDPR|HADH|EHHADH|HSD17B14|HADHA|BDH2|KMO|SMCO2|IL4I1|HSD17B4|AHCY|
GO:0051205	protein insertion into membrane	BP	0.068092	0.54875	20	17221	GPM6A|AHSP|VAPB|DLGAP1|RAI14|LOC100520317|TBC1D30|METTL25|SLC35B3|SORBS1|WRB|PLXNB2|RNF146|IQCE|CYP24A1|ATF6|UBE2N|BST2|MRPL45|OXA1L|
GO:0051668	localization within membrane	BP	0.068092	0.54875	20	17221	SLC35B3|SORBS1|METTL25|LOC100520317|TBC1D30|RNF146|IQCE|PLXNB2|WRB|AHSP|GPM6A|RAI14|DLGAP1|VAPB|BST2|OXA1L|MRPL45|ATF6|CYP24A1|UBE2N|
GO:0046148	pigment biosynthetic process	BP	0.06853	0.5513	27	17221	FOXRED1|EML1|TMEM27|KDM1A|NSDHL|AHCYL2|HADH|QRICH1|AHCYL1|TMEM117|KDM1B|FECH|LOC100525099|MICAL3|LOC110255927|L2HGDH|IL4I1|TXNRD2|SQOR|TXNRD1|ENPP2|MXD1|HSD17B14|GART|ATXN2|ZBTB12|RETSAT|
GO:0042802	identical protein binding	MF	0.068976	0.5539	79	17221	BECN2|HAUS5|TERF2|TTC19|KRT79|CALCOCO1|TMTC4|CCDC149|FKBPL|TTC7B|MORC3|CROCC|RAI14|CALCOCO2|ARID4B|LMNA|TERF1|ICE1|SMYD4|KRT20|CCDC157|KRT23|ADGRE5|TPM1|ZMYND12|GOLGA1|LOC110256481|DNAJC3|CEP57|DES|MSL1|PFDN6|TRAF3|GPSM2|ODF2|MORC4|VIM|KRT40|AFAP1L1|BICDL2|LOC100155249|TMEM120B|KRT8|KIFC1|TTC21B|GOLGA3|THAP1|OCLN|GABPB1|IL17B|SYBU|PSMC3IP|CEP72|NDEL1|POF1B|ATP6V0A2|BST2|FCER2|HOMER2|TTC28|GPSM1|T…
GO:0030198	extracellular matrix organization	BP	0.069372	0.5551	3	17221	DTWD1|GPR152|DMP1|
GO:0043062	extracellular structure organization	BP	0.069372	0.5551	3	17221	DTWD1|DMP1|GPR152|
GO:0005996	monosaccharide metabolic process	BP	0.070888	0.56622	48	17221	KPNA2|ARF3|ZNF425|CYP7A1|PFKM|NIP7|ANK2|ARL13B|ARF4|GALT|SNX17|TSFM|ARF1|PAPSS1|PKLR|SSTR3|ALDOB|MAN2A2|H6PD|FUOM|MAN2A1|ENO3|PGK1|G6PD|DRD1|TMEM9B|MAN2C1|LGALS9|CFAP69|PFKFB4|IL33|MAN2B2|ARL11|ENO4|ARL13A|PCK2|GPI|ALDOC|FBXO47|PFKFB2|GNE|GBP1|PFKP|PCK1|ARF5|ARL4A|ZC2HC1B|ARL4D|
GO:0004418	hydroxymethylbilane synthase activity	MF	0.072786	0.57859	5	17221	GNE|SMARCC2|MBNL1|HSPG2|LOC100521785|
GO:0002115	store-operated calcium entry	BP	0.073206	0.57859	6	17221	POU3F2|MDFI|SARAF|HDAC1|C3H16orf59|SIPA1L3|
GO:0010959	regulation of metal ion transport	BP	0.073206	0.57859	6	17221	POU3F2|MDFI|SARAF|HDAC1|C3H16orf59|SIPA1L3|
GO:0043269	regulation of ion transport	BP	0.073206	0.57859	6	17221	C3H16orf59|SIPA1L3|HDAC1|SARAF|POU3F2|MDFI|
GO:0051924	regulation of calcium ion transport	BP	0.073206	0.57859	6	17221	HDAC1|SIPA1L3|C3H16orf59|MDFI|POU3F2|SARAF|
GO:2001256	regulation of store-operated calcium entry	BP	0.073206	0.57859	6	17221	SARAF|MDFI|POU3F2|SIPA1L3|C3H16orf59|HDAC1|
GO:0005143	interleukin-12 receptor binding	MF	0.073963	0.58355	3	17221	CRACR2B|DCAF5|IL12A|
GO:0009073	aromatic amino acid family biosynthetic process	BP	0.074884	0.58823	6	17221	MMRN2|USH1G|STOML1|TUBB6|PYCR1|AFG3L2|
GO:1901607	alpha-amino acid biosynthetic process	BP	0.074888	0.58823	50	17221	MTHFD2L|TINF2|PBLD|TRIM65|HAO1|TUBB6|IMPDH2|HTATIP2|LOC110260476|EPB42|AQP7|ZNHIT3|LOC110257285|FAM78A|HAO2|PADI6|PYCR1|PADI4|AHCYL1|PLAA|MICAL3|KDSR|SETD1B|LOC110255927|HSDL2|DUS4L|GRM4|PITPNA|EPGN|FLRT1|EFHD2|MTHFD2|GMPS|RTN4IP1|GMPR2|AKR1B1|USP16|ACSL4|CASP2|DUS1L|PADI3|ARL13B|RAI14|KIAA2022|AHCYL2|PADI2|PYCR3|AFG3L2|EIF2S1|KCTD18|
GO:0008443	phosphofructokinase activity	MF	0.074946	0.58823	15	17221	PFKP|GBP1|PFKFB4|ARF1|ARF4|ARF5|PAPSS1|ARL4A|ARL4D|ARL11|ARF3|CYP7A1|ARL13A|PFKM|PFKFB2|
GO:0006418	tRNA aminoacylation for protein translation	BP	0.075773	0.59193	42	17221	OFD1|RDH8|KCNMB3|KCNJ2|MARS|AARS2|SARS2|PARS2|DARS2|FDXACB1|LOC100521069|DALRD3|TARSL2|SYAP1|QARS|CARS2|NARS|YARS|WARS|LARS2|IARS|RARS2|PKD1|SARS|ANKFY1|CARS|SENP6|LARS|BST2|ZSCAN2|ARID4B|TARS2|ECM1|FARS2|RARS|VARS2|CCDC12|VARS|ARF3|HARS|FARSA|LOC100516640|
GO:0006505	GPI anchor metabolic process	BP	0.075799	0.59193	29	17221	EPHX4|ZMYND11|RPRD2|PIGS|PGAP1|MON1A|IL7|SLC16A5|PIGA|SERINC4|VWA5A|CYB561|NBEA|PPP1R9A|PIGW|LRAT|PIGX|ABHD11|PIGQ|ABHD4|PIGU|PIGV|PIGN|PPT2|RSPH6A|FAM135A|SERAC1|RAB9B|TEX30|
GO:0015630	microtubule cytoskeleton	CC	0.075811	0.59193	100	17221	SCOC|PCGF6|SPATA13|LRIG2|HLF|KRT78|DCTN4|ERCC6L2|TRAK2|TUBGCP6|TPD52L1|KIF5A|MCEMP1|LUZP1|MAP7D2|ARHGEF6|STX19|NT5C2|DNHD1|TUBGCP3|DYNC1H1|SSNA1|SPC25|SLC13A4|SRGAP1|TRAIP|NUP62CL|DNAH14|HAUS4|HOMER2|DIXDC1|BATF3|DNAH6|MLKL|CELF2|DYNLL2|PFDN4|GRK1|ZMAT2|ATF7|PSMC3IP|CEBPA|MAFG|CCDC22|FAM124B|DNAH10|SKA1|TAPT1|ATAT1|SFI1|FGFR1OP2|TUBGCP2|SERTAD2|TPD52|DYNC1I1|BFSP2|SAMHD1|PBRM1|DNAH12|OXA1L|DYNC1I…
GO:0051259	protein oligomerization	BP	0.076231	0.59418	67	17221	MLXIPL|STX1B|CREB5|ATP6V1G3|CRTC1|ZBTB14|KRT39|QRICH2|IQCE|SRGAP3|TRPM6|TRPM7|KCNG1|TRIM13|KCNG2|VIM|TP53|KCNC3|KCNS1|KCNC4|CRTC2|TCIRG1|KRT8|RBBP8NL|KCTD2|DES|KCND1|RASAL3|KCNG3|KCTD19|KCNS3|KCNA7|EXOC8|HOMER2|CCDC112|EEF1D|TNFAIP1|TRAIP|LOC100512181|KBTBD4|HSCB|BTBD10|MLXIP|KCTD13|TP73|CEBPA|KCTD18|PPP1R21|KCTD12|USO1|CCDC184|KRT10|KCNB2|NAV2|CRTC3|KCTD5|ZBTB37|KCNC2|TP63|KCND3|KXD1|ZBTB8A|TRPM…
GO:0001539	ciliary or bacterial-type flagellar motility	BP	0.077049	0.59849	21	17221	EGFLAM|LOC100520491|BRWD3|RAI14|PFDN6|PRKDC|MYH11|TRAF3|TPM4|RASSF10|TTC21B|UACA|LOC110259371|KRT28|BST2|RHBDD1|YWHAQ|YWHAB|YWHAZ|LOC100155249|GPSM1|
GO:0071973	bacterial-type flagellar cell motility	BP	0.077049	0.59849	21	17221	TRAF3|PFDN6|MYH11|PRKDC|LOC100520491|BRWD3|RAI14|EGFLAM|YWHAB|YWHAZ|LOC100155249|GPSM1|LOC110259371|KRT28|BST2|RHBDD1|YWHAQ|TPM4|TTC21B|RASSF10|UACA|
GO:0004181	metallocarboxypeptidase activity	MF	0.077398	0.59905	15	17221	CPXM2|AEBP1|CPE|CPM|CPA6|AGBL2|CPA1|CPB2|CPD|CPA5|CPA3|CPA4|CPZ|CIZ1|CPA2|
GO:0019911	structural constituent of myelin sheath	MF	0.077519	0.59905	3	17221	MBP|PNPLA2|BCAS1|
GO:0008121	ubiquinol-cytochrome-c reductase activity	MF	0.077653	0.59905	20	17221	ZNF703|TNXB|LOC100524308|TRAPPC13|LOC100522678|ANGPTL7|PDXDC1|TCF3|BUB1B|PTPRD|NWD2|EXOG|NCAPH|MAP1LC3B|SLC30A6|HDAC5|LOC100524239|SLC26A3|ATRX|MEP1B|
GO:0016681	oxidoreductase activity, acting on diphenols and related substances as donors, cytochrome as acceptor	MF	0.077653	0.59905	20	17221	MEP1B|SLC26A3|ATRX|LOC100524239|HDAC5|SLC30A6|MAP1LC3B|NCAPH|NWD2|EXOG|PTPRD|BUB1B|TCF3|LOC100522678|TRAPPC13|ANGPTL7|PDXDC1|LOC100524308|TNXB|ZNF703|
GO:0030258	lipid modification	BP	0.07812	0.59966	17	17221	ASPN|TMEM55A|INPP1|IMPA2|ACOX1|RANBP3|SLCO1A2|UGT8|PIGW|CPZ|F5|IMPAD1|ZNF385A|PPARG|TMEM55B|TMEM131|ACOX3|
GO:0030234	enzyme regulator activity	MF	0.078201	0.59966	293	17221	EPS15|SMARCC2|ZBTB39|GUCA2B|GPSM1|ALS2CL|SPP2|LOC100517145|ITIH3|MND1|RGS14|KRT27|SMAP1|ECT2|VAV1|TBC1D16|CBX2|SPTBN4|SPINT2|PTPA|PIAS4|A2ML1|THAP1|IL17B|CST3|AHSA1|FAM171A2|ADAMTSL5|RBM27|SPAG5|LOC100624918|MLIP|RECK|LOC100526209|CCNJ|ARFGEF2|MCF2L2|DCP1A|ARAP1|SYNJ1|BHLHA9|SMAP2|CYTH4|ASB7|SSNA1|FETUB|AGFG2|COL6A3|C16H5orf34|ARID4B|MSS51|PCP2|CDK5R1|SSPO|AFG3L2|KCNN1|LOC100737730|CST7|LOC100739…
GO:0009896	positive regulation of catabolic process	BP	0.078847	0.59966	49	17221	SEPT10|FAM35A|VIM|LOC100155249|RIF1|TMEM120B|SEPT6|GNG8|SCARF1|SPC24|DNAAF4|HOMER3|APOA1|RBBP8NL|MORC4|IFFO1|ATG14|TMEM191C|FMNL1|MLXIPL|SPC25|NBAS|SHTN1|EPS15|BCAP31|CENPO|UACA|PPP1R9B|ATP6V1G3|RILP|EXTL3|TMCO1|KRT25|KRT24|MAPK8IP3|EPS15L1|USF2|LOC100624094|SEPT11|CDC37|XBP1|SDCCAG3|SEPT8|KRT27|SFI1|ZNF365|CDR2L|ZNF207|CCDC186|
GO:0010508	positive regulation of autophagy	BP	0.078847	0.59966	49	17221	NBAS|FMNL1|SPC25|MLXIPL|PPP1R9B|UACA|RILP|ATP6V1G3|MAPK8IP3|EXTL3|KRT25|KRT24|TMCO1|EPS15L1|SHTN1|EPS15|BCAP31|CENPO|USF2|LOC100624094|CDC37|SEPT11|SFI1|ZNF365|CDR2L|CCDC186|ZNF207|SDCCAG3|XBP1|KRT27|SEPT8|LOC100155249|RIF1|TMEM120B|SEPT6|GNG8|SEPT10|FAM35A|VIM|SPC24|DNAAF4|SCARF1|APOA1|RBBP8NL|HOMER3|IFFO1|TMEM191C|ATG14|MORC4|
GO:0031331	positive regulation of cellular catabolic process	BP	0.078847	0.59966	49	17221	MORC4|TMEM191C|ATG14|IFFO1|HOMER3|RBBP8NL|APOA1|SCARF1|DNAAF4|SPC24|VIM|FAM35A|SEPT10|GNG8|SEPT6|LOC100155249|RIF1|TMEM120B|SEPT8|KRT27|SDCCAG3|XBP1|CCDC186|ZNF207|CDR2L|ZNF365|SFI1|CDC37|SEPT11|LOC100624094|USF2|CENPO|BCAP31|EPS15|SHTN1|EPS15L1|MAPK8IP3|EXTL3|KRT25|KRT24|TMCO1|RILP|ATP6V1G3|PPP1R9B|UACA|SPC25|MLXIPL|FMNL1|NBAS|
GO:0008716	D-alanine-D-alanine ligase activity	MF	0.078863	0.59966	9	17221	PC|MCCC1|PCCA|CPS1|CAD|GART|RIMKLB|ACACA|RIMKLA|
GO:0018193	peptidyl-amino acid modification	BP	0.079155	0.59966	32	17221	DDOST|PPIH|PPIC|PADI6|SNX22|PPIA|PADI4|MICAL3|LOC100511376|LOC106509717|PPIL3|KIAA1522|PPWD1|PPIE|PPIL2|SERPINA1|GGCX|IFT52|PADI2|CREBBP|PPIL4|LOC100518075|DDX10|PPIG|UHRF1BP1L|PADI3|ATAT1|FLRT1|LOC100154127|PPIB|SETD4|ASPHD1|
GO:0008883	glutamyl-tRNA reductase activity	MF	0.079179	0.59966	6	17221	HIBCH|STX1B|MLKL|FAM25A|RPRD1A|MXD1|
GO:0051028	mRNA transport	BP	0.079319	0.59966	33	17221	CCDC149|SLC12A6|CHCHD7|FAM186B|MPV17L|OTUD7B|LOC100519930|ZNF518A|BCAP31|NXF1|MAP1A|CALCOCO2|GLE1|TMEM57|HOMER2|LAMA3|ZC3H12A|CUL3|TMEM191C|AKAP17B|DCUN1D1|BCAP29|TDP2|C9H11orf87|APOA1|KRT3|RIPOR2|HAUS1|DCK|MCC|UBALD2|LOC100155249|TMEM120B|
GO:0019354	siroheme biosynthetic process	BP	0.079679	0.59966	11	17221	LOC110255927|IL4I1|NSDHL|HSD17B14|TXNRD1|AHCYL2|HADH|AHCYL1|MICAL3|LOC100525099|KDM1B|
GO:0043115	precorrin-2 dehydrogenase activity	MF	0.079679	0.59966	11	17221	LOC100525099|MICAL3|KDM1B|AHCYL2|HADH|AHCYL1|NSDHL|HSD17B14|TXNRD1|LOC110255927|IL4I1|
GO:0046156	siroheme metabolic process	BP	0.079679	0.59966	11	17221	HSD17B14|TXNRD1|NSDHL|IL4I1|LOC110255927|LOC100525099|MICAL3|KDM1B|HADH|AHCYL1|AHCYL2|
GO:0006511	ubiquitin-dependent protein catabolic process	BP	0.079724	0.59966	47	17221	LOC100621803|CDC26|C7H6orf106|TACC2|MYO5A|CUL4B|PSMA3|LOC100152459|UFD1|PSMA1|CUL1|FBXO30|KIF2A|RNF41|POC1A|SGTA|CUL2|CUL3|ANAPC2|C9H11orf87|KBTBD2|HMGCS1|CUL5|PLCB3|POPDC2|MYO19|UCHL5|PSMA7|RAD23B|UBQLN1|POC1B|SIAH1|WDR38|BAP1|UBE4A|KBTBD12|TRMT61A|CACUL1|LRRFIP2|PSMA6|UCHL3|RAD23A|TRAF7|ACIN1|EYS|PSMA8|CCDC13|
GO:0019941	modification-dependent protein catabolic process	BP	0.079724	0.59966	47	17221	TRMT61A|KBTBD12|UBE4A|BAP1|WDR38|SIAH1|RAD23B|POC1B|UBQLN1|UCHL5|PSMA7|MYO19|POPDC2|CCDC13|PSMA8|ACIN1|EYS|RAD23A|TRAF7|UCHL3|PSMA6|LRRFIP2|CACUL1|KIF2A|FBXO30|PSMA1|CUL1|UFD1|PSMA3|LOC100152459|CUL4B|MYO5A|TACC2|C7H6orf106|CDC26|LOC100621803|PLCB3|CUL5|HMGCS1|KBTBD2|C9H11orf87|ANAPC2|CUL3|CUL2|SGTA|POC1A|RNF41|
GO:0043632	modification-dependent macromolecule catabolic process	BP	0.079724	0.59966	47	17221	PSMA7|UCHL5|POC1B|RAD23B|UBQLN1|SIAH1|POPDC2|MYO19|BAP1|UBE4A|KBTBD12|TRMT61A|WDR38|RAD23A|TRAF7|ACIN1|EYS|CACUL1|LRRFIP2|PSMA6|UCHL3|CCDC13|PSMA8|TACC2|MYO5A|CUL4B|LOC100621803|CDC26|C7H6orf106|FBXO30|KIF2A|LOC100152459|PSMA3|UFD1|PSMA1|CUL1|SGTA|CUL2|CUL3|RNF41|POC1A|PLCB3|ANAPC2|C9H11orf87|KBTBD2|HMGCS1|CUL5|
GO:0006163	purine nucleotide metabolic process	BP	0.079946	0.60033	101	17221	GMPS|ZBTB2|WDR61|AK8|TMEM156|ATP5E|NME4|HEATR4|RBM39|FBXO32|TTC22|ADCY6|ATP6V1B2|C16H5orf58|GUCY1B3|FAM76B|ATP5D|EGR3|SYNGAP1|RPAP1|NME1|ATP5A1|SMARCD1|GUCY1A3|MBD3|ATP5B|UCK1|YAF2|OXTR|TTN|ADCY1|ADCY7|PEX1|USB1|HSPA4L|NFIC|TRIM36|RASAL2|SAFB|PPAT|ADCY3|CHD1L|WASF2|RASA2|GUCY2D|MEGF6|LIMS1|SCN1A|COASY|PAICS|ADCY9|SEPSECS|ADGRF2|NME8|GON4L|ADCY2|ADSSL1|EIF2AK4|ATF6|ATIC|ATP6V1A|PLXNB2|NME3|NKX2-2|…
GO:0051130	positive regulation of cellular component organization	BP	0.081394	0.61019	18	17221	TUBGCP3|SKA1|ARPC2|TUBGCP5|EIF5A|RAD21|RAB22A|SLC46A2|TUBGCP6|ARPC5L|ARPC4|TBPL2|ARPC3|EIF5A2|TTC28|NUP62CL|TUBGCP2|MMP25|
GO:0005681	spliceosomal complex	CC	0.081566	0.61046	16	17221	TXN|GPIHBP1|HOMEZ|PRPF18|SNW1|CWC15|ARHGAP33|ZNF865|ARIH1|BCAP31|SEC31A|SKOR2|TXNL4A|CBX2|GLRX3|KCNA7|
GO:0044282	small molecule catabolic process	BP	0.082889	0.61338	23	17221	SSTR3|LOC100156879|TIMM29|FUT4|PCYOX1|KCNIP1|RANBP3|ACOX1|TAT|DTD2|ATP5G2|HEG1|PPARGC1A|CTH|ACSL4|ACOX3|GLDC|EIF4E3|DTD1|LOC106509573|KPNA2|PCYOX1L|ST14|
GO:0044712	single-organism catabolic process	BP	0.082889	0.61338	23	17221	TIMM29|SSTR3|LOC100156879|KCNIP1|ACOX1|RANBP3|FUT4|PCYOX1|ACOX3|ATP5G2|TAT|DTD2|HEG1|PPARGC1A|CTH|ACSL4|KPNA2|ST14|PCYOX1L|GLDC|EIF4E3|DTD1|LOC106509573|
GO:0003013	circulatory system process	BP	0.082908	0.61338	15	17221	EDN2|ELF5|UTS2|ARHGAP31|WDR90|AGFG1|UTS2B|LRP12|PDE4D|GPATCH8|POLD2|SIKE1|KCNB2|YIPF1|LOC100522849|
GO:0003018	vascular process in circulatory system	BP	0.082908	0.61338	15	17221	ARHGAP31|EDN2|ELF5|UTS2|SIKE1|KCNB2|YIPF1|LOC100522849|GPATCH8|POLD2|UTS2B|AGFG1|LRP12|PDE4D|WDR90|
GO:0008015	blood circulation	BP	0.082908	0.61338	15	17221	UTS2|EDN2|ELF5|ARHGAP31|POLD2|GPATCH8|YIPF1|LOC100522849|SIKE1|KCNB2|WDR90|PDE4D|LRP12|AGFG1|UTS2B|
GO:0035150	regulation of tube size	BP	0.082908	0.61338	15	17221	EDN2|ELF5|UTS2|ARHGAP31|WDR90|AGFG1|LRP12|UTS2B|PDE4D|POLD2|GPATCH8|SIKE1|KCNB2|LOC100522849|YIPF1|
GO:0050880	regulation of blood vessel size	BP	0.082908	0.61338	15	17221	UTS2|ELF5|EDN2|ARHGAP31|WDR90|PDE4D|AGFG1|LRP12|UTS2B|POLD2|GPATCH8|LOC100522849|YIPF1|SIKE1|KCNB2|
GO:0000725	recombinational repair	BP	0.083107	0.61385	8	17221	AP5S1|AHCTF1|CXHXorf57|MUM1L1|LOC100520032|GRIK1|LOC110257816|ALG6|
GO:0019200	carbohydrate kinase activity	MF	0.08354	0.61498	18	17221	PFKFB4|ARF4|ARF3|CYP7A1|ST14|PFKM|LOC106509573|GBP1|PFKP|ARF1|ARF5|ARL4A|PAPSS1|ARL4D|ARL11|ARL13A|PFKFB2|GNE|
GO:0000921	septin ring assembly	BP	0.084078	0.61498	17	17221	BST2|PACSIN2|PLIN3|RNF40|FGG|HOMER1|MYH9|EPS15|EXTL3|EPS15L1|CIZ1|PFDN6|MYH11|ELL|CCDC149|LRRFIP2|C1H9orf16|
GO:0005940	septin ring	CC	0.084078	0.61498	17	17221	MYH9|EPS15|EXTL3|EPS15L1|PACSIN2|BST2|PLIN3|RNF40|HOMER1|FGG|ELL|CCDC149|LRRFIP2|C1H9orf16|CIZ1|PFDN6|MYH11|
GO:0031106	septin ring organization	BP	0.084078	0.61498	17	17221	RNF40|FGG|HOMER1|BST2|PACSIN2|PLIN3|EXTL3|EPS15L1|MYH9|EPS15|CIZ1|PFDN6|MYH11|LRRFIP2|C1H9orf16|ELL|CCDC149|
GO:0032156	septin cytoskeleton	CC	0.084078	0.61498	17	17221	CIZ1|PFDN6|MYH11|ELL|CCDC149|LRRFIP2|C1H9orf16|PACSIN2|BST2|PLIN3|RNF40|FGG|HOMER1|MYH9|EPS15|EXTL3|EPS15L1|
GO:0032185	septin cytoskeleton organization	BP	0.084078	0.61498	17	17221	PACSIN2|BST2|PLIN3|RNF40|FGG|HOMER1|MYH9|EPS15|EXTL3|EPS15L1|CIZ1|PFDN6|MYH11|ELL|CCDC149|LRRFIP2|C1H9orf16|
GO:0051186	cofactor metabolic process	BP	0.084405	0.61638	87	17221	TRIM65|PEX1|GLDN|LOC100525433|OXTR|UCK1|ANKS1B|IL4I1|ESD|AHCYL1|SLC6A4|LOC106509717|KDM1B|RAD51D|TBC1D2|TMEM27|ARHGEF28|BLVRA|DRD1|SLC25A47|EPGN|AK8|RETSAT|RTN4IP1|NUP153|HSDL2|UBASH3B|GPHN|QPRT|HSD17B14|TXNRD1|MXD1|COPE|ABHD11|HADH|LOC110258925|AHCYL2|NCEH1|EIF2AK2|HMOX2|TGFBR1|DCAKD|HMGCR|LOC100523557|UCKL1|PANK3|PANK2|MTHFD2L|PANK1|HACD2|DCK|C1H15orf65|MICAL3|KDSR|PSMD4|MSH4|TMEM117|ABCC11|UCK…
GO:0005664	nuclear origin of replication recognition complex	CC	0.084814	0.61836	8	17221	ORC6|APOA1|TMEM120B|ROCK1|NRDE2|ORC3|ANKRD6|TAF1D|
GO:0000956	nuclear-transcribed mRNA catabolic process	BP	0.085016	0.61883	12	17221	SMG9|KRT27|TNRC18|SMG1|FOXJ3|SMG8|UPF1|FOXRED2|DCPS|INTS4|DCP1A|C9H11orf87|
GO:0004814	arginine-tRNA ligase activity	MF	0.085736	0.62207	8	17221	KCNJ2|RDH8|CCDC12|RARS2|RARS|SYAP1|TARSL2|DALRD3|
GO:0006420	arginyl-tRNA aminoacylation	BP	0.085736	0.62207	8	17221	KCNJ2|RDH8|CCDC12|RARS2|RARS|TARSL2|SYAP1|DALRD3|
GO:0006783	heme biosynthetic process	BP	0.086119	0.62384	12	17221	AHCYL2|HADH|AHCYL1|KDM1B|FECH|MICAL3|LOC100525099|LOC110255927|IL4I1|NSDHL|TXNRD1|HSD17B14|
GO:0000155	phosphorelay sensor kinase activity	MF	0.086501	0.6256	16	17221	RFX3|HEATR5B|TMEM114|TTC28|RAB18|DIXDC1|LOC100525350|MYO3A|YIPF2|SLC24A4|STX18|MYO1D|ACBD5|LRRC1|DOLK|MYO1A|
GO:0071944	cell periphery	CC	0.087965	0.63407	340	17221	LOC100152956|LRP1|IFT20|DDR1|ZNF691|ADCY5|RWDD2B|GNG12|POLR2G|LOC100513319|SEPT6|P2RX2|TRIM13|ABCA2|SFXN3|CLCF1|CLDN1|EXOC6|DIS3|MTX3|CCDC149|LOC100521082|SIK3|BCOR|ELMOD2|SOX5|MYH9|NAALADL2|EVX2|CATSPERD|MINDY2|MUL1|STRN|LRBA|TMEM37|GNG13|FBXO31|DGKH|ZNF711|NPHP1|IL20RA|LOC102160336|PCYT1A|ELAVL3|GNE|TRIM37|ADCY1|TRERF1|ADCY7|SPRY3|ZW10|LOC100517166|PTPN5|FOXE1|OTUD7B|GPT|ZC3H4|WFS1|GNGT1|KCNB2|…
GO:0007050	cell cycle arrest	BP	0.088026	0.63407	13	17221	MACF1|WSB2|CCNJ|PPP2R1A|CCDC7|SOWAHD|CDKN1B|FCN1|RTF1|P14ARF|ARHGAP15|DST|CDKN1C|
GO:0008083	growth factor activity	MF	0.088093	0.63407	59	17221	CENPQ|DYNC1I1|GDF9|FGF8|BMP8A|GDF3|PDGFC|BMP8B|RABEP1|CRACR2B|FSCN2|FGF21|PGF|DCAF5|VEGFB|NODAL|FGF9|IL12A|INHA|GDF7|LRP1|PDGFA|FGF6|IMPAD1|FGF11|ASCL4|TMEM154|TSPAN32|FGF17|DNAH2|BMP7|FGF5|FGF19|LOC100627466|FGF10|FGF7|VEGFD|FGF4|FGF23|CCDC85B|GDF6|TMEM102|TGFB1|TPH1|FGF18|BMP5|GDF1|MYO1D|AMH|ANK1|IL7|IL4|INHBC|GIPC2|KIF3C|FGF22|CSF1|NRTN|LOC100519264|
GO:0043086	negative regulation of catalytic activity	BP	0.088457	0.63467	20	17221	PKIG|LAMTOR5|LAMB2|GABPB1|MIER3|PKIA|SNAPC5|LPAR5|ESPN|RANBP1|PCSK1N|LOC110260077|APPL2|ZBTB2|SIPA1|TLDC1|PKIB|DNM3|LOC100624918|SEPSECS|
GO:0044092	negative regulation of molecular function	BP	0.088457	0.63467	20	17221	LAMB2|PKIG|LAMTOR5|GABPB1|PKIA|MIER3|RANBP1|PCSK1N|SNAPC5|ESPN|LPAR5|LOC110260077|APPL2|ZBTB2|DNM3|TLDC1|SIPA1|PKIB|SEPSECS|LOC100624918|
GO:0007015	actin filament organization	BP	0.089132	0.63749	28	17221	CAPZA2|SPIRE2|LRIG2|KLF8|C8H4orf36|MRPS14|TMOD3|LMOD2|TTC28|ARPC4|KNDC1|TBPL2|ARPC3|EPS15|CAPZB|LOC110257905|CAPZA1|TMOD4|ARPC5L|PRR36|LMOD3|RAD21|IQCE|ARPC2|TMSB10|TMSB15B|RERE|TMOD1|
GO:0016571	histone methylation	BP	0.089133	0.63749	10	17221	EHMT1|SETDB1|RECQL5|DCT|SETDB2|CETN2|EHMT2|SUV39H1|SUV39H2|SETD2|
GO:0017069	snRNA binding	MF	0.089628	0.64002	8	17221	PRPF8|HEXIM2|TMEM120B|SLC44A1|DENND5A|ARHGAP5|HEXIM1|EDRF1|
GO:0072594	establishment of protein localization to organelle	BP	0.090864	0.64782	61	17221	MTX3|PEX13|NTPCR|AK5|ABCA7|GIMAP7|SRP14|SPATA2|SORBS1|ABCB11|LOC100524794|HNRNPUL1|HNRNPUL2|KIAA0368|DNA2|ITIH1|MTX1|SRPRA|DHX15|RUBCN|GOLGA1|GPN3|KIF27|KY|ATF6|LRRC7|STX7|ABCA3|LOC100520903|SRP68|RUBCNL|GPR151|DHX16|UPF1|PPWD1|KCNJ6|SGTA|DPF3|ARL15|CYP26A1|MRPL45|SENP7|YTHDC2|PHC3|HIPK1|GPR160|LTBP2|SRP19|RBMS1|GPATCH3|NTRK2|NUCB1|UBTD1|PSTK|FAXC|TIMM21|SRP72|ABCA2|GCC1|LOC110255899|ABCF1|
GO:0009150	purine ribonucleotide metabolic process	BP	0.091456	0.65101	92	17221	PAICS|ADCY9|COASY|ATP6V1A|ATF6|EIF2AK4|ADCY2|GON4L|NME8|LOC100520273|SPN|NKX2-2|PLXNB2|NME3|NPR1|SIK3|TSC2|DCAKD|LOC100523557|HMGCR|UPF2|HPN|UCKL1|LOC100521069|PANK3|PANK2|ATP5I|TRIM13|LOC100513291|ING3|SUGP1|PRCC|ATP5L|PANK1|DCK|NME2|RASAL3|TRIM63|CDNF|C1H9orf84|SMCO2|RASA4B|UCK2|QKI|ADCY5|RBM39|FBXO32|HEATR4|ATP5E|NME4|TMEM156|AK8|WDR61|GMPS|FAM76B|C16H5orf58|GUCY1B3|ATP6V1B2|ADCY6|TTC22|ATP5A1…
GO:0004298	threonine-type endopeptidase activity	MF	0.09286	0.65423	13	17221	PSMB10|PSMA7|PSMB6|PSMB7|PSMA6|PSMB3|PSMB4|PSMB11|PSMA5|PSMA3|PSMB5|PSMA1|PSMA8|
GO:0070003	threonine-type peptidase activity	MF	0.09286	0.65423	13	17221	PSMB7|PSMA6|PSMB10|PSMA7|PSMB6|PSMB5|PSMA3|PSMA1|PSMA8|PSMB3|PSMB4|PSMB11|PSMA5|
GO:0002526	acute inflammatory response	BP	0.093095	0.65423	4	17221	SAA2|SAA4|SAA3|GLTP|
GO:0004392	heme oxygenase (decyclizing) activity	MF	0.093155	0.65423	3	17221	IRF2|HMOX2|HMOX1|
GO:0006788	heme oxidation	BP	0.093155	0.65423	3	17221	IRF2|HMOX1|HMOX2|
GO:0006900	membrane budding	BP	0.093968	0.65423	3	17221	LOC100738087|LOC100621607|CALY|
GO:0006901	vesicle coating	BP	0.093968	0.65423	3	17221	LOC100738087|LOC100621607|CALY|
GO:0007212	dopamine receptor signaling pathway	BP	0.093968	0.65423	3	17221	CALY|LOC100738087|LOC100621607|
GO:0030276	clathrin binding	MF	0.093968	0.65423	3	17221	LOC100621607|LOC100738087|CALY|
GO:0032051	clathrin light chain binding	MF	0.093968	0.65423	3	17221	LOC100621607|LOC100738087|CALY|
GO:0048268	clathrin coat assembly	BP	0.093968	0.65423	3	17221	CALY|LOC100738087|LOC100621607|
GO:0016627	oxidoreductase activity, acting on the CH-CH group of donors	MF	0.094246	0.65423	52	17221	GCDH|BLVRA|IMPDH2|HTATIP2|TBC1D2|LOC100522421|ACADM|MICAL3|KDM1B|PSMD4|FEM1B|HAO2|PYCR1|AHCYL1|OLA1|ALDH6A1|JARID2|SRD5A1|IL4I1|ACADSB|HAO1|TPCN1|TECR|ACOX1|LOC100516910|ACADS|OASL|ACADVL|ACOX3|OSBP2|DUS1L|NSDHL|RAI14|RNF4|USP16|DHODH|LOC100525099|AHCYL2|SDHC|PYCR3|HADH|ABRAXAS2|DUS4L|CDCA8|HSD17B14|TXNRD1|LOC110255927|LOC100525350|ACAD10|RANBP3|DUS3L|AS3MT|
GO:0005811	lipid particle	CC	0.09447	0.65423	8	17221	DCAF6|TMEM41B|TMEM88B|DCLRE1C|LOC100516640|KHDRBS2|ITGB6|DERL3|
GO:0012511	monolayer-surrounded lipid storage body	CC	0.09447	0.65423	8	17221	LOC100516640|TMEM88B|DCLRE1C|DERL3|ITGB6|KHDRBS2|DCAF6|TMEM41B|
GO:0006779	porphyrin-containing compound biosynthetic process	BP	0.094486	0.65423	21	17221	LOC110255927|IL4I1|COPE|ENPP2|TXNRD1|MXD1|HSD17B14|AK8|UROD|TMEM27|NSDHL|AHCYL2|QRICH1|SLC6A4|HADH|AHCYL1|TMEM117|KDM1B|LOC100525099|FECH|MICAL3|
GO:0004190	aspartic-type endopeptidase activity	MF	0.09504	0.65423	74	17221	MSI2|ING1|LOC100737419|HSH2D|DCSTAMP|HM13|DDRGK1|LOC100517462|RTP3|ZMYM4|LOC100522849|C9H11orf52|ANAPC15|GLB1L|NAV2|LOC100524479|PSEN2|YAF2|SSMEM1|LOC100524130|ADAM22|PGA5|LOC100515209|LOC100524786|FAM111A|DHX8|LOC106509717|SNRNP27|ELAVL3|ATP4A|TMEM9B|GLG1|DNHD1|CHIC1|TMEM8A|ALS2|POLR3GL|PAG6|CALR|PKHD1L1|ADGRF2|LOC396706|SPPL3|LOC110259250|LOC100523770|SMIM24|EIF2AK4|MIER1|LOC100523945|MDFI|ACRB…
GO:0070001	aspartic-type peptidase activity	MF	0.09504	0.65423	74	17221	NRIP1|RERE|RHBDF2|ST6GALNAC4|USP47|PPAG3|MIER1|LOC100523945|ACRBP|MDFI|ADGRF2|LOC110259250|SPPL3|LOC100523770|LOC396706|SMIM24|EIF2AK4|ALS2|TMEM8A|PAG6|POLR3GL|PKHD1L1|CALR|PLA2G1B|SPPL2A|SURF6|LOC106505000|LRRC7|TRA2B|RTN3|TCERG1|FAXC|CTSD|DCAF8|LOC110259249|PSEN1|LRP5|NAPSA|RBM23|RBM5|LOC100524479|NAV2|ANAPC15|C9H11orf52|GLB1L|DDRGK1|LOC100517462|RTP3|LOC100522849|ZMYM4|ING1|LOC100737419|MSI2|H…
GO:0005984	disaccharide metabolic process	BP	0.09526	0.65423	7	17221	MALT1|PNMA5|TREH|RCCD1|LOC100155195|LOC102160985|DPY19L3|
GO:0003714	transcription corepressor activity	MF	0.095752	0.65423	3	17221	COMMD8|SCAI|CAMLG|
GO:0015721	bile acid and bile salt transport	BP	0.095895	0.65423	6	17221	STARD9|SETD2|SLC51B|LOC100512174|ELAVL3|PECAM1|
GO:0046982	protein heterodimerization activity	MF	0.095895	0.65423	6	17221	ELAVL3|SLC51B|LOC100512174|SETD2|STARD9|PECAM1|
GO:0044448	cell cortex part	CC	0.096046	0.65423	48	17221	EXOC3L4|SYBU|PRR36|EXOC6|RERE|LRRFIP2|DGKA|LOC100737051|CCDC149|SH3BP5L|ELL|EMILIN2|ATXN2|HOMER2|RNF40|PDE6G|PLIN3|HEATR5A|ANKRD24|TNFAIP2|BST2|EVX2|NAALADL2|RNF212B|FHDC1|EPS15L1|EXTL3|EPS15|MYH9|MYH11|SPON1|PFDN6|CIZ1|DDR1|CCDC36|LOC100514530|C1H9orf16|LOC110262090|FGG|HOMER1|KLF8|EXOC7|SEC23IP|VMA21|PACSIN2|EDAR|ZW10|HECTD4|
GO:0000724	double-strand break repair via homologous recombination	BP	0.096097	0.65423	5	17221	LOC110257816|CXHXorf57|AP5S1|LOC100520032|MUM1L1|
GO:0070009	serine-type aminopeptidase activity	MF	0.096125	0.65423	8	17221	ICE1|TMCO3|IFT88|LOC100524034|PML|CHMP6|HTRA1|DTNBP1|
GO:0009401	phosphoenolpyruvate-dependent sugar phosphotransferase system	BP	0.096243	0.65423	15	17221	LRRC7|GABPB1|TAAR5|MAFG|WDFY4|MSI2|OLFM2|LOC110258617|SLC39A6|AVPR1B|BRWD3|ATP6V1G3|TMEM178A|MCCC1|RNF219|
GO:0000149	SNARE binding	MF	0.096771	0.65423	13	17221	CEBPA|CPLX3|CEBPB|MYH11|TXLNG|TXLNB|HOOK3|KIAA0319|TXLNA|CEBPE|UNK|TUFT1|DIXDC1|
GO:0019905	syntaxin binding	MF	0.096771	0.65423	13	17221	CEBPA|CPLX3|CEBPB|TXLNG|MYH11|HOOK3|TXLNB|KIAA0319|TXLNA|CEBPE|UNK|TUFT1|DIXDC1|
GO:0005992	trehalose biosynthetic process	BP	0.096798	0.65423	3	17221	MALT1|RCCD1|DPY19L3|
GO:0008324	cation transmembrane transporter activity	MF	0.097123	0.65423	434	17221	LOC110256092|RHCE|DRG1|MSL1|KRT12|RAB26|GCAT|ANKRD66|TCF3|MARF1|SLC9B2|SLC9A2|ARL3|LIMD1|AGAP2|LOC100521069|LOC110261055|TRIP10|ING3|TPD52|ATP5I|RBM23|LOC100517779|ATP5L|TMEM38B|KIF5C|SUGP1|TCERG1|ITPR2|KCNMB3|ARL6|ARPP21|ASAP1|CFAP65|LOC100520273|YME1L1|TRAF7|NEDD9|SDCCAG3|SLC6A20|NANP|LOC110259371|CDC37L1|RTF1|TSC22D2|ATP2B3|LOC100620089|SLC1A1|RAB3A|CDV3|PIK3CA|ADGRF2|CREB5|KCNJ4|SLC39A1|KCNJ1…
GO:0008140	cAMP response element binding protein binding	MF	0.097207	0.65423	3	17221	CRTC1|CRTC3|CRTC2|
GO:0051289	protein homotetramerization	BP	0.097207	0.65423	3	17221	CRTC3|CRTC2|CRTC1|
GO:0050776	regulation of immune response	BP	0.097469	0.65423	22	17221	HCST|IL22|CDH20|ZBP1|IL29|CRYBG1|NAA38|PTPRC|TYROBP|TFDP2|ENAH|KCNH7|BAZ2A|JADE1|LAT2|TRIM67|UNC119B|LIME1|CAPN2|LIN52|TMEM173|IL12RB2|
GO:0070887	cellular response to chemical stimulus	BP	0.097612	0.65423	47	17221	AGRP|SLU7|THRB|RORB|NR1D2|NR4A3|WDR72|CUBN|NR1I2|GZF1|NR2C2|SPATA22|ASIP|ARNT|DPY19L1|AR|NR6A1|SEC62|NR2F1|TRAPPC6B|PGR|TRH|ESRRA|NR1H2|DAB2|LOC110259653|RARA|PPARG|NR2C1|PPARA|BEX1|LAMTOR1|VEZF1|NR5A1|RUBCN|THRA|RORA|LLGL1|RXRB|ESR1|NR1I3|TIMM29|NR1D1|NR0B2|PPARD|HNF4A|LOC106510322|
GO:0015629	actin cytoskeleton	CC	0.097634	0.65423	49	17221	KRT12|MYO1E|MYH11|ARPC5L|MYH14|TNNI1|MYO1A|LRIG2|KLF8|MYH10|MYH7|MYO3B|TNNT2|CDC42BPB|MYO5A|ARPC3|DCTN4|RAD21|MYO1D|MYO6|PRR36|CAPZA1|MYO1G|CROCC|RERE|LOC100736765|TNNT1|ARPC2|C4A|MYO5B|TTC28|CGN|MRPS14|CAPZA2|STX5|TNNI3|MYO15A|LOC100154946|MYO19|TNNT3|TBPL2|ARPC4|CAPZB|MYO1C|MYO3A|MYO5C|MYH9|MLXIP|TNNI2|
GO:0051015	actin filament binding	MF	0.09776	0.65423	16	17221	LOC100627466|FGF8|FGF19|FGF10|FGF7|FSCN2|FRG1|CTNNA1|CTNNA3|SHROOM1|VCL|FSCN3|FGF11|CTNNAL1|FGF22|FGF17|
GO:0009117	nucleotide metabolic process	BP	0.098173	0.65423	133	17221	GUCY1A3|NME1|RPAP1|SYNGAP1|EGR3|FAM76B|QPRT|GUCY1B3|ABCA4|FBXO32|RBM39|ATP5E|TMEM156|AK8|CTPS2|ZBTB2|GMPS|SCN1A|LIMS1|ARHGEF28|MEGF6|NT5C|WASF2|ADCY10|MOXD1|ADCY3|SAFB|RASAL2|NFIC|GNE|PMM2|PEX1|USB1|ADCY1|ADCY7|PRPSAP1|TTN|ESPN|SIK3|AGK|LOC100520273|NME3|MAP4K3|ATP6V1A|ADSSL1|EIF2AK4|ADGRF2|SEPSECS|ADCY9|GMPR2|RASA4B|ADSS|UCK2|NADK2|ADCY5|RASAL3|PAN3|TRIM63|LRRC7|GUCY2F|ARMC7|DUT|SUGP1|ATP5L|PANK…
GO:0019478	D-amino acid catabolic process	BP	0.098419	0.65423	3	17221	DTD2|DTD1|ACSL4|
GO:0046416	D-amino acid metabolic process	BP	0.098419	0.65423	3	17221	ACSL4|DTD2|DTD1|
GO:0006824	cobalt ion transport	BP	0.098989	0.65423	3	17221	ZNF615|LOC110261078|TBC1D14|
GO:0015087	cobalt ion transmembrane transporter activity	MF	0.098989	0.65423	3	17221	LOC110261078|ZNF615|TBC1D14|
GO:0008887	glycerate kinase activity	MF	0.098989	0.65423	3	17221	CIC|ZFAND4|TMEM170B|
GO:0031388	organic acid phosphorylation	BP	0.098989	0.65423	3	17221	CIC|TMEM170B|ZFAND4|
GO:0046782	regulation of viral transcription	BP	0.098989	0.65423	3	17221	SALL1|SATB1|ZC3H12C|
GO:0006384	transcription initiation from RNA polymerase III promoter	BP	0.09899	0.65423	3	17221	KAT6A|MAPRE2|SNAPC5|
GO:0006189	'de novo' IMP biosynthetic process	BP	0.098999	0.65423	3	17221	ATF6|PAICS|TTN|
GO:0004677	DNA-dependent protein kinase activity	MF	0.099002	0.65423	3	17221	ANKRD44|ETNK1|PRKDC|
GO:0042262	DNA protection	BP	0.099002	0.65423	9	17221	DDHD2|VAMP2|KRT28|HSPA4L|KRT25|MTRF1L|APOA4|KRT27|KRT39|
GO:0008113	peptide-methionine (S)-S-oxide reductase activity	MF	0.099005	0.65423	3	17221	PROM1|MSRA|NSL1|
GO:0090544	BAF-type complex	CC	0.099011	0.65423	3	17221	ARID1A|ARID1B|ARID2|
GO:0005868	cytoplasmic dynein complex	CC	0.099323	0.65483	4	17221	DYNC1I1|SERTAD2|DYNC1I2|GRK1|
GO:0042157	lipoprotein metabolic process	BP	0.09945	0.65483	46	17221	FAM25A|ZMYND11|MED21|DMD|LOC106505107|EMILIN2|PIGA|HSBP1L1|SNCG|MON1A|IL7|PIGS|PIGQ|MIGA1|CARMIL3|LRAT|PIGW|ANKRD6|PPP1R9A|NBEA|RBFA|VWA5A|TRIM3|RAB9B|STX5|GSAP|APOA5|APOA4|APOC3|PLIN2|SLC16A5|APOA1|EIF4G3|FAR2|CSGALNACT1|RPRD2|MYH11|FAM81B|PIGX|CYB561|FSD2|SERINC4|TRIM45|PIGU|PIGN|PIGV|
GO:0007266	Rho protein signal transduction	BP	0.099682	0.65483	40	17221	PLEKHG5|ALS2|ALS2CL|OBSCN|ARHGEF2|NGEF|ARHGEF16|ARHGEF5|ARHGEF26|FGD6|MCF2L|ARHGEF1|PREX1|TIAM1|LOC100152738|ECT2|VAV1|SPTBN4|ARHGEF7|ABR|ARHGEF10L|PLEKHG6|VAV2|MCF2L2|ARHGEF3|ARHGEF15|FGD4|SPATA13|VAV3|SRP72|ARHGEF40|RASGRF1|PLEKHG4|ITSN2|ARHGEF4|ARHGEF6|ARHGEF28|SOS2|ECT2L|ARHGEF37|
GO:0035023	regulation of Rho protein signal transduction	BP	0.099682	0.65483	40	17221	ARHGEF37|ECT2L|SOS2|ARHGEF28|ARHGEF6|ARHGEF4|ARHGEF40|RASGRF1|ITSN2|PLEKHG4|SRP72|VAV3|ARHGEF3|ARHGEF15|FGD4|SPATA13|ARHGEF7|ABR|VAV2|MCF2L2|ARHGEF10L|PLEKHG6|VAV1|ECT2|SPTBN4|TIAM1|PREX1|ARHGEF1|MCF2L|LOC100152738|FGD6|ARHGEF26|ARHGEF5|ARHGEF2|OBSCN|ARHGEF16|NGEF|ALS2|ALS2CL|PLEKHG5|
GO:0003873	6-phosphofructo-2-kinase activity	MF	0.10037	0.65629	13	17221	PFKFB2|ARL11|ARF3|CYP7A1|ARL13A|PFKFB4|ARF1|ARL4A|ARF5|ARF4|PAPSS1|ARL4D|GBP1|
GO:0006000	fructose metabolic process	BP	0.10037	0.65629	13	17221	PFKFB2|ARL11|ARF3|CYP7A1|ARL13A|ARF1|PFKFB4|ARF5|ARF4|PAPSS1|ARL4A|ARL4D|GBP1|
GO:0019031	viral envelope	CC	0.10049	0.65629	116	17221	MMRN2|EFCAB12|KRT4|RUFY3|DEK|C13H21orf140|TRIM37|PHF23|MPP4|FAM81B|KRT3|LOC100738134|LURAP1L|PLEKHD1|LOC100622897|SAMD1|LRBA|TIA1|SSNA1|KIF11|CYTH4|CHIC1|LOC397451|C8H4orf36|RBBP4|SORCS2|LOC106506836|ERCC3|TMEM107|STX5|CCDC112|IKZF3|PLEKHA5|FAM81A|TAF9|PITPNM2|SMC3|GBP2|BRAP|BATF3|DNAJC5|TRIM3|ACBD5|BORCS6|CEBPA|VAMP5|FAM213A|DZIP1|C6H1orf109|GAREM1|KRT77|TMCC2|CCDC158|HAUS2|LOC100525417|HEPACAM2…
GO:0036338	viral membrane	CC	0.10049	0.65629	116	17221	PURA|TEKT2|CKAP4|POLR3GL|CUX2|STX1B|LOC100520032|MED8|KRT39|CLDN6|CHMP2A|FSD1L|TMCC3|STAT3|ACRBP|RFFL|PKD2L1|VAMP2|RAI14|PTGDR|CDR2L|PRPH|PHLDB2|LOC100155249|LY6L|LOC100737265|KRT40|TRIML2|VIM|TRIM71|STX2|FAXC|TDG|FGL2|CDC42BPB|AOAH|KRT8|CCDC136|PSMD1|CHMP1A|STAU1|APOA1|IGSF5|RASAL3|MYH11|RASGRF1|DES|TTC5|ZBTB8OS|APOA4|GPR85|KMT2A|VAMP8|PDE4D|LOC100737224|CD2AP|DNAH7|ERCC3|LOC106506836|TMEM107|RB…
GO:0008033	tRNA processing	BP	0.10116	0.65973	80	17221	ZNF697|QTRT2|TRPT1|AMZ1|KDM1B|IL4I1|TRMT13|HAO1|PON3|L3MBTL1|FDXACB1|GSR|DUSP14|LOC100524190|PYROXD1|SSH3|DUS1L|LOC100512568|GCH1|SEMA5A|FARS2|DUSP9|DUSP26|HADH|DUS4L|TXNRD2|METTL1|PTPMT1|TXNRD1|PLRG1|CTU2|POP7|PDPR|RETSAT|DUS3L|TRMT61A|EEF1D|TRMT61B|LOC110261367|MATR3|RPP14|IDS|IMPDH2|SYNRG|DUSP12|DUSP3|DUSP6|TPPP|ITGA11|MTFR1|PBK|TRMT2B|KLHL40|ONECUT2|FBL|PACSIN2|KDM1A|MPI|TSEN2|THG1L|EEF1AKMT2…
GO:0016579	protein deubiquitination	BP	0.10185	0.66233	33	17221	USP46|IL7|USP33|USP2|USP25|USP20|USP16|USP3|USP54|USP47|USP14|USP5|USP15|USP38|USP28|USP27X|USP4|USP48|USP12|USP37|USP19|DYNLL1|USP11|USP39|CYLD|LOC102162178|LOC100625207|USP10|USP45|USP7|USP43|USP31|USP21|
GO:0070646	protein modification by small protein removal	BP	0.10185	0.66233	33	17221	USP28|USP27X|USP38|USP4|USP37|USP12|USP48|IL7|USP46|USP25|USP2|USP33|USP20|USP47|USP14|USP5|USP15|USP16|USP54|USP3|USP43|USP31|USP21|USP19|USP39|USP11|DYNLL1|CYLD|LOC102162178|USP7|LOC100625207|USP10|USP45|
GO:0030286	dynein complex	CC	0.10204	0.66262	15	17221	DNAH1|DYNC1H1|DNAH6|DYNC1I2|DNAH2|DNAH7|DNHD1|DNAH10|DYNC1I1|SERTAD2|DYNC2H1|DNAH12|OXA1L|DNAH14|GRK1|
GO:0032993	protein-DNA complex	CC	0.1022	0.66269	26	17221	LOC110261479|PTDSS1|EFNA3|SPRED1|TEN1|LOC595122|EHMT2|LOC100510904|KAT6B|DHDDS|PLCH1|LOC574051|H1FOO|BRD1|ABCA3|SHPRH|CELF1|KAT6A|PRPF39|PRM1|PRM2|TNP2|LOC110261478|RERE|HP1BP3|LMO7|
GO:0007034	vacuolar transport	BP	0.10325	0.66852	9	17221	CHMP3|CHMP1A|CHMP2A|CHMP6|NDFIP2|CHMP1B|CHMP4A|CHMP7|CHMP5|
GO:0007059	chromosome segregation	BP	0.10394	0.67182	48	17221	KIF5C|DYNC1I2|USP31|MAP3K1|SKA2|EHMT2|FGFR1OP2|SCOC|PCGF6|NRDC|BFSP2|PBRM1|LRIG2|NECTIN4|MIER3|SGO2|NT5C2|STX19|DSN1|PARP14|FOXD1|GCLM|LUZP1|MCEMP1|RBBP8NL|C13H7orf73|MLLT6|MAPRE2|KIF5A|TNNI2|DIXDC1|KRT23|CELF2|BRD9|SRGAP1|PNPLA8|TRAIP|NUP62CL|SPC25|CENPN|TAPT1|SFI1|NCAPH|TRIM8|PFDN4|PSMC3IP|MAFG|ZMAT2|
GO:0044550	secondary metabolite biosynthetic process	BP	0.10406	0.67182	13	17221	TNIP1|DNAH1|ANXA6|LOC110261637|STK35|EML1|PLPP4|NUP153|ZBTB12|ATXN2|TTN|LOC110261633|LOC110261636|
GO:0048869	cellular developmental process	BP	0.10469	0.67403	126	17221	KCNMB4|NOTCH4|EGR3|STAM|CEP85L|FXYD7|MAP2K2|SIGLEC5|STK16|UCMA|RPLP1|DIP2B|LOC106507765|NUMA1|GEMIN2|NOTCH3|CDS1|SCUBE2|HCN3|CLK4|TMEM81|MFN1|SLC13A4|PALMD|LEKR1|NUP62CL|MATR3|SYT2|LOC102168060|SMLR1|PALM2|HBP1|TSPAN31|JUND|PRR7|NBEAL1|EFEMP2|CAMSAP3|VSIG10|DNAJB11|DYRK2|AHDC1|HSPA13|CA5A|SMAP2|CCT3|FAM20B|CAMK1|NAA40|OXTR|DUSP14|LOC100153598|ACTR10|IKBKB|NOTCH1|HSPA4L|CLN5|GNG10|HECTD4|RNF111|CA…
GO:0010309	acireductone dioxygenase [iron(II)-requiring] activity	MF	0.1047	0.67403	4	17221	ADI1|BST2|LOC100624541|HAAO|
GO:0030337	DNA polymerase processivity factor activity	MF	0.10495	0.67473	12	17221	TUSC2|CUEDC1|FAM171A2|EHMT1|SH3PXD2B|SMARCC2|MPND|TAL1|PAN3|NEIL1|TRA2A|ADAP1|
GO:0002161	aminoacyl-tRNA editing activity	MF	0.10525	0.67569	4	17221	VARS2|LOC100514282|LARS2|VARS|
GO:0070972	protein localization to endoplasmic reticulum	BP	0.10542	0.67577	34	17221	YTHDC2|GPATCH3|PQLC1|SRP19|PSTK|ABCF1|SRP72|ABCA2|ABCA3|DHX16|SRP68|PPWD1|UPF1|CYP26A1|ARL15|DPF3|KCNJ6|KDELR3|DHX15|GPN3|KDELR2|NTPCR|AK5|ABCB11|LOC100524794|ABCA7|SRP14|GIMAP7|HNRNPUL1|HNRNPUL2|DNA2|KIAA0368|SRPRA|ITIH1|
GO:0031109	microtubule polymerization or depolymerization	BP	0.10588	0.676	13	17221	RBBP8NL|MLLT6|MCEMP1|STMN2|PSMC3IP|SPC25|NUP62CL|TRAIP|SKA2|USP31|STX19|TNNI2|STMN1|
GO:0031110	regulation of microtubule polymerization or depolymerization	BP	0.10588	0.676	13	17221	SKA2|USP31|TNNI2|STMN1|STX19|RBBP8NL|MLLT6|PSMC3IP|MCEMP1|STMN2|SPC25|TRAIP|NUP62CL|
GO:0005815	microtubule organizing center	CC	0.1059	0.676	35	17221	RARS|TUBGCP5|SKA1|PRPH|RAI14|SYNE3|CEBPA|PSMC3IP|ATF7|IQCE|MAFG|RAB11FIP4|KRT39|DIXDC1|BATF3|SCLT1|TUFT1|CREB5|CALCOCO2|SLC13A4|HOMER2|CCDC40|ARHGEF6|TUBGCP3|CDK5RAP2|GIT1|TUBGCP6|TRAK2|TPD52L1|FGFR1OP|TRAF3|TUBGCP2|TPD52|HLF|KRT78|
GO:0006614	SRP-dependent cotranslational protein targeting to membrane	BP	0.10718	0.6813	31	17221	ABCA3|NTPCR|AK5|ABCB11|DHX16|LOC100524794|ABCA7|GIMAP7|SRP14|SRP68|PPWD1|HNRNPUL1|HNRNPUL2|UPF1|DNA2|KIAA0368|SRPRA|DPF3|ARL15|CYP26A1|KCNJ6|ITIH1|YTHDC2|DHX15|GPATCH3|SRP19|GPN3|PSTK|ABCF1|SRP72|ABCA2|
GO:0045047	protein targeting to ER	BP	0.10718	0.6813	31	17221	AK5|ABCA3|NTPCR|SRP14|GIMAP7|SRP68|ABCA7|DHX16|LOC100524794|ABCB11|KIAA0368|DNA2|UPF1|HNRNPUL2|HNRNPUL1|PPWD1|KCNJ6|ITIH1|ARL15|DPF3|CYP26A1|SRPRA|DHX15|YTHDC2|SRP19|GPATCH3|PSTK|GPN3|ABCA2|SRP72|ABCF1|
GO:0072599	establishment of protein localization to endoplasmic reticulum	BP	0.10718	0.6813	31	17221	ABCA3|NTPCR|AK5|ABCB11|DHX16|LOC100524794|ABCA7|GIMAP7|SRP14|SRP68|PPWD1|UPF1|HNRNPUL2|HNRNPUL1|KIAA0368|DNA2|SRPRA|ARL15|CYP26A1|DPF3|KCNJ6|ITIH1|YTHDC2|DHX15|GPATCH3|SRP19|GPN3|PSTK|ABCF1|SRP72|ABCA2|
GO:0006959	humoral immune response	BP	0.10755	0.68171	13	17221	SLA2|DEF8|PLAC8L1|DUSP4|TLK2|YIPF1|CNKSR1|MLLT6|PRDM7|GATD1|IREB2|FBXO25|JMJD4|
GO:0042381	hemolymph coagulation	BP	0.10755	0.68171	13	17221	IREB2|FBXO25|JMJD4|PRDM7|MLLT6|CNKSR1|GATD1|YIPF1|SLA2|DEF8|PLAC8L1|DUSP4|TLK2|
GO:0004180	carboxypeptidase activity	MF	0.10799	0.68299	20	17221	CPA4|TRIM31|SCPEP1|CPA3|CPD|TELO2|CPA1|KRT4|CPM|BRCA1|CPXM2|CPZ|CPA2|CIZ1|CPA5|AGBL2|CPB2|CPE|AEBP1|CPA6|
GO:1901505	carbohydrate derivative transporter activity	MF	0.10849	0.68299	8	17221	LIX1|LOC110261478|GLTPD2|GLTP|TMCO1|SLC29A4|PLEKHA8|CPTP|
GO:0009893	positive regulation of metabolic process	BP	0.10853	0.68299	95	17221	VIM|ACADS|SEPT10|GNG8|SEPT6|RIF1|TMEM120B|LOC100155249|PIH1D3|LOC110261311|RBBP8NL|EIF4H|ESX1|APOA1|TENM3|MORC4|AP4E1|ATG14|STARD9|MLXIPL|TSPEAR|FMNL1|HNF1B|CENPO|EIF5A2|NRDE2|SHTN1|CHURC1|XPR1|EXTL3|GATA5|KRT24|MAPK8IP3|RILP|HNF1A|ATP6V1G3|UACA|SDAD1|TMCC3|EIF5A|CERS3|SDCCAG3|CDR2L|ZNF365|FBXL19|FAM35A|CABP7|MFAP1|ZBTB47|MAML1|HMBOX1|SCARF1|DNAAF4|SPC24|DAXX|NPM1|HOMER3|CNEP1R1|HBP1|TMEM191C|IFF…
GO:0031325	positive regulation of cellular metabolic process	BP	0.10853	0.68299	95	17221	FBXL19|ZNF365|CDR2L|SDCCAG3|CERS3|EIF5A|TMCC3|SDAD1|UACA|HNF1A|RILP|ATP6V1G3|GATA5|EXTL3|MAPK8IP3|KRT24|XPR1|CHURC1|SHTN1|NRDE2|EIF5A2|CENPO|FMNL1|HNF1B|TSPEAR|MLXIPL|STARD9|ATG14|AP4E1|MORC4|TENM3|APOA1|EIF4H|ESX1|RBBP8NL|LOC110261311|PIH1D3|RIF1|TMEM120B|LOC100155249|SEPT6|GNG8|SEPT10|ACADS|VIM|PRICKLE3|SFI1|WIPF2|CCDC186|ZNF207|XBP1|FNDC3A|MAML3|KRT27|SEPT8|ATF7|AP5B1|USF2|LOC100624094|CARTPT|…
GO:0019748	secondary metabolic process	BP	0.1086	0.68299	23	17221	PEAK1|PLPP4|LOC110261633|AGO1|DNAH1|ANXA6|ECE1|FUT9|EML1|ATXN2|C2CD4B|NUP153|PON3|ZBTB12|C2H11orf95|TTN|LOC100519856|LOC110261636|TNIP1|FAM151B|LOC110261637|MYO3A|STK35|
GO:0048308	organelle inheritance	BP	0.10892	0.68299	11	17221	CALCOCO2|MCC|TMEM120B|LOC100155249|APOA1|HOMER2|BCAP29|BCAP31|KRT3|RIPOR2|TMEM191C|
GO:0048309	endoplasmic reticulum inheritance	BP	0.10892	0.68299	11	17221	TMEM191C|BCAP31|RIPOR2|KRT3|APOA1|TMEM120B|LOC100155249|BCAP29|HOMER2|MCC|CALCOCO2|
GO:0000786	nucleosome	CC	0.10896	0.68299	24	17221	PLCH1|BRD1|H1FOO|LOC574051|SPRED1|EFNA3|PTDSS1|LOC110261479|KAT6B|LOC100510904|EHMT2|LOC595122|HP1BP3|LOC110261478|TNP2|RERE|LMO7|SHPRH|ABCA3|PRM2|PRPF39|PRM1|KAT6A|CELF1|
GO:0018580	nitronate monooxygenase activity	MF	0.10914	0.68316	4	17221	IMPDH2|HAO2|HAO1|DUS1L|
GO:0034599	cellular response to oxidative stress	BP	0.10994	0.68628	5	17221	DPY19L1|SEC62|SLU7|LOC106510322|VEZF1|
GO:0044711	single-organism biosynthetic process	BP	0.10994	0.68628	130	17221	MSMO1|GAS8|IKBKG|TINF2|PBLD|SPAG17|CDKL4|HYDIN|TTN|ANKS1B|HTATIP2|ZNHIT3|PYCR1|AHCYL1|RNPEP|LOC106509717|QPRT|HSDL2|DUS4L|NOS1|APOA5|PARK7|EPGN|NUP153|GMPS|VAMP7|RTN4IP1|AKR1B1|USP16|DUS1L|ANXA6|KIAA2022|DDX59|FAXDC2|ALOXE3|PSMC3IP|MTHFD2L|PHF21A|STK35|PCYT2|GNG12|LOC110261636|ADAMTS20|TBC1D14|LOC110261078|EPB42|LOC110260476|FAM78A|NOL4L|PLAA|C10H9orf3|LOC110261633|MSH4|KDSR|LOC110255927|IPO7|GRM…
GO:0019079	viral genome replication	BP	0.11025	0.68726	39	17221	FAM171A2|CUEDC1|ABCC5|PSMC4|KCNC4|ZBTB5|MPND|LONP1|AQR|LGI1|TUSC2|TRIM52|STARD9|PAN3|EIF4A2|AAMP|DHX16|TRA2A|DHX8|CCDC50|KATNAL2|EHMT1|SMARCC2|DHX40|TIGAR|EIF4A1|DHX15|ADAP1|CCDC159|SH3PXD2B|SPATA5|TAL1|SLC25A44|ZRANB3|NEIL1|LAMTOR5|DTNB|RUVBL1|GABPB1|
GO:0019898	extrinsic to membrane	CC	0.11043	0.68739	45	17221	GNG11|IFNAR2|CCDC40|HOMER2|CKAP4|BST2|TPM4|TPM1|BECN1|RGS7|MYH9|IQCE|KRT79|CEP85L|PFDN4|CROCC|RUFY4|SFI1|ZNF365|GNGT1|CHPF|GNG7|MSN|RDX|GNG3|MYH10|GNG8|KRT40|RWDD2B|RGS9|GNG12|KCNC3|RABGAP1|NF2|UNK|KRT8|RABGAP1L|PLEKHD1|GNG13|DYNC2H1|RGS11|DYNC1H1|SSNA1|LOC100621431|GNG4|
GO:0016813	hydrolase activity, acting on carbon-nitrogen (but not peptide) bonds, in linear amidines	MF	0.11104	0.69026	13	17221	ALLC|ABL2|MICAL3|PADI2|PADI4|FLRT1|PADI6|UBR4|PADI3|LOC100525318|LOC100156306|ATXN7L2|SAP130|
GO:0006825	copper ion transport	BP	0.11132	0.69105	16	17221	EML4|CXCR2|LOC106510393|ACKR2|SLC31A1|SPATA13|SLC6A20|TRIAP1|LOC100621423|SLC31A2|LOC100514530|LOC100515345|ZNF280C|EIF3A|COX17|LOC102161787|
GO:0070647	protein modification by small protein conjugation or removal	BP	0.11185	0.69337	64	17221	USP2|USP46|USP15|USP5|USP47|USP3|PDCD2L|TRAF7|NSMCE2|USP28|USP38|RNF166|PCNP|UBA3|TRIM7|CYLD|USP39|DYNLL1|USP19|USP45|USP10|LOC100737224|RNF41|STUB1|UBE3A|PPIL2|USP31|DCAF17|USP25|USP33|IL7|PTX4|THAP1|RNF114|USP14|USP54|USP16|TRIM38|TRIM21|RNF138|USP20|FBXO28|EPHX2|USP4|UBE4A|USP27X|RBBP6|PRPF19|RGS7|USP37|USP12|LONRF1|USP48|RNF168|USP11|USP7|UBOX5|LOC100625207|LOC102162178|USP43|TRIM59|LOC100622…
GO:0051082	unfolded protein binding	MF	0.112	0.69337	65	17221	FSD2|TMEM120B|AFAP1L1|TPD52|CANX|THAP6|CORO1A|DAPK3|AIP|TRAP1|APOA1|DNAJA4|PFDN6|KRT12|CALR3|PMF1|RPH3A|ATP6V1G3|SNAP23|KRT24|PIK3R1|TUFT1|TPD52L2|PFDN2|KRT39|VBP1|MYH9|TEKT2|LOC100736720|PHF11|KRT20|CKAP4|CALR|RAI14|HSP90B1|PML|PACSIN1|DNAJA1|VTI1B|MAP3K21|PIK3AP1|TSNAXIP1|MAP3K11|LOC733579|CHMP5|PFDN1|SNX2|TPD52L1|AFAP1|FAM76B|ATP6V1B2|ATF4|BST2|CLGN|MAP3K9|PDRG1|FBXO28|PSMC3IP|CEP85L|DNAJA3|OC…
GO:0019318	hexose metabolic process	BP	0.11225	0.69395	42	17221	GALT|PKLR|PAPSS1|ARF1|ALDOB|MAN2A2|TSFM|PFKM|NIP7|ARF3|ZNF425|CYP7A1|ARF4|ARL13B|GPI|GNE|FBXO47|PFKFB2|ALDOC|ENO4|ARL11|ARL13A|PCK2|ARL4A|ARF5|ZC2HC1B|ARL4D|PCK1|PFKP|GBP1|G6PD|PGK1|H6PD|ENO3|MAN2A1|CFAP69|PFKFB4|MAN2B2|TMEM9B|DRD1|LGALS9|MAN2C1|
GO:0007029	endoplasmic reticulum organization	BP	0.11306	0.698	21	17221	BCAP31|RIPOR2|KRT3|TMEM120B|LOC100155249|HOMER2|MCC|CALCOCO2|DLGAP1|RAI14|VAPB|TMEM191C|GPM6A|AHSP|IQCE|RNF146|APOA1|WRB|BCAP29|PLXNB2|SLC35B3|
GO:0031225	anchored to membrane	CC	0.1133	0.69852	13	17221	DTWD1|TACC2|GPR152|STX17|SRCAP|GIGYF2|PRICKLE3|ITPKA|LRBA|KDM7A|CD81|ITGB2|FAM168B|
GO:0072511	divalent inorganic cation transport	BP	0.11407	0.70231	78	17221	RAB11B|MDFI|RAB9A|GIMAP2|DIRAS1|NEK2|RAB3A|DRG1|MX2|ANKRD66|GCAT|RAB26|LOC110256092|RAB13|ARL3|GPR31|SIPA1L3|SLC24A1|NIPAL2|RAB1A|LOC110261078|ZNF615|OPA1|FAM111B|RAB33A|RAB6A|RAB6B|SENP7|TBC1D14|GNL2|AGAP2|OLA1|ARL6|ITPR2|LOC100517779|RAP2A|GNL1|RASL11B|LOC110258925|GIMAP7|SARAF|GTPBP10|GTPBP3|RAB31|PPP2R2B|SRL|MTG2|MX1|RAB3D|OBSCN|CCNT2|RAB12|CACNB3|RAB3B|DRG2|RAP2C|PLN|MTIF2|NIPA2|GIMAP8|NRAS|…
GO:0000049	tRNA binding	MF	0.1147	0.70267	11	17221	FARSA|LOC100524190|PROM1|MATR3|CTU2|FDXACB1|AIMP1|FARS2|CTCFL|GGCX|YARS|
GO:0009581	detection of external stimulus	BP	0.11475	0.70267	5	17221	ADCY1|GIMAP7|PNN|GPR37|ZBTB49|
GO:0009582	detection of abiotic stimulus	BP	0.11475	0.70267	5	17221	GIMAP7|ADCY1|PNN|ZBTB49|GPR37|
GO:0009583	detection of light stimulus	BP	0.11475	0.70267	5	17221	GPR37|ZBTB49|PNN|GIMAP7|ADCY1|
GO:0032040	small-subunit processome	CC	0.11553	0.70486	39	17221	PRDM2|WDR36|CFAP65|MIER1|TMCC3|SAP30BP|ANAPC15|UTP14A|CSRNP3|NOM1|VGF|LOC106507364|ZBTB4|GPIHBP1|SRL|IFNAR2|WDR43|KLHDC4|LOC100625207|CHIC1|PDIA4|NISCH|ARID3A|NPM1|DAXX|WDR3|LOC100624950|TNRC18|DCAF8|LAS1L|PELP1|ZNF526|NRDC|EHMT2|RSF1|C1H14orf37|DDX25|CNGB1|ZBTB47|
GO:0006814	sodium ion transport	BP	0.11568	0.70486	74	17221	ASIC1|EDAR|ASIC4|ATP1B4|PTPN1|SCNN1D|USP43|SLC13A2|TTN|CHIC1|SCN1A|SCNN1B|AHDC1|NPHP1|SPEG|SCNN1G|STRN|NSD3|ATP1B3|SYT2|EML4|CELF2|SLC13A4|SCNN1A|MSI2|KIF14|SBNO1|IKZF2|ZNF660|TMEM246|ADPRH|TTC1|SEPT11|SLC34A2|ZC3H4|SCN5A|ZBTB18|VPS13C|LOC100624136|UNC79|ASIC5|EREG|ARPP21|GABRB1|ZNF529|CANT1|MKNK2|CNGB1|PFN1|DPF3|SMIM15|LOC100624467|GPR31|KMT2A|ATP4B|AGO3|IFT20|PAK3|PIK3CA|CDV3|ZIC2|NME8|LOC11025…
GO:0006334	nucleosome assembly	BP	0.11602	0.70486	22	17221	LOC595122|NAP1L4|KAT6B|LOC100510904|LOC110261479|IPPK|TSPYL1|H1FOO|TSPYL4|LOC574051|NAP1L1|CENPP|PLCH1|LOC106506652|KAT6A|CELF1|PRPF39|SHPRH|ACTR3|LOC110261478|ARRDC3|HP1BP3|
GO:0031497	chromatin assembly	BP	0.11602	0.70486	22	17221	ACTR3|ARRDC3|LOC110261478|HP1BP3|CELF1|KAT6A|LOC106506652|PRPF39|SHPRH|TSPYL4|H1FOO|LOC574051|NAP1L1|PLCH1|CENPP|LOC595122|NAP1L4|LOC100510904|KAT6B|LOC110261479|TSPYL1|IPPK|
GO:0034728	nucleosome organization	BP	0.11602	0.70486	22	17221	TSPYL1|LOC110261479|IPPK|NAP1L4|LOC595122|LOC100510904|KAT6B|PLCH1|CENPP|H1FOO|LOC574051|TSPYL4|NAP1L1|SHPRH|CELF1|KAT6A|LOC106506652|PRPF39|ARRDC3|LOC110261478|HP1BP3|ACTR3|
GO:0006333	chromatin assembly or disassembly	BP	0.11605	0.70486	23	17221	SHPRH|CELF1|LOC106506652|KAT6A|PRPF39|ARRDC3|LOC110261478|ASF1B|HP1BP3|ACTR3|LOC110261479|TSPYL1|IPPK|LOC595122|NAP1L4|LOC100510904|KAT6B|PLCH1|CENPP|H1FOO|LOC574051|TSPYL4|NAP1L1|
GO:0004611	phosphoenolpyruvate carboxykinase activity	MF	0.11665	0.70683	6	17221	PCK2|PCK1|NIP7|NUP210L|SMG8|PAPSS1|
GO:0009259	ribonucleotide metabolic process	BP	0.11697	0.70683	92	17221	ATP6V1B2|C16H5orf58|GUCY1B3|ADCY6|FAM76B|TTC22|NME4|ATP5E|TMEM156|AK8|RBM39|FBXO32|HEATR4|GMPS|WDR61|SMARCD1|GUCY1A3|MBD3|NME1|ATP5A1|RPAP1|ATP5D|SYNGAP1|EGR3|RASAL2|SAFB|TRIM36|NFIC|USB1|PEX1|ADCY1|ADCY7|HSPA4L|ATP5B|TTN|OXTR|UCK1|YAF2|SCN1A|LIMS1|GUCY2D|MEGF6|RASA2|WASF2|ADCY3|PPAT|CHD1L|GON4L|ADCY2|ATP6V1A|ATF6|EIF2AK4|NME8|ADCY9|PAICS|COASY|NPR1|SIK3|LOC100520273|SPN|NKX2-2|PLXNB2|NME3|ATP5L|…
GO:0019693	ribose phosphate metabolic process	BP	0.11697	0.70683	92	17221	SUGP1|PRCC|ATP5L|PANK1|DCK|DCAKD|TSC2|UPF2|HMGCR|LOC100523557|LOC100521069|UCKL1|HPN|PANK2|PANK3|ATP5I|TRIM13|LOC100513291|ING3|SMCO2|RASA4B|UCK2|QKI|ADCY5|NME2|RASAL3|TRIM63|CDNF|C1H9orf84|ATP6V1A|ATF6|EIF2AK4|GON4L|ADCY2|NME8|PAICS|ADCY9|COASY|NPR1|SIK3|LOC100520273|SPN|NKX2-2|PLXNB2|NME3|SAFB|RASAL2|TRIM36|NFIC|HSPA4L|PEX1|USB1|ADCY1|ADCY7|OXTR|TTN|YAF2|UCK1|ATP5B|SCN1A|LIMS1|MEGF6|GUCY2D|RASA…
GO:0043044	ATP-dependent chromatin remodeling	BP	0.11726	0.70683	7	17221	IPPK|ARRDC3|IPO8|PITPNC1|CENPP|SBNO1|SMARCA5|
GO:0030865	cortical cytoskeleton organization	BP	0.11732	0.70683	7	17221	ZFYVE27|MPHOSPH9|TDRD1|TNS1|EPB41L2|EPB41L1|APMAP|
GO:0030866	cortical actin cytoskeleton organization	BP	0.11732	0.70683	7	17221	MPHOSPH9|ZFYVE27|TDRD1|TNS1|EPB41L1|EPB41L2|APMAP|
GO:1901564	organonitrogen compound metabolic process	BP	0.11747	0.70683	432	17221	KIAA1109|DHODH|C6H19orf47|TJP1|PYCR3|LOC100520273|AGK|FAM25A|ESPN|DDX52|RAI14|ECM1|CCDC12|LOC100152327|ZNF280D|PDPK1|LOC100517356|ADCY9|SYNJ2|TNFAIP8L2|ADGRF2|GGH|LOC110255927|ATXN7L2|SPTLC2|PLAA|MSH4|KDSR|PSMD4|FAM78A|ITGA11|RASAL3|GCAT|RAB32|RAB26|NLRC5|ARL3|LOC100152714|ABCC11|RASA4B|ING3|ALLC|ATP5I|UCKL1|LOC100521069|DALRD3|ADAMTS20|DCAKD|DCK|HACD2|PANK1|KCNMB3|ATP5L|GPR137|SUGP1|DUT|AARS2|VA…
GO:0070838	divalent metal ion transport	BP	0.11791	0.70856	70	17221	LOC110256092|RAB13|MX2|DRG1|RAB26|ANKRD66|SIPA1L3|ARL3|GPR31|RAB1A|SLC24A1|NIPAL2|RAB33A|SENP7|RAB6B|RAB6A|OPA1|FAM111B|AGAP2|GNL2|OLA1|ARL6|ITPR2|LOC100517779|RAB11B|GIMAP2|MDFI|RAB9A|DIRAS1|NEK2|RAB3A|PLN|MTIF2|NIPA2|GIMAP8|DNAJB9|GEM|JDP2|NIPA1|NRAS|REM1|RRAD|ZNF568|SLC35F6|HDAC1|SLC35E4|SRPRB|LOC100525140|GIMAP4|C3H16orf59|POU3F2|GNL1|RASL11B|RAP2A|SARAF|LOC110258925|GIMAP7|GTPBP10|RAB31|GTPB…
GO:0045088	regulation of innate immune response	BP	0.11843	0.71074	4	17221	CAPN2|KCNH7|TMEM173|JADE1|
GO:0004616	phosphogluconate dehydrogenase (decarboxylating) activity	MF	0.11865	0.7108	15	17221	STEAP2|GRHPR|DRD1|NSDHL|EHHADH|AHCYL2|LOC100157017|HADH|PYCR3|AHCYL1|STEAP4|STEAP3|CRYL1|SQLE|LOC100525099|
GO:0004861	cyclin-dependent protein serine/threonine kinase inhibitor activity	MF	0.11883	0.7108	6	17221	CDKN1C|CCNJ|HEXIM2|CCDC7|CDKN1B|HEXIM1|
GO:0034470	ncRNA processing	BP	0.11898	0.7108	121	17221	TNRC18|PACSIN2|FBL|ONECUT2|CENPQ|KLHL40|PBK|TRMT2B|IMPDH2|SYNRG|IDS|DUSP12|RPP14|PPIP5K1|ITGA11|ARPC5L|MTFR1|RPL35A|STRA8|DUSP6|DUSP3|TPPP|LOC100624950|TRMT2A|RBFA|CELSR3|POP1|TMIGD2|TARDBP|ABRAXAS2|METTL26|DUSP5|DPYSL5|AKAP7|LOC100515579|PROM1|URM1|PCMT1|CFAP97|POP5|MPI|KDM1A|TRMT11|ANP32B|DIRAS1|BLOC1S6|SEMA3D|NFATC2|TRIT1|EEF1AKMT2|TSEN2|THG1L|RRNAD1|LOC100525099|TMCC3|IL4I1|BORCS7|PELP1|GSR|L…
GO:0030683	evasion or tolerance by virus of host immune response	BP	0.11907	0.7108	3	17221	SLC2A1|YDJC|ZNF112|
GO:0043934	sporulation	BP	0.11981	0.71425	20	17221	LOC100153598|AGAP2|HSH2D|APLP1|DCSTAMP|ALS2|TMEM8A|CLK4|CREG1|GNA15|LOC110255250|ZNF391|KIAA1109|TAF6|LOC106505000|TCFL5|ZNF697|DEGS2|SMAP2|TNS2|
GO:0032403	protein complex binding	MF	0.12041	0.71634	60	17221	RAB3D|RAP1B|RAB27B|IRS2|GNAT1|RAB3A|RRAGB|ARF1|GNA11|ARL8B|EXTL3|RAB33B|RHOD|GNA14|ARF3|GNAI1|HBS1L|LOC100620900|GNA12|ARF4|SEPT8|GNAL|GNAO1|IRS1|SAR1B|ARL13B|ARL4C|SEPT10|NTRK2|SRPRB|ARL13A|RAB33A|ARL11|ARL14|RAB28|ARFRP1|ARL4D|ARL4A|ARF5|GNA15|TRIM23|IFI44L|ARL6|RAP1A|GNA13|GNAQ|ARL8A|RRAGA|GSPT2|NRAS|ARL15|GNAT2|GNAI2|GEM|ARL3|GIMAP8|LOC100515824|NOD2|PPWD1|DOK3|
GO:0043414	macromolecule methylation	BP	0.12047	0.71634	41	17221	PRMT5|C3AR1|SETDB1|CETN2|EHMT2|EEF1AKMT1|FBL|PACSIN2|DCT|TRMT2B|TTN|TGS1|VCPKMT|LOC110257420|COMT|LBR|PRMT6|SETD2|GRAMD2B|LOC106509183|EHMT1|TRMT2A|BANF2|COQ3|PRMT3|METTL18|TRMT61B|TRMT61A|LSM11|SUV39H2|SUV39H1|PCMT1|SMYD4|SEMA5A|TRMT11|LOC100512568|SETDB2|CARM1|BLOC1S6|RECQL5|ICMT|
GO:0018298	protein-chromophore linkage	BP	0.12082	0.71744	5	17221	CCDC14|GPR37|ZBTB49|ADCY1|GIMAP7|
GO:0008175	tRNA methyltransferase activity	MF	0.12133	0.71825	18	17221	TRMT2A|ORC1|ADAM8|LOC100522861|METTL1|METTL26|ZBTB14|TRMT61A|FBL|PACSIN2|TRMT61B|PCMT1|TRMT2B|FDXACB1|MPI|LOC100512568|BLOC1S6|EEF1AKMT2|
GO:0008521	acetyl-CoA transporter activity	MF	0.12159	0.71825	3	17221	SLC33A1|MFSD3|ECE1|
GO:0051185	coenzyme transporter activity	MF	0.12159	0.71825	3	17221	MFSD3|SLC33A1|ECE1|
GO:0032886	regulation of microtubule-based process	BP	0.12184	0.71825	18	17221	TUBGCP5|STX19|TUBGCP3|SKA1|TUBGCP6|MLLT6|RBBP8NL|MCEMP1|PSMC3IP|TNNI2|STMN1|USP31|SKA2|SPC25|TUBGCP2|NUP62CL|TRAIP|STMN2|
GO:0070507	regulation of microtubule cytoskeleton organization	BP	0.12184	0.71825	18	17221	TUBGCP6|PSMC3IP|MCEMP1|RBBP8NL|MLLT6|TUBGCP5|STX19|SKA1|TUBGCP3|TRAIP|TUBGCP2|NUP62CL|SPC25|STMN2|STMN1|TNNI2|SKA2|USP31|
GO:0016860	intramolecular oxidoreductase activity	MF	0.12224	0.71825	20	17221	ERO1A|ASXL2|KPNA2|MPI|TRPT1|MYO5B|ARL13B|GLRA1|EBPL|ABCB9|EBP|GPI|TPI1|SSTR3|SETD1B|RPGR|TDG|LOC110261337|ARHGAP22|DNAJC3|
GO:0072521	purine-containing compound metabolic process	BP	0.12266	0.71825	103	17221	NPR1|SIK3|ESPN|NKX2-2|SPN|LOC100520273|NME3|PLXNB2|ADCY2|GON4L|ADSSL1|EIF2AK4|MAT2A|ATF6|ATIC|ATP6V1A|SEPSECS|ADGRF2|NME8|COASY|PAICS|ADCY9|UCK2|RASA4B|ADSS|SMCO2|ADCY5|SNAPC5|QKI|CDNF|TRIM63|RASAL3|NME2|C1H9orf84|PRCC|ATP5L|SUGP1|DCK|PANK1|LOC100521069|UCKL1|HPN|HMGCR|UPF2|LOC100523557|DCAKD|TSC2|ING3|TRIM13|LOC110260077|LOC100513291|ATP5I|PANK3|PANK2|SMARCD1|GUCY1A3|MBD3|RPAP1|NME1|ATP5A1|ATP5D…
GO:0043549	regulation of kinase activity	BP	0.12267	0.71825	10	17221	ATP4A|RANBP1|GEN1|CCNYL1|PKIA|PKIB|MIER3|PKIG|CARTPT|CNPPD1|
GO:0045859	regulation of protein kinase activity	BP	0.12267	0.71825	10	17221	GEN1|CCNYL1|ATP4A|RANBP1|PKIB|MIER3|PKIA|CARTPT|PKIG|CNPPD1|
GO:0051338	regulation of transferase activity	BP	0.12267	0.71825	10	17221	CNPPD1|PKIG|CARTPT|CCNYL1|GEN1|RANBP1|ATP4A|MIER3|PKIB|PKIA|
GO:0015718	monocarboxylic acid transport	BP	0.12291	0.71825	17	17221	PECAM1|MPC1L|C2H11orf91|FHDC1|MPC2|GGACT|DNAJC18|KRT40|HYAL4|SHCBP1|DLG5|ZBTB47|ELAVL3|LOC100512174|STARD9|SLC51B|SETD2|
GO:0044270	cellular nitrogen compound catabolic process	BP	0.12402	0.71825	64	17221	TSC2|UPF2|R3HCC1L|LOC110260077|RBM4|ALLC|TNRC18|RASAL3|PAN3|C9H11orf87|VPS37D|INTS4|C1H9orf84|ARMC7|RASA4B|SNAPC5|SIPA1L3|FOXRED2|HMOX1|PAFAH2|IRF2|FOXJ3|SMG9|ADGRF2|SEPSECS|CELF1|CELF5|BIRC3|PLXNB2|PLA2G7|ESPN|CDA|SIK3|DFFB|RBM4B|FUT4|DCP1A|KCNIP1|RASAL2|HECTD4|DCPS|ESD|RASA2|WASF2|ELAVL1|EIF4E3|BLVRA|UPF1|NT5C|ELAVL3|SLC25A47|WDR61|ZBTB2|CELF2|CYP19A1|ABHD11|LOC102164418|SYNGAP1|SMG1|NCEH1|MBD3…
GO:0008064	regulation of actin polymerization or depolymerization	BP	0.12482	0.71825	20	17221	ARPC5L|CAPZA1|TMOD4|PRR36|LMOD3|RAD21|ARPC2|TMOD1|RERE|CAPZA2|TMOD3|MRPS14|KLF8|LRIG2|TTC28|LMOD2|ARPC3|CAPZB|TBPL2|ARPC4|
GO:0008154	actin polymerization or depolymerization	BP	0.12482	0.71825	20	17221	PRR36|CAPZA1|TMOD4|ARPC5L|RAD21|LMOD3|ARPC2|RERE|TMOD1|CAPZA2|LMOD2|TTC28|LRIG2|KLF8|TMOD3|MRPS14|TBPL2|ARPC4|ARPC3|CAPZB|
GO:0030041	actin filament polymerization	BP	0.12482	0.71825	20	17221	RERE|TMOD1|ARPC2|LMOD3|RAD21|PRR36|TMOD4|CAPZA1|ARPC5L|TBPL2|ARPC4|CAPZB|ARPC3|LMOD2|TTC28|KLF8|LRIG2|MRPS14|TMOD3|CAPZA2|
GO:0030832	regulation of actin filament length	BP	0.12482	0.71825	20	17221	MRPS14|TMOD3|LRIG2|KLF8|TTC28|LMOD2|CAPZA2|CAPZB|ARPC3|ARPC4|TBPL2|LMOD3|RAD21|ARPC5L|CAPZA1|TMOD4|PRR36|TMOD1|RERE|ARPC2|
GO:0030833	regulation of actin filament polymerization	BP	0.12482	0.71825	20	17221	ARPC2|RERE|TMOD1|CAPZA1|TMOD4|ARPC5L|PRR36|LMOD3|RAD21|TBPL2|ARPC4|ARPC3|CAPZB|CAPZA2|KLF8|LRIG2|MRPS14|TMOD3|LMOD2|TTC28|
GO:0032271	regulation of protein polymerization	BP	0.12482	0.71825	20	17221	PRR36|ARPC5L|TMOD4|CAPZA1|RAD21|LMOD3|ARPC2|TMOD1|RERE|CAPZA2|TTC28|LMOD2|TMOD3|MRPS14|KLF8|LRIG2|ARPC3|CAPZB|TBPL2|ARPC4|
GO:0032535	regulation of cellular component size	BP	0.12482	0.71825	20	17221	ARPC2|RERE|TMOD1|CAPZA1|TMOD4|ARPC5L|PRR36|RAD21|LMOD3|TBPL2|ARPC4|ARPC3|CAPZB|CAPZA2|LRIG2|KLF8|TMOD3|MRPS14|TTC28|LMOD2|
GO:0032956	regulation of actin cytoskeleton organization	BP	0.12482	0.71825	20	17221	CAPZA1|TMOD4|ARPC5L|PRR36|RAD21|LMOD3|ARPC2|RERE|TMOD1|CAPZA2|LRIG2|KLF8|TMOD3|MRPS14|LMOD2|TTC28|TBPL2|ARPC4|ARPC3|CAPZB|
GO:0032970	regulation of actin filament-based process	BP	0.12482	0.71825	20	17221	CAPZA2|MRPS14|TMOD3|LRIG2|KLF8|LMOD2|TTC28|CAPZB|ARPC3|TBPL2|ARPC4|ARPC5L|TMOD4|CAPZA1|PRR36|LMOD3|RAD21|ARPC2|TMOD1|RERE|
GO:0043254	regulation of protein complex assembly	BP	0.12482	0.71825	20	17221	CAPZA1|TMOD4|ARPC5L|PRR36|LMOD3|RAD21|ARPC2|RERE|TMOD1|CAPZA2|LRIG2|KLF8|MRPS14|TMOD3|LMOD2|TTC28|TBPL2|ARPC4|ARPC3|CAPZB|
GO:0046700	heterocycle catabolic process	BP	0.12485	0.71825	63	17221	DCPS|HECTD4|RASAL2|TNRC18|R3HCC1L|DCP1A|KCNIP1|ALLC|RBM4|LOC110260077|TSC2|FUT4|UPF2|BLVRA|SNAPC5|SIPA1L3|FOXRED2|ELAVL3|NT5C|UPF1|RASA4B|C9H11orf87|ARMC7|C1H9orf84|INTS4|VPS37D|WASF2|RASAL3|ELAVL1|RASA2|ESD|PAN3|CYP19A1|CELF2|SEPSECS|LOC102164418|ABHD11|ADGRF2|FOXJ3|SMG9|WDR61|ZBTB2|IRF2|SLC25A47|HMOX1|PAFAH2|ESPN|RBM4B|CDA|SIK3|DFFB|SMG8|MBD3|NCEH1|SMG1|HMOX2|PLA2G7|KRT27|SYNGAP1|BIRC3|PLXNB2|C…
GO:0000288	nuclear-transcribed mRNA catabolic process, deadenylation-dependent decay	BP	0.12493	0.71825	4	17221	DCPS|DCP1A|FOXJ3|KRT27|
GO:0000290	deadenylation-dependent decapping of nuclear-transcribed mRNA	BP	0.12493	0.71825	4	17221	DCP1A|DCPS|FOXJ3|KRT27|
GO:0019773	proteasome core complex, alpha-subunit complex	CC	0.1265	0.72633	13	17221	EYS|PSMA7|POC1B|LRRFIP2|PSMA6|POC1A|LOC100621803|POPDC2|TRMT61A|PSMA1|PSMA8|PSMA3|WDR38|
GO:0031082	BLOC complex	CC	0.12713	0.72807	14	17221	PLEKHA3|PDCD10|FAM25A|GOSR1|APOA4|STX6|ATP6V1G3|FES|NAP1L4|TRIM15|FGG|RAB11FIP4|APOA1|PSMC3IP|
GO:0031083	BLOC-1 complex	CC	0.12713	0.72807	14	17221	FES|NAP1L4|TRIM15|RAB11FIP4|PSMC3IP|APOA1|FGG|PLEKHA3|APOA4|STX6|ATP6V1G3|FAM25A|PDCD10|GOSR1|
GO:0016682	oxidoreductase activity, acting on diphenols and related substances as donors, oxygen as acceptor	MF	0.12749	0.72923	12	17221	ARSK|GAREM2|ZNF792|LOC100739098|PI4KA|C5H12orf73|DTX3L|LOC100512448|ANKRD65|KDM3B|GRSF1|PPIL4|
GO:0006553	lysine metabolic process	BP	0.12846	0.73385	10	17221	PBLD|RAI14|ATP5G2|HTATIP2|USP16|TINF2|PPARGC1A|KCTD18|PITPNA|PYCR3|
GO:0005507	copper ion binding	MF	0.12916	0.73385	40	17221	ASCL4|ATG14|LOXL2|CDK17|SIPA1L3|LOC100514530|LOC100511166|F8|PEAR1|DAPK3|EML1|LOC110255280|LUZP1|MOXD1|TRIM56|DBH|C9H1orf186|LOC100525572|C13H21orf62|SPATA13|RAB28|LOXL4|ZRANB1|BTBD7|ECM1|PPP1R26|TRIAP1|CUTC|AOC1|SPHK1|COX17|TRAPPC13|F5|KIAA0319L|SLC5A11|LOC110256000|LOC100520329|ZBTB12|ATXN2|AOC2|
GO:0070585	protein localization to mitochondrion	BP	0.12921	0.73385	22	17221	SGTA|MTX1|RUBCNL|GPR151|SORBS1|SPATA2|MTX3|LOC100520903|LOC110255899|ATF6|UBTD1|TIMM21|KY|FAXC|GPR160|LTBP2|NUCB1|SENP7|MRPL45|HIPK1|RUBCN|PHC3|
GO:0072655	establishment of protein localization to mitochondrion	BP	0.12921	0.73385	22	17221	MTX1|SGTA|MTX3|LOC100520903|RUBCNL|GPR151|SPATA2|SORBS1|UBTD1|FAXC|KY|TIMM21|ATF6|LOC110255899|SENP7|MRPL45|HIPK1|RUBCN|PHC3|LTBP2|GPR160|NUCB1|
GO:0019988	charged-tRNA amino acid modification	BP	0.12934	0.73385	8	17221	PTPMT1|DUSP5|DUSP9|DUSP12|DUSP3|DUSP6|DUSP26|SSH3|
GO:0043399	tRNA A64-2'-O-ribosylphosphate transferase activity	MF	0.12934	0.73385	8	17221	DUSP5|PTPMT1|DUSP9|DUSP12|DUSP3|DUSP6|SSH3|DUSP26|
GO:0051861	glycolipid binding	MF	0.12971	0.73385	6	17221	PLEKHA8|CPTP|LAMC2|GLTPD2|GLTP|LIX1|
GO:0008410	CoA-transferase activity	MF	0.13019	0.73385	3	17221	OXCT1|CREB5|LOC102162296|
GO:0006402	mRNA catabolic process	BP	0.13067	0.73385	21	17221	CELF2|DCPS|FOXJ3|SMG9|TNRC18|DCP1A|R3HCC1L|RBM4|FOXRED2|ELAVL3|RBM4B|UPF1|SMG8|SMG1|KRT27|C9H11orf87|BIRC3|INTS4|ELAVL1|CELF1|CELF5|
GO:0022890	inorganic cation transmembrane transporter activity	MF	0.13076	0.73385	369	17221	ATP5L|LOC100517779|SUGP1|KIF5C|KCNMB3|ITPR2|ARL6|TCERG1|ASAP1|ARPP21|LOC100521069|AGAP2|TRIP10|LOC110261055|TPD52|ING3|ATP5I|TCF3|MARF1|SLC9B2|SLC9A2|ARL3|LOC110256092|RHCE|RAB26|ANKRD66|GCAT|MSL1|DRG1|KRT12|ATP2B3|CDV3|RAB3A|PIK3CA|SLC1A1|LOC100620089|ADGRF2|KCNJ4|CDC37L1|LOC110259371|RTF1|TSC22D2|NEDD9|SDCCAG3|SLC6A20|NANP|LOC100520273|CFAP65|YME1L1|SLC30A6|CNTFR|NFIC|SCNN1D|SRPRB|KCNQ2|DNAJB9|…
GO:0009790	embryo development	BP	0.13143	0.73385	14	17221	LAMA4|MORC3|TPM4|ARIH2|LAMA2|PIK3R1|DYNC2H1|LAMA3|C3H2orf49|LAMA1|BST2|PIK3R2|LAMA5|MSL1|
GO:0009432	SOS response	BP	0.13213	0.73385	10	17221	AQR|RAD51D|ZFYVE26|POLR2G|DHRS7C|RAD51B|ZNF691|ELMOD2|RAD51|DMC1|
GO:0010941	regulation of cell death	BP	0.13252	0.73385	63	17221	RAB9B|IFIH1|BCL2L13|BCL2L10|PEA15|FAIM|MMP25|NUP62CL|DEDD2|DTHD1|RNF150|BCL2L15|SMIM24|BCL2L14|BCL2L1|DUSP16|RIPK2|GABPB1|BAX|EGR1|MCL1|BNIP3|BIRC3|LAMTOR5|QRICH1|TMEM55B|RAB22A|CASP10|LOC102159087|BCL2A1|CASP8|NOL11|BMP2K|SRCAP|LOC100154044|CASP2|USP14|VEZF1|SRPRA|NLRC4|CARD9|PTPRG|TM4SF5|BID|LOC100622859|TMEM178A|MAP3K13|HCAR2|DEDD|MSMO1|CASP9|SLC46A2|DIABLO|FBXL3|NOX5|APAF1|CDC23|NOD2|BCL2|KCN…
GO:0042981	regulation of apoptotic process	BP	0.13252	0.73385	63	17221	BIRC3|MCL1|BNIP3|BAX|EGR1|GABPB1|DUSP16|RIPK2|CASP10|RAB22A|TMEM55B|LOC102159087|QRICH1|LAMTOR5|NOL11|CASP8|BMP2K|BCL2A1|SRPRA|VEZF1|USP14|CASP2|LOC100154044|SRCAP|PEA15|IFIH1|RAB9B|BCL2L10|BCL2L13|NUP62CL|MMP25|FAIM|RNF150|DTHD1|DEDD2|BCL2L1|SMIM24|BCL2L14|BCL2L15|CASP9|FBXL3|NOX5|DIABLO|SLC46A2|NOD2|BCL2|CDC23|APAF1|REM1|ITGA3|CARD14|KCNJ6|NLRC4|LOC100622859|CARD9|TM4SF5|PTPRG|BID|MAP3K13|TMEM1…
GO:0043067	regulation of programmed cell death	BP	0.13252	0.73385	63	17221	APAF1|CDC23|BCL2|NOD2|KCNJ6|CARD14|REM1|ITGA3|CASP9|SLC46A2|DIABLO|FBXL3|NOX5|TMEM178A|MAP3K13|DEDD|HCAR2|MSMO1|NLRC4|CARD9|TM4SF5|PTPRG|BID|LOC100622859|BCL2A1|CASP8|BMP2K|NOL11|SRCAP|LOC100154044|CASP2|VEZF1|SRPRA|USP14|RIPK2|DUSP16|EGR1|GABPB1|BAX|MCL1|BNIP3|BIRC3|LAMTOR5|QRICH1|CASP10|RAB22A|LOC102159087|TMEM55B|DEDD2|DTHD1|RNF150|BCL2L14|BCL2L15|SMIM24|BCL2L1|BCL2L10|RAB9B|IFIH1|BCL2L13|PEA1…
GO:0005794	Golgi apparatus	CC	0.13272	0.73385	67	17221	SCP2|NME8|B4GALNT3|ELL3|EXOC6|TJP1|KRT79|CHPF|GLIPR2|RAI14|TCTN3|TRIM8|EXOC7|VPS52|TPD52|GAL3ST3|STX2|CSGALNACT1|RASGRF1|PMF1|MCM3AP|LRRC7|SGMS2|MORC4|AP4E1|ARMC8|COPA|SEC23B|STX5|SPC25|COG8|SPATA16|EXOC8|HOMER2|FUBP3|COG5|GAL3ST1|PPP6R1|SLC35A4|RNF212B|EPS15L1|SLC35A3|PPP1R21|CLTC|MAP3K3|XBP1|HS2ST1|CEP72|EMILIN2|ZNF644|USO1|LOC102158679|KIF6|BICD1|ANGPTL4|SLC35F6|ARL11|ZW10|GRPEL2|COG7|SLC35A2|…
GO:0015672	monovalent inorganic cation transport	BP	0.13287	0.73385	231	17221	GON4L|KRT39|PAK3|ZIC2|NME8|ECSCR|ASIC3|LOC106507364|SPAG6|TMEM8A|CCDC40|FGL1|KPNA5|KCNN1|BLOC1S6|NKX2-2|CASP10|TDRD7|TRIM54|GDPD1|RHAG|ASIC2|GJA1|LOC100525099|PRCC|SCN5A|ZBTB18|LOC100624136|VPS13C|UNC79|EREG|MXD4|KCNJ2|ATP6V0A4|RBMS1|ONECUT2|KPNA3|KCNJ16|CANT1|LOC100513291|GOLM1|STAB1|PFN1|USP45|KCNJ6|MYOC|KPNA6|SMCO2|KCNN4|QKI|KMT2A|GPR31|NFYA|CDNF|KCNT1|AGO3|FMNL2|C16H5orf58|LOC106506945|ATP6V1…
GO:0000070	mitotic sister chromatid segregation	BP	0.13304	0.73385	5	17221	NRDC|FOXD1|EHMT2|MAP3K1|NCAPH|
GO:0000796	condensin complex	CC	0.13304	0.73385	5	17221	MAP3K1|NCAPH|EHMT2|NRDC|FOXD1|
GO:0000819	sister chromatid segregation	BP	0.13304	0.73385	5	17221	MAP3K1|NCAPH|EHMT2|NRDC|FOXD1|
GO:0007076	mitotic chromosome condensation	BP	0.13304	0.73385	5	17221	NCAPH|MAP3K1|EHMT2|FOXD1|NRDC|
GO:0017038	protein import	BP	0.1332	0.73385	83	17221	UACA|KRT24|EXTL3|DDX41|KRT23|MYH9|FMNL1|LMNA|DDX52|KPNA5|CCDC149|SDCCAG3|POLM|KRT79|PEX13|KPNA2|SPATA2|KRT18|KRT8|LOC110255899|ARFIP2|NDE1|LOC100155249|SEPT6|KPNA3|KRT40|NUCB1|KRT28|RBMS1|GPR160|VIM|LTBP2|KRT26|KPNA6|RNF219|SGTA|MYOC|STX7|LRRC7|KRT12|MYH11|DES|GPR151|RAB3IL1|RUBCNL|KY|TPM4|KRT25|IKBKE|BCAP31|KPNA4|LRRFIP1|BST2|SPC25|KRT10|KRT77|CCDC186|NDEL1|KRT27|TRIM41|SYBU|HOOK3|PFDN4|DDX59|SP…
GO:0042803	protein homodimerization activity	MF	0.1332	0.73385	60	17221	HOMER3|DES|PFDN6|MSL1|TRAF3|MCEMP1|ODF2|MORC4|SSNA1|GRPEL1|SNX2|VIM|KRT40|BICDL2|AFAP1L1|HOMER1|TMEM120B|LOC100155249|KRT4|KRT3|GRPEL2|KAZN|WWC1|KRT8|KIFC1|BECN2|HAUS5|GOLGA3|THAP1|OCLN|GABPB1|IL17B|TERF2|SYBU|PSMC3IP|KRT79|CEP72|CALCOCO1|NDEL1|POF1B|CCDC149|ATP6V0A2|MORC3|CROCC|RAI14|BST2|FCER2|ARID4B|CALCOCO2|LMNA|TERF1|HOMER2|ICE1|KRT20|KRT23|ADGRE5|TPM1|TPM4|GOLGA1|LOC110256481|
GO:0042126	nitrate metabolic process	BP	0.13338	0.73385	5	17221	ARHGAP6|SUOX|ENDOD1|RFESD|SYTL4|
GO:0042128	nitrate assimilation	BP	0.13338	0.73385	5	17221	SYTL4|RFESD|ARHGAP6|SUOX|ENDOD1|
GO:2001057	reactive nitrogen species metabolic process	BP	0.13338	0.73385	5	17221	RFESD|SYTL4|ENDOD1|ARHGAP6|SUOX|
GO:0010638	positive regulation of organelle organization	BP	0.13449	0.73385	16	17221	ARPC2|TUBGCP5|TUBGCP3|SKA1|RAB22A|SLC46A2|ARPC5L|TUBGCP6|RAD21|ARPC4|TBPL2|ARPC3|NUP62CL|TUBGCP2|MMP25|TTC28|
GO:0017119	Golgi transport complex	CC	0.13459	0.73385	19	17221	SEC23B|EXOC7|KIF6|SPC25|VPS52|ANGPTL4|STX5|COG8|HOMER2|EXOC8|ZW10|COG7|COG5|STX2|TJP1|FNBP1L|EXOC6|KRT79|CEP72|
GO:0034227	tRNA thio-modification	BP	0.13508	0.73385	6	17221	PON3|CTU2|LOC100524190|PROM1|MATR3|URM1|
GO:0000012	single strand break repair	BP	0.13533	0.73385	5	17221	CTSK|NICN1|HSPB11|ZNF251|MKLN1|
GO:0006164	purine nucleotide biosynthetic process	BP	0.13551	0.73385	76	17221	SMARCD1|GUCY1A3|ATP5D|EGR3|NME1|RPAP1|TTC22|C16H5orf58|GUCY1B3|ADCY6|FAM76B|GMPS|NME4|ATP5E|TMEM156|AK8|RBM39|FBXO32|HEATR4|GUCY2D|MEGF6|SCN1A|LIMS1|ADCY3|PPAT|CHD1L|TRIM36|NFIC|SAFB|TTN|UCK1|YAF2|PEX1|USB1|ADCY7|ADCY1|HSPA4L|NPR1|NME3|LOC100520273|SPN|NKX2-2|NME8|ADCY2|GON4L|ATIC|ADSSL1|ATF6|EIF2AK4|PAICS|ADCY9|COASY|ADCY5|QKI|UCK2|SMCO2|ADSS|CDNF|TRIM63|NME2|PANK1|DCK|ATP5L|PRCC|SUGP1|TRIM13|LO…
GO:0009664	plant-type cell wall organization	BP	0.13559	0.73385	3	17221	GPR152|GNG7|DTWD1|
GO:0071669	plant-type cell wall organization or biogenesis	BP	0.13559	0.73385	3	17221	GPR152|GNG7|DTWD1|
GO:0030042	actin filament depolymerization	BP	0.13588	0.73385	13	17221	CAPZB|RERE|TMOD1|PRR36|CAPZA2|TMOD4|CAPZA1|LMOD2|LMOD3|KLF8|LRIG2|TMOD3|MRPS14|
GO:0030834	regulation of actin filament depolymerization	BP	0.13588	0.73385	13	17221	CAPZB|TMOD1|RERE|CAPZA2|CAPZA1|TMOD4|PRR36|TMOD3|MRPS14|LRIG2|KLF8|LMOD2|LMOD3|
GO:0030835	negative regulation of actin filament depolymerization	BP	0.13588	0.73385	13	17221	PRR36|CAPZA2|CAPZA1|TMOD4|LMOD2|LMOD3|TMOD3|MRPS14|KLF8|LRIG2|CAPZB|TMOD1|RERE|
GO:0030837	negative regulation of actin filament polymerization	BP	0.13588	0.73385	13	17221	LMOD2|LMOD3|KLF8|LRIG2|TMOD3|MRPS14|PRR36|CAPZA1|CAPZA2|TMOD4|RERE|TMOD1|CAPZB|
GO:0031333	negative regulation of protein complex assembly	BP	0.13588	0.73385	13	17221	LMOD2|LMOD3|MRPS14|TMOD3|KLF8|LRIG2|PRR36|CAPZA2|CAPZA1|TMOD4|TMOD1|RERE|CAPZB|
GO:0032272	negative regulation of protein polymerization	BP	0.13588	0.73385	13	17221	LRIG2|KLF8|TMOD3|MRPS14|LMOD2|LMOD3|CAPZA2|CAPZA1|TMOD4|PRR36|RERE|TMOD1|CAPZB|
GO:0051261	protein depolymerization	BP	0.13588	0.73385	13	17221	CAPZA2|CAPZA1|TMOD4|PRR36|KLF8|LRIG2|TMOD3|MRPS14|LMOD2|LMOD3|CAPZB|RERE|TMOD1|
GO:0051494	negative regulation of cytoskeleton organization	BP	0.13588	0.73385	13	17221	CAPZA1|CAPZA2|TMOD4|PRR36|KLF8|LRIG2|MRPS14|TMOD3|LMOD3|LMOD2|CAPZB|RERE|TMOD1|
GO:0051693	actin filament capping	BP	0.13588	0.73385	13	17221	TMOD1|RERE|CAPZB|LMOD2|LMOD3|TMOD3|MRPS14|LRIG2|KLF8|PRR36|CAPZA2|TMOD4|CAPZA1|
GO:1901879	regulation of protein depolymerization	BP	0.13588	0.73385	13	17221	TMOD4|CAPZA2|CAPZA1|PRR36|LRIG2|KLF8|MRPS14|TMOD3|LMOD2|LMOD3|CAPZB|RERE|TMOD1|
GO:1901880	negative regulation of protein depolymerization	BP	0.13588	0.73385	13	17221	RERE|TMOD1|CAPZB|LMOD2|LMOD3|LRIG2|KLF8|MRPS14|TMOD3|PRR36|CAPZA1|CAPZA2|TMOD4|
GO:0019208	phosphatase regulator activity	MF	0.13594	0.73385	13	17221	PPP1R2|PPP2R5A|AKAP2|PPP2R5E|EPC1|C16H5orf34|PTPA|KIF20B|SRGAP1|WAPL|PPP1R1B|PPP2R5C|PIAS4|
GO:0019049	evasion or tolerance of host defenses by virus	BP	0.13609	0.73385	5	17221	YDJC|ZNF112|ZW10|SLC2A1|MMP15|
GO:0004673	protein histidine kinase activity	MF	0.1361	0.73385	24	17221	RAB18|TTC28|YWHAZ|TMEM114|HEATR5B|RFX3|SLC24A4|LOC110261337|YIPF2|SERPINA1|MYO3A|LOC100525350|DIXDC1|LRRC1|ACBD5|STX18|MYO1D|CASP10|RILPL2|SFR1|KIAA1522|APAF1|MYO1A|DOLK|
GO:0016775	phosphotransferase activity, nitrogenous group as acceptor	MF	0.1361	0.73385	24	17221	APAF1|KIAA1522|DOLK|MYO1A|STX18|MYO1D|ACBD5|LRRC1|CASP10|RILPL2|SFR1|SERPINA1|LOC110261337|YIPF2|SLC24A4|DIXDC1|LOC100525350|MYO3A|RFX3|HEATR5B|TMEM114|YWHAZ|TTC28|RAB18|
GO:0018144	RNA-protein covalent cross-linking	BP	0.13684	0.73693	5	17221	LIMCH1|TNFAIP8|NYAP1|WIPF3|GJB7|
GO:0005375	copper ion transmembrane transporter activity	MF	0.1376	0.73925	12	17221	ZNF280C|EIF3A|LOC102161787|EML4|CXCR2|SLC6A20|ACKR2|SLC31A2|LOC100621423|LOC106510393|SLC31A1|LOC100515345|
GO:0035434	copper ion transmembrane transport	BP	0.1376	0.73925	12	17221	EML4|CXCR2|SLC6A20|LOC106510393|SLC31A2|LOC100621423|ACKR2|LOC100515345|SLC31A1|ZNF280C|EIF3A|LOC102161787|
GO:0010383	cell wall polysaccharide metabolic process	BP	0.14002	0.74728	2	17221	LOC100739480|ARL4C|
GO:0010410	hemicellulose metabolic process	BP	0.14002	0.74728	2	17221	LOC100739480|ARL4C|
GO:0045491	xylan metabolic process	BP	0.14002	0.74728	2	17221	LOC100739480|ARL4C|
GO:0045493	xylan catabolic process	BP	0.14002	0.74728	2	17221	LOC100739480|ARL4C|
GO:0046559	alpha-glucuronidase activity	MF	0.14002	0.74728	2	17221	ARL4C|LOC100739480|
GO:0006664	glycolipid metabolic process	BP	0.14039	0.74728	39	17221	PIGS|PIGA|PGAP1|IL7|MON1A|LOC100627657|ZMYND11|PPT2|RAB9B|TEX30|FAM135A|RORA|RSPH6A|ZNRF3|PPP1R9A|NBEA|VWA5A|PIGQ|ABHD11|LRAT|PIGW|RPRD2|SLC16A5|NR1D2|EPHX4|GLRX2|F8|PIGU|PIGV|PIGN|ABHD4|SERAC1|CYB561|KIF4A|SERINC4|UGT8|PPCS|SUMF2|PIGX|
GO:0008017	microtubule binding	MF	0.1404	0.74728	56	17221	TADA3|EIF4G1|CEP57|APC2|KIF27|TNNI2|ORC5|CCDC40|KIF14|SPC25|KIFC2|TRAIP|KIF20B|NUP62CL|KIF20A|KIF26A|KIF3C|KIF23|KIF9|KIF21A|PSMC3IP|CCDC87|KIFC3|KIFC1|SKA2|USP31|KIF5B|KIF22|KIF4A|KIF25|KIF5C|CAMSAP2|MAPRE1|RABEP1|APC|KIF3A|LOC100739202|KIF2A|SYCE2|KIF6|KIF3B|STARD9|KIF11|MYOC|STX19|KIF15|MLLT6|RBBP8NL|KIF5A|MAPRE2|CENPE|KIF1C|CAMSAP3|MCEMP1|RPS15|TPPP3|
GO:0016903	oxidoreductase activity, acting on the aldehyde or oxo group of donors	MF	0.14042	0.74728	26	17221	FBXW4|FAR2|GAPDH|UFL1|OGDH|HIBCH|LOC100526059|HTATIP2|TKT|BLVRA|CNNM4|FAM25A|DHTKD1|CLN3|TKTL2|BCKDHA|NSUN3|SFXN3|MFAP3L|MXD1|USP37|UACA|FAR1|MLKL|STX1B|RPRD1A|
GO:0005938	cell cortex	CC	0.1406	0.74739	54	17221	PACSIN2|VMA21|SEC23IP|EXOC7|KLF8|LOC110262090|FGG|HOMER1|HECTD4|ZW10|EDAR|CIZ1|PFDN6|PLEKHA1|SPON1|MYH11|DGKH|C1H9orf16|ARAP2|CCDC36|DDR1|LOC100514530|BST2|ANKRD24|TNFAIP2|NEURL1B|HEATR5A|PDE6G|PLIN3|HOMER2|ATXN2|RNF40|GAB3|MYH9|EPS15|EXTL3|EPS15L1|RNF212B|FHDC1|NAALADL2|EVX2|EXOC6|PRR36|SYBU|EXOC3L4|ELL|RHBDF2|EMILIN2|SH3BP5L|LOC100737051|CCDC149|DGKA|LRRFIP2|RERE|
GO:0010466	negative regulation of peptidase activity	BP	0.14099	0.74767	8	17221	LAMB2|LAMTOR5|GABPB1|SIPA1|TLDC1|PCSK1N|LPAR5|LOC100624918|
GO:0010951	negative regulation of endopeptidase activity	BP	0.14099	0.74767	8	17221	GABPB1|LAMB2|LAMTOR5|PCSK1N|LPAR5|LOC100624918|TLDC1|SIPA1|
GO:0042162	telomeric DNA binding	MF	0.14133	0.7486	6	17221	PI15|TERF2|POT1|SCNN1B|CDV3|TERF1|
GO:0006270	DNA replication initiation	BP	0.14181	0.74909	46	17221	U2AF2|AAED1|DHX8|NPM1|DAXX|AKAP8L|GCDH|RNF225|LOC102162880|TCF3|RBM23|VPS39|ZNF526|NRDC|EHMT2|CHRNA4|CDC45|LAS1L|FAXC|TNNT2|TNRC18|NOP2|CAMSAP2|MIER1|TMX4|DDIT3|PTMA|RAD21|UBXN1|NANOGNB|EZH2|HP1BP3|RERE|NAV2|PRDM2|TNNT1|USP47|ZBTB4|PPP1R1B|IFNAR2|ING1|CSRNP3|ADGRF2|BRD9|LOC100627222|DDX41|
GO:0008171	O-methyltransferase activity	MF	0.14199	0.74909	25	17221	TRMT61A|LSM11|N6AMT1|AS3MT|FBL|TRMT61B|TGS1|PCMT1|COMTD1|LOC110258194|TRMT2A|NOP2|TSPYL4|C3AR1|METTL13|METTL26|PRMT3|LBR|PRMT6|COMT|EEF1AKMT2|ICMT|ASMTL|TCFL5|LOC100512568|
GO:0006753	nucleoside phosphate metabolic process	BP	0.14264	0.74909	135	17221	AGK|LOC100520273|NME3|MAP4K3|ESPN|SIK3|ADCY9|GMPR2|ATP6V1A|ADSSL1|EIF2AK4|ADGRF2|SEPSECS|RASAL3|PAN3|TRIM63|GUCY2F|LRRC7|ARMC7|ADSS|RASA4B|UCK2|NADK2|ADCY5|DCAKD|UCKL1|HPN|LOC100521069|PANK3|ATP5I|TRIM13|MDP1|ING3|DUT|SUGP1|ATP5L|PANK1|DCK|NME1|RPAP1|SYNGAP1|EGR3|GUCY1A3|FBXO32|RBM39|ATP5E|TMEM156|AK8|CTPS2|GMPS|ZBTB2|FAM76B|GUCY1B3|QPRT|ABCA4|WASF2|ADCY10|MOXD1|ADCY3|SCN1A|LIMS1|ARHGEF28|MEGF6|N…
GO:0030154	cell differentiation	BP	0.14268	0.74909	102	17221	USP10|SYNRG|SURF6|GPR31|TNS2|CEND1|C6H1orf210|RHBDL1|LOC110256092|FAR2|NHLRC1|USP39|NKX3-2|NUDT3|TOMM22|LRP1|ITIH4|TAF6|TNIK|LOC100517779|ABCA2|OGG1|LOC102159363|TRIM15|LHCGR|APLP1|HPS6|GSTK1|FAM111B|UBE3C|FAM71A|CERS3|IFT74|ARL13B|CFAP74|ATP9A|IFNGR1|ZNF391|CLCF1|LIX1L|SLC7A2|CREG1|CREBL2|SARS|EXTL3|LOC110255250|LDLR|SPAST|LOC102159167|ALS2|HCRTR1|FAM20B|AHDC1|SMAP2|CCT3|VSIG10|DNAJB11|DYRK2|NBE…
GO:0016593	Cdc73/Paf1 complex	CC	0.14275	0.74909	11	17221	C1H14orf37|ZBTB4|PLEKHG5|DEK|LOC102158569|EHMT2|SUGP2|CSRNP3|LEO1|MAP3K9|WDR73|
GO:0006013	mannose metabolic process	BP	0.14403	0.74909	4	17221	MAN2A1|MAN2C1|MAN2A2|MAN2B2|
GO:0002263	cell activation involved in immune response	BP	0.14424	0.74909	4	17221	LOC110257285|CMSS1|CPA4|CELSR3|
GO:0002274	myeloid leukocyte activation	BP	0.14424	0.74909	4	17221	LOC110257285|CPA4|CMSS1|CELSR3|
GO:0002275	myeloid cell activation involved in immune response	BP	0.14424	0.74909	4	17221	LOC110257285|CELSR3|CMSS1|CPA4|
GO:0002279	mast cell activation involved in immune response	BP	0.14424	0.74909	4	17221	CELSR3|CMSS1|CPA4|LOC110257285|
GO:0002366	leukocyte activation involved in immune response	BP	0.14424	0.74909	4	17221	CELSR3|CPA4|CMSS1|LOC110257285|
GO:0002444	myeloid leukocyte mediated immunity	BP	0.14424	0.74909	4	17221	LOC110257285|CMSS1|CPA4|CELSR3|
GO:0002448	mast cell mediated immunity	BP	0.14424	0.74909	4	17221	CELSR3|CPA4|CMSS1|LOC110257285|
GO:0043299	leukocyte degranulation	BP	0.14424	0.74909	4	17221	CELSR3|CPA4|CMSS1|LOC110257285|
GO:0043303	mast cell degranulation	BP	0.14424	0.74909	4	17221	CPA4|CMSS1|CELSR3|LOC110257285|
GO:0045055	regulated secretory pathway	BP	0.14424	0.74909	4	17221	CMSS1|CPA4|CELSR3|LOC110257285|
GO:0045576	mast cell activation	BP	0.14424	0.74909	4	17221	CELSR3|CMSS1|CPA4|LOC110257285|
GO:0030976	thiamine pyrophosphate binding	MF	0.14475	0.75057	13	17221	GIT2|RAB27B|RAP2A|SIRT7|LOC100521256|ILVBL|TKT|IL18R1|RAP2C|NDUFS1|NXPE3|TKTL2|BCKDHA|
GO:0019439	aromatic compound catabolic process	BP	0.14486	0.75057	68	17221	RASA2|ESD|WASF2|ELAVL1|UPF1|NT5C|ELAVL3|BLVRA|TAT|KCNIP1|DCP1A|FUT4|DCPS|LOC100156470|HECTD4|RASAL2|SYNGAP1|KRT27|HMOX2|SMG1|NCEH1|MBD3|SMG8|ZBTB2|WDR61|SLC25A47|LOC102164418|ABHD11|CELF2|CYP19A1|VPS37D|INTS4|ARMC7|C1H9orf84|C9H11orf87|PAN3|RASAL3|SIPA1L3|FOXRED2|SNAPC5|HEG1|RASA4B|RBM4|LOC110260077|R3HCC1L|UPF2|TSC2|TNRC18|PLXNB2|BIRC3|CELF5|CELF1|QRICH1|SIK3|DFFB|CDA|RBM4B|ESPN|PLA2G7|DLGAP5|IR…
GO:0044767	single-organism developmental process	BP	0.14556	0.75333	142	17221	KCNMB4|EGR3|AHSP|GEMIN2|STK16|RPLP1|LOC106507765|PALMD|HSH2D|MATR3|LAMA3|CDS1|PALM2|SYT2|LOC102168060|VSIG10|DNAJB11|DYRK2|NSD3|PRR7|JUND|CAMSAP3|HSPA13|CA5A|ZNF697|DEGS2|MYOG|C3H2orf49|LOC100153598|ACTR10|CDKL5|NOS3|ATP9A|IFNGR1|CCDC13|NR1H2|PIK3R2|LAMA1|CLCF1|ANK1|SLC7A2|KIAA1109|ACTR3|WDR82|MORC3|SPAST|CLRN3|FRRS1|VASH2|ALS2|CREG1|CREBL2|PIK3R1|LOC110255250|LDLR|FAR2|USP39|MSL1|DYNC2H1|NUDT3|L…
GO:0009832	plant-type cell wall biogenesis	BP	0.14686	0.7566	2	17221	GPR152|DTWD1|
GO:0010215	cellulose microfibril organization	BP	0.14686	0.7566	2	17221	DTWD1|GPR152|
GO:0070726	cell wall assembly	BP	0.14686	0.7566	2	17221	GPR152|DTWD1|
GO:0071668	plant-type cell wall assembly	BP	0.14686	0.7566	2	17221	GPR152|DTWD1|
GO:0046873	metal ion transmembrane transporter activity	MF	0.14793	0.76003	278	17221	SLC1A2|ADRB1|SLC39A2|SRL|NUP153|LAMA3|POU6F2|SLC31A1|OBSCN|CELF2|SYT2|RAB3B|SLC6A8|ZC3H4|FAM76A|UHRF1BP1L|NCLN|GNB4|KCNB2|IKZF2|NAV2|SFI1|SLC39A7|TMEM246|USP43|CHMP5|SLC35F6|SLC35E4|TTN|ALPK2|LOC100517166|SLC39A4|ACKR2|CLDN3|SPEG|EIF3A|TMEM37|NSD3|SCNN1B|GEM|NPHP1|PRKACA|NEK2|POLR3GL|SOX5|ACAP2|RPS6KA3|NRDE2|TMEM222|RAB11B|CCDC149|TANC2|CNGB1|TBC1D14|TCN2|TNRC18|LOC106510393|GABRB1|ASIC5|IFT20|LR…
GO:0005523	tropomyosin binding	MF	0.14816	0.76003	5	17221	TMOD3|TMOD1|LMOD3|LMOD2|TMOD4|
GO:0051694	pointed-end actin filament capping	BP	0.14816	0.76003	5	17221	TMOD3|TMOD1|LMOD3|LMOD2|TMOD4|
GO:0005853	eukaryotic translation elongation factor 1 complex	CC	0.1482	0.76003	2	17221	EEF1B2|EEF1D|
GO:0006448	regulation of translational elongation	BP	0.14876	0.76202	4	17221	RIPOR2|EIF5A2|EIF5A|GATC|
GO:0005088	Ras guanyl-nucleotide exchange factor activity	MF	0.15047	0.76904	43	17221	ITSN2|PLEKHG4|ARHGEF40|RASGRF1|ARHGEF4|APOA1|ARHGEF6|ARHGEF28|SOS2|ARHGEF37|ECT2L|ARHGEF10L|PLEKHG6|VAV2|MCF2L2|ABR|ARHGEF7|SPATA13|FGD4|ARHGEF3|ARHGEF15|RBM27|SRP72|VAV3|ARHGEF5|ARHGEF26|FGD6|LOC100152738|MCF2L|ARHGEF1|PREX1|TIAM1|SPTBN4|ECT2|VAV1|PLEKHG5|ALS2CL|ALS2|RGS7|NGEF|ARHGEF16|OBSCN|ARHGEF2|
GO:0005089	Rho guanyl-nucleotide exchange factor activity	MF	0.15047	0.76904	43	17221	ALS2|ALS2CL|PLEKHG5|OBSCN|ARHGEF2|NGEF|ARHGEF16|RGS7|ARHGEF26|FGD6|ARHGEF5|ECT2|VAV1|SPTBN4|MCF2L|ARHGEF1|PREX1|TIAM1|LOC100152738|ARHGEF3|ARHGEF15|SPATA13|FGD4|ARHGEF7|ABR|PLEKHG6|ARHGEF10L|MCF2L2|VAV2|RBM27|VAV3|SRP72|APOA1|ARHGEF4|ARHGEF40|RASGRF1|PLEKHG4|ITSN2|ARHGEF37|ECT2L|SOS2|ARHGEF6|ARHGEF28|
GO:0034508	centromere complex assembly	BP	0.15106	0.76984	27	17221	SFI1|CENPI|ARRDC3|STX19|EIF1AX|PSMC3IP|BCAP29|ST18|BLOC1S6|DES|C13H3orf38|STRN|DPY19L2|MGEA5|BRD9|CENPX|CENPP|BATF3|CENPO|PAPSS1|DR1|IPPK|LOC102158569|CENPN|CENPH|VIM|STRN4|
GO:0015105	arsenite transmembrane transporter activity	MF	0.1512	0.76984	3	17221	SLC13A4|LOC100516817|ZBTB12|
GO:0015700	arsenite transport	BP	0.1512	0.76984	3	17221	ZBTB12|SLC13A4|LOC100516817|
GO:0009066	aspartate family amino acid metabolic process	BP	0.15131	0.76984	18	17221	PPARGC1A|CASP2|LOC100152327|LOC100156374|USP16|ATP5G2|HTATIP2|LOC110257285|RAI14|PYCR3|KCTD18|TINF2|YIPF2|PBLD|GRM4|CIB3|PITPNA|GMPS|
GO:0006269	DNA replication, synthesis of RNA primer	BP	0.15161	0.77027	9	17221	NCBP2|HNRNPK|GPR161|HELZ|TRIP11|PRIMPOL|ZNF593|PIGZ|PRIM1|
GO:0003887	DNA-directed DNA polymerase activity	MF	0.15173	0.77027	55	17221	RECK|FAXC|BRD2|RFC2|POLA2|ZFYVE27|VPS72|C1H14orf37|CHTF18|YAP1|LOC100739202|LOC110259471|LOC100524190|POLA1|POLD2|PIP5K1A|STRA8|NPM1|ZNF865|CSRNP3|AEBP2|NRDE2|SESTD1|SAP130|CAND2|IFNAR2|ZBTB4|RWDD2A|PPP1R1B|GPIHBP1|IKZF3|OBSL1|PNMA8B|CRIP2|RFC5|SRPRA|SH3GL2|LOC100519022|VPS29|ZNF644|PTAFR|CEP85L|POLD1|RAD21|LOC110258364|MSL3|POLE|ALS2CR12|ELMO1|ACRBP|RFC4|DENND6B|KCTD12|HAVCR1|SF3B1|
GO:0050840	extracellular matrix binding	MF	0.15248	0.77321	8	17221	RRAS2|AGRN|SYT12|RETREG2|ERBB2|STK39|PCGF2|RNF10|
GO:0016810	hydrolase activity, acting on carbon-nitrogen (but not peptide) bonds	MF	0.1528	0.77392	51	17221	KCNIP1|ALLC|AICDA|VNN1|ADAT1|CCNJ|LOC100620470|GPR137|APOBEC2|ABL2|PLAA|ROCK1|VNN3|MTMR12|MICAL3|EIF4A2|NIT2|PGLYRP2|PGLYRP3|PADI4|PADI6|NIT1|ZNHIT3|DCTD|WDYHV1|LOC100156306|LOC110260476|EPB42|NAIF1|NTAN1|ZBP1|KANK2|FLRT1|SAP130|ACER2|ATXN7L2|ATIC|APOBEC1|HIVEP3|LOC110258925|EPHA6|PADI2|PPP1R15A|ANK2|UBR4|VNN2|CDA|LOC100525318|PADI3|ACER1|ACSL4|
GO:0003847	1-alkyl-2-acetylglycerophosphocholine esterase activity	MF	0.15351	0.77669	6	17221	PAFAH2|PLA2G7|ABHD4|CMBL|ABHD11|LOC102166801|
GO:0006605	protein targeting	BP	0.15369	0.77672	129	17221	AKAP12|ZMYM3|DHX16|ABCA3|C1H14orf105|KRT3|KAZN|TIMM21|SPC24|ARFIP1|SRP19|FAM185A|TOMM70|KRT78|PHC3|YTHDC2|ARHGAP45|MYH10|FGG|SRPRA|KRT27|NDEL1|KRT10|KIAA0368|CCDC186|KRT77|HOOK3|PFDN4|ABCB11|GIMAP7|SRP14|TRIM41|KIF27|TPM4|BST2|DHX15|CYP26A1|ARL15|KPNA6|KCNJ6|MYOC|KRT26|LOC110256043|ENSA|MYH11|SRP68|GPR151|STX7|KRT8|LOC100738479|NDE1|FAXC|PSTK|KPNA3|RBMS1|LTBP2|VIM|DNA2|KPNA5|HNRNPUL1|HNRNPUL2|SPA…
GO:0051225	spindle assembly	BP	0.15614	0.7805	9	17221	RUFY4|HAUS2|SPICE1|SSNA1|HAUS5|HOMER3|ZBTB49|GNG11|HAUS4|
GO:0071941	nitrogen cycle metabolic process	BP	0.15625	0.7805	15	17221	ENDOD1|LOC110259534|ESF1|LOC100517356|EIF4E3|RFESD|SYTL4|CENPQ|SUOX|ARHGAP6|GPSM2|SLC30A2|ATP6V1E1|TCERG1|USP21|
GO:0034062	RNA polymerase activity	MF	0.1563	0.7805	156	17221	NAGS|ZNF629|FGL2|ZNF333|PLA2G16|POLR2A|TNFAIP8|ZNF615|POLR2E|ZNF853|YRDC|PLA2G4F|APOLD1|LOC100739098|TSPYL4|INSRR|ZNRD1|LOC110260671|POLR3D|IHH|USP5|DNAH1|POLR3B|SLC25A44|KRT18|F5|ZNF614|ZNF391|LIMCH1|ARHGAP24|NCBP2|PSKH1|ZFP14|PPP4R1L|GPAA1|GLG1|CHIC1|SYNCRIP|GFPT1|LOC110257285|LOC100737218|ZNF32|ZFP92|EIF4E3|TUBGCP6|FAM43B|LCN9|LOC100152566|POLR2D|ZNF674|ZNF382|ZNF41|ZSCAN2|RIN3|POLR1E|HPS5|GJB…
GO:0009308	amine metabolic process	BP	0.15655	0.7805	41	17221	TDG|RHOT2|PSKH1|TRIP13|RAB33A|KCNIP1|RAB28|DYNC1LI1|FUT4|ARL3|RAB35|RND1|ATG14|RAB1A|CLPX|RAB32|RAB26|RAB13|RRAGA|RAB12|DNAJC3|EEFSEC|ATXN7L2|LOC100520329|SAP130|LOC110256000|RRAGB|RAB8B|AOC2|RAB20|RAB29|ECM1|AOC1|RAB11B|DHODH|NTPCR|RAB9A|RBM6|RHOD|LOC110258925|AK6|
GO:0006066	alcohol metabolic process	BP	0.15676	0.7805	19	17221	ITPK1|TIMM44|PITPNM1|API5|ACTN1|MYO5B|LIPE|GLRA1|LMBRD2|LOC110255327|GABARAPL2|EBPL|EBP|TNNC1|RPGR|GAS8|ATP1B3|SLC2A6|ARHGAP22|
GO:0008384	IkappaB kinase activity	MF	0.15687	0.7805	5	17221	MYO1D|CEP152|TUBE1|PRKDC|IKBKB|
GO:0030280	structural constituent of epidermis	MF	0.15698	0.7805	2	17221	LOR|HAVCR1|
GO:0006909	phagocytosis	BP	0.157	0.7805	2	17221	LOC110257362|TXNRD2|
GO:0030100	regulation of endocytosis	BP	0.157	0.7805	2	17221	LOC110257362|TXNRD2|
GO:0045806	negative regulation of endocytosis	BP	0.157	0.7805	2	17221	LOC110257362|TXNRD2|
GO:0050764	regulation of phagocytosis	BP	0.157	0.7805	2	17221	TXNRD2|LOC110257362|
GO:0050765	negative regulation of phagocytosis	BP	0.157	0.7805	2	17221	LOC110257362|TXNRD2|
GO:0006568	tryptophan metabolic process	BP	0.15703	0.7805	5	17221	FUT4|DHODH|TDG|DNAJC3|KCNIP1|
GO:0006586	indolalkylamine metabolic process	BP	0.15703	0.7805	5	17221	DNAJC3|TDG|DHODH|KCNIP1|FUT4|
GO:0042430	indole-containing compound metabolic process	BP	0.15703	0.7805	5	17221	KCNIP1|DHODH|TDG|DNAJC3|FUT4|
GO:0006547	histidine metabolic process	BP	0.15858	0.78647	14	17221	EIF2S1|HAO1|PLAA|HAO2|ZNHIT3|ARL13B|DUS4L|DUS1L|AQP7|EPB42|LOC110260476|ACSL4|IMPDH2|SETD1B|
GO:0052803	imidazole-containing compound metabolic process	BP	0.15858	0.78647	14	17221	DUS1L|DUS4L|AQP7|ZNHIT3|ARL13B|IMPDH2|SETD1B|LOC110260476|EPB42|ACSL4|EIF2S1|HAO1|PLAA|HAO2|
GO:0016410	N-acyltransferase activity	MF	0.15881	0.78673	38	17221	PTPRB|SAT2|NMT1|LOC100518330|CREBBP|PDIK1L|GLYATL2|ATAT1|NDC80|SAMD15|FAM168B|LOC110255264|RETSAT|NAT6|CPNE7|NAA30|ESCO2|LOC100517803|INF2|PPP2CB|FAM78A|KAT6A|RGMB|LOC100518644|ARHGEF4|GNPNAT1|NAT14|KAT5|GLYATL3|KAT6B|RBMS1|FAM169B|NAA40|LOC100518109|NAT9|NAGS|KAT14|HACD2|
GO:0045454	cell redox homeostasis	BP	0.16043	0.79387	34	17221	PDIA2|NXN|P4HB|GSR|NHLRC2|TXN|MMRN2|TXNL1|GLRX|TXNDC11|QSOX1|PDIA4|GLRX2|TXNDC12|CLIC1|MICAL3|PDIA3|TXN2|TXNRD2|NME8|TXNRD1|PDIA5|ZBTB4|DNAJC16|TUSC3|GLRX5|GLRX3|TXNDC16|UPRT|DNAJC10|SH3BGRL|NXNL1|LOC110257049|TMX4|
GO:0044255	cellular lipid metabolic process	BP	0.16069	0.79387	141	17221	PPARG|PIGS|PSMC3IP|IL7|FAXDC2|LOC100627657|TKT|ZMYND11|APOA5|EHHADH|RORA|RAB9B|PDPR|HSD17B4|PIP4K2B|HSD17B14|SYDE2|BDH2|TXNRD2|CRYL1|KDM1B|SULF1|HMGCS1|RNPEP|NFYB|F8|PTPRO|PRKCI|MSMO1|IL4I1|SERINC4|CYB561|KIF4A|SPAG17|TJP1|SQLE|KIAA1109|KDM1A|KMO|PLA2G4D|TANC2|TMEM55A|PPT2|RSPH6A|RANBP3|TEX30|VWA5A|L2HGDH|AHCY|PIGW|HADHA|NOL4L|C10H9orf3|SELENOI|SLC16A5|SRSF10|LOC102163780|EPHX4|RFWD3|GLRX2|ABHD4|…
GO:0043244	regulation of protein complex disassembly	BP	0.16078	0.79387	19	17221	RERE|TMOD1|CAPZA1|TMOD4|PRR36|LMOD3|EIF5A|EIF5A2|HMCN1|CAPZB|TXNRD1|CAPZA2|LRIG2|KLF8|HOMER2|CENPQ|MRPS14|TMOD3|LMOD2|
GO:0008236	serine-type peptidase activity	MF	0.16132	0.79479	171	17221	TMEM131|ABHD10|KRT18|KDM3B|LOC100737333|ABHD16B|IFT88|CDK5R1|RHBDF2|DPP8|PLA2G7|FGL1|GPR119|ICE1|CD274|RP1L1|C2H11orf95|RHBDL2|LOC102159167|RPL18A|BRCA1|PRSS50|ARID5B|NCKIPSD|CHMP6|LOC100621820|SMIM24|PAK3|TSPYL4|MASP2|TMPRSS6|GZMM|ST14|RTN3|PRSS55|RHBDL1|AGO3|DLGAP1|AKAP17B|F2|DFNB59|CMBL|C2H1orf35|MECOM|PFN1|RHBDD1|ABHD17B|USP31|PRSS56|LOC110255331|CELA2A|ABHD8|DTNBP1|ZBTB18|LOC100738479|TMPRSS…
GO:0017171	serine hydrolase activity	MF	0.16132	0.79479	171	17221	TARDBP|LONP2|PCSK7|ENAH|CIAO1|ELANE|SOX5|TELO2|TMCO3|LOC110259371|PAFAH2|MEGF8|SYNJ2BP|OVCH1|SIK3|PCSK4|PARL|ANP32B|CFB|PML|PLAT|MTX3|PRSS27|AGK|F12|SFXN3|LDLRAD3|PRSS58|FAM111B|HPN|LONP1|BRWD3|PDE4D|LOXL2|BRDT|PRSS33|TPP1|ABCC11|LOC100524613|IFT20|CDS2|PRSS57|CTRL|CFD|PRTN3|CELF2|ASPM|MALT1|LOC110261434|AZU1|LOC110259940|MSI2|PRSS46|PAMR1|ABHD16A|PRSS22|TMEM246|NAV2|ZC3H4|ZFP90|TMPRSS3|KLKB1|PDZ…
GO:0006629	lipid metabolic process	BP	0.16183	0.7963	234	17221	ESD|RPS15|CRYL1|KDM1B|SULF1|HMGCS1|RNPEP|F8|NFYB|TGDS|PTPRO|GLRA1|DEGS2|SCD|LOC100516910|PRKCI|PNPLA2|MSMO1|GAS8|IL4I1|SERINC4|CYB561|KIF4A|PLCD4|SPAG17|PNPLA6|SFTPB|PPARG|BMPR1A|PLCD3|PIGS|PSMC3IP|IL7|FAXDC2|UTP15|LOC100627657|MYO5B|COL6A2|TKT|SLC39A7|ZMYND11|EBPL|PNPLA8|EHHADH|LIPM|APOA5|RALY|BLVRB|RORA|RAB9B|PDPR|HSD17B4|PIP4K2B|CALCB|HSD17B14|GJB4|PUM1|SYDE2|LCAT|FAR1|BDH2|TXNRD2|COMT|NOL4L|F…
GO:1901566	organonitrogen compound biosynthetic process	BP	0.16208	0.7963	232	17221	FAXC|PRCC|PANK2|LOC100513291|RDH11|LOC100523557|QKI|AQP7|BRI3BP|SMCO2|IMPDH2|ZNF615|MICAL3|FAM84B|C1H15orf65|UFL1|NME2|PADI6|LOC100521972|CDNF|HAO2|ENPP2|MXRA7|NME8|EXTL3|STX1B|ATF6|DVL2|MAT2A|ATIC|GON4L|ADCY2|SETD1B|UROD|STOML1|MTHFD2|EFHD2|FLRT1|COASY|UROS|PITPNA|PAICS|HSPG2|TPK1|CTPS1|ARL13B|NSDHL|NPR1|HIBCH|FECH|LOC100525099|EIF2S1|NKX2-2|QRICH1|AFG3L2|PADI2|SPN|TRIM36|RBM41|UCK1|YAF2|GCLC|MM…
GO:0008173	RNA methyltransferase activity	MF	0.16215	0.7963	29	17221	MPI|CST8|LOC100512568|AXL|LOC110261964|MRM1|GDAP1L1|ZUFSP|BLOC1S6|EEF1AKMT2|TRMT2A|ORC1|TMIGD2|ADAM8|BORCS7|TSPYL4|LOC100522861|TARDBP|METTL1|RAD51B|ZBTB14|METTL26|TRMT61A|PACSIN2|FBL|TRMT61B|PCMT1|TRMT2B|FDXACB1|
GO:0019904	protein domain specific binding	MF	0.16291	0.79804	8	17221	SNX1|FOXA3|SNX2|ARFIP1|LOC100737218|TP63|ARFIP2|ICA1|
GO:0016197	endosomal transport	BP	0.16299	0.79804	9	17221	LOC110257816|VPS35|ZNF554|LOC100520032|MUM1L1|APOA5|VPS54|ARHGAP30|AP5S1|
GO:1901361	organic cyclic compound catabolic process	BP	0.16362	0.79804	66	17221	CYP19A1|CELF2|ABHD11|LOC102164418|WDR61|ZBTB2|SLC25A47|SMG8|SMG1|NCEH1|MBD3|HMOX2|KRT27|SYNGAP1|DCPS|HECTD4|RASAL2|DCP1A|KCNIP1|FUT4|BLVRA|ELAVL3|UPF1|NT5C|TAT|WASF2|ELAVL1|RASA2|ESD|SEPSECS|TIMM29|ADGRF2|FOXJ3|SMG9|IRF2|HMOX1|PAFAH2|ESPN|RBM4B|DFFB|CDA|SIK3|PLA2G7|BIRC3|PLXNB2|CELF1|CELF5|TNRC18|R3HCC1L|ALLC|RBM4|LOC110260077|TSC2|UPF2|SNAPC5|SIPA1L3|FOXRED2|RASA4B|HEG1|C9H11orf87|C1H9orf84|ARMC…
GO:0008026	ATP-dependent helicase activity	MF	0.16376	0.79804	20	17221	DDX52|ERCC6L|TRIM52|DHX8|DHX16|RTEL1|ZRANB3|EIF4A2|KCNC4|BCS1L|GTF2H4|BLM|SLC30A6|EIF4A1|DHX15|RECQL|LOC102166104|SLC46A3|BRIP1|DHX40|
GO:0070035	purine NTP-dependent helicase activity	MF	0.16376	0.79804	20	17221	EIF4A1|RECQL|DHX15|BRIP1|DHX40|SLC46A3|LOC102166104|KCNC4|SLC30A6|GTF2H4|BLM|BCS1L|DHX8|EIF4A2|ZRANB3|DHX16|RTEL1|ERCC6L|DDX52|TRIM52|
GO:0016426	tRNA (adenine) methyltransferase activity	MF	0.16385	0.79804	7	17221	TRMT61A|FBL|BLOC1S6|PACSIN2|TRMT61B|PCMT1|LOC100512568|
GO:0016429	tRNA (adenine-N1-)-methyltransferase activity	MF	0.16385	0.79804	7	17221	PACSIN2|FBL|TRMT61B|BLOC1S6|TRMT61A|LOC100512568|PCMT1|
GO:0046332	SMAD binding	MF	0.16392	0.79804	8	17221	DUSP11|SKOR2|NRAP|ADPRH|SKOR1|SKIL|NDUFS8|SKI|
GO:0009072	aromatic amino acid family metabolic process	BP	0.16439	0.79946	14	17221	USH1G|PDLIM5|DHODH|STOML1|KCNIP1|MMRN2|PYCR1|AFG3L2|FUT4|TDG|DNAJC3|TUBB6|HEG1|TAT|
GO:0015994	chlorophyll metabolic process	BP	0.16522	0.80263	10	17221	ENPP2|MXD1|ABHD11|TMEM27|NCEH1|PLA2G7|TMEM117|QRICH1|ESD|PAFAH2|
GO:0000160	phosphorelay signal transduction system	BP	0.16658	0.80835	19	17221	KIAA1522|MYO1A|DOLK|ACBD5|LRRC1|STX18|MYO1D|YIPF2|SLC24A4|TNIP1|SERPINA1|MPP4|LOC100525350|MYO3A|DIXDC1|TTC28|RAB18|HEATR5B|BCL2L10|
GO:0006869	lipid transport	BP	0.16748	0.81125	38	17221	GLTPD2|GAREM1|RAB15|FAM25A|DMD|LOC106505107|EMILIN2|CPTP|PLEKHA8|SNCG|HSBP1L1|RFT1|CARMIL3|MIGA1|TRIM3|ANKRD6|PLIN3|STX5|GSAP|APOA5|GLTP|APOA4|APOC3|HSPA9|PLIN2|LIX1|MTTP|APOA1|EIF4G3|CSGALNACT1|MYH11|STX2|FAM81B|FSD2|LOC100622028|UGGT1|FGG|TRIM45|
GO:0004526	ribonuclease P activity	MF	0.16753	0.81125	5	17221	NAA30|POP1|IDS|NFATC2|POP7|
GO:0042600	chorion	CC	0.16797	0.81215	41	17221	PKNOX1|PRDM10|MATR3|NUP62CL|CENPB|CDS1|FAM71A|C6H19orf33|RPLP1|NUMA1|FAM186A|INTS10|ATP9A|SRGAP3|FXYD7|CLCF1|KCNMB4|LIX1L|GPT|ABCA2|NOS3|AP1S1|GNG10|ACTR10|IKBKB|GSTK1|HPS6|UBE3C|USP10|SLC24A1|IL20RA|RHBDL1|DNAJB11|NKX3-2|NHLRC1|USP39|STRA8|MSL1|NUDT3|LRP1|TOMM22|
GO:0008290	F-actin capping protein complex	CC	0.16808	0.81215	5	17221	LRIG2|MRPS14|CAPZB|CAPZA2|CAPZA1|
GO:0071826	ribonucleoprotein complex subunit organization	BP	0.1689	0.81473	8	17221	LOC102162486|GEMIN6|LUC7L|CASP7|LSM12|KCNA7|TTC39C|NRAP|
GO:0008745	N-acetylmuramoyl-L-alanine amidase activity	MF	0.16916	0.81473	3	17221	NAIF1|PGLYRP3|PGLYRP2|
GO:0022884	macromolecule transmembrane transporter activity	MF	0.16966	0.81473	11	17221	MPPE1|SIDT1|TMEM35A|SIDT2|SMIM24|CALM3|TMX4|GABBR1|MCEMP1|CALM1|MAP2K5|
GO:0007020	microtubule nucleation	BP	0.16986	0.81473	5	17221	TUBGCP3|SKA1|TUBGCP2|TUBGCP5|TUBGCP6|
GO:0010968	regulation of microtubule nucleation	BP	0.16986	0.81473	5	17221	TUBGCP2|TUBGCP6|TUBGCP5|SKA1|TUBGCP3|
GO:0090063	positive regulation of microtubule nucleation	BP	0.16986	0.81473	5	17221	TUBGCP6|TUBGCP5|TUBGCP2|SKA1|TUBGCP3|
GO:0002443	leukocyte mediated immunity	BP	0.16988	0.81473	5	17221	CPA4|CMSS1|CELSR3|LOC110257285|GLTP|
GO:0009165	nucleotide biosynthetic process	BP	0.1705	0.81598	94	17221	NFIC|TRIM36|SAFB|UCK1|YAF2|TTN|PRPSAP1|ADCY1|ADCY7|USB1|PEX1|PMM2|HSPA4L|GUCY2D|MEGF6|ARHGEF28|SCN1A|LIMS1|ADCY3|PPAT|CHD1L|ADCY10|TTC22|ADCY6|GUCY1B3|C16H5orf58|QPRT|FAM76B|GMPS|CTPS2|TMEM156|AK8|ERH|ATP5E|NME4|HEATR4|SLC25A47|RBM39|FBXO32|LOC100737927|SMARCD1|GUCY1A3|ATP5D|EGR3|RPAP1|NME1|DCK|PANK1|ATP5L|PRCC|SUGP1|ING3|TRIM13|LOC100513291|ATP5I|PANK2|PANK3|HPN|UCKL1|LOC100521069|LOC100523557|D…
GO:1901293	nucleoside phosphate biosynthetic process	BP	0.1705	0.81598	94	17221	TTC22|FAM76B|GUCY1B3|C16H5orf58|QPRT|ADCY6|CTPS2|GMPS|FBXO32|RBM39|SLC25A47|HEATR4|ATP5E|ERH|NME4|TMEM156|AK8|LOC100737927|GUCY1A3|SMARCD1|EGR3|ATP5D|NME1|RPAP1|TRIM36|NFIC|SAFB|TTN|YAF2|UCK1|HSPA4L|PMM2|PEX1|USB1|ADCY1|ADCY7|PRPSAP1|MEGF6|GUCY2D|SCN1A|LIMS1|ARHGEF28|CHD1L|ADCY3|PPAT|ADCY10|NME8|PRPSAP2|ATIC|ADSSL1|ATF6|EIF2AK4|GON4L|ADCY2|GMPR2|PAICS|ADCY9|COASY|CTPS1|NPR1|NME3|MAP4K3|AGK|SPN|LO…
GO:0015297	antiporter activity	MF	0.1713	0.81782	17	17221	SLC9B1|SLC9A8|ZIC2|LOC100624136|CNGB1|ATG13|TMCO3|USP43|CANT1|SLC9A4|KBTBD4|SLC9B2|SLC9A2|IKZF2|SLC9A7|SLC9C1|SPEG|
GO:0030488	tRNA methylation	BP	0.17271	0.81782	8	17221	LOC100512568|SEMA5A|PCMT1|TRMT61A|PACSIN2|FBL|TRMT61B|BLOC1S6|
GO:0031515	tRNA (m1A) methyltransferase complex	CC	0.17271	0.81782	8	17221	LOC100512568|SEMA5A|TRMT61A|PACSIN2|FBL|TRMT61B|BLOC1S6|PCMT1|
GO:0034708	methyltransferase complex	CC	0.17271	0.81782	8	17221	FBL|PACSIN2|BLOC1S6|TRMT61B|TRMT61A|PCMT1|LOC100512568|SEMA5A|
GO:0043527	tRNA methyltransferase complex	CC	0.17271	0.81782	8	17221	SEMA5A|LOC100512568|PCMT1|TRMT61A|FBL|PACSIN2|BLOC1S6|TRMT61B|
GO:0017016	Ras GTPase binding	MF	0.17337	0.81782	24	17221	INF2|TBKBP1|LOC102166862|KPNB1|IPO7|FMNL1|IPO8|ZNF2|SLC16A10|RANBP17|RAI14|IPO11|SIKE1|C1H9orf84|TNPO1|CSE1L|ROCK1|DOCK2|NUS1|ROCK2|SMAD3|FMNL2|IPO4|DIAPH3|
GO:0031267	small GTPase binding	MF	0.17337	0.81782	24	17221	RANBP17|RAI14|IPO8|ZNF2|SLC16A10|IPO11|SIKE1|NUS1|CSE1L|DOCK2|TNPO1|ROCK1|C1H9orf84|FMNL2|DIAPH3|IPO4|SMAD3|ROCK2|INF2|IPO7|KPNB1|LOC102166862|TBKBP1|FMNL1|
GO:0051020	GTPase binding	MF	0.17337	0.81782	24	17221	FMNL1|KPNB1|IPO7|LOC102166862|TBKBP1|INF2|SMAD3|DIAPH3|FMNL2|IPO4|ROCK2|NUS1|C1H9orf84|TNPO1|CSE1L|ROCK1|DOCK2|SIKE1|IPO11|ZNF2|IPO8|SLC16A10|RANBP17|RAI14|
GO:0019887	protein kinase regulator activity	MF	0.17337	0.81782	29	17221	CCNJ|ADAMTS17|PKIB|CDK5R2|ZNF239|MSS51|CDKN1B|CAMK2N1|ERP29|FRMD3|RANBP1|ASB7|HR|CDK5R1|PKIA|NAV2|HMOX2|MIER3|RBX1|BHLHA9|HEXIM1|CKS2|ZNF287|CDKN1C|HEXIM2|CAMK2N2|CCDC7|KLHL7|PKIG|
GO:0019855	calcium channel inhibitor activity	MF	0.17445	0.81782	12	17221	MTMR3|SPATA3|RNF152|NOC2L|UIMC1|C3H16orf45|ZC3H12B|FBXO7|SLC25A22|NAALADL2|ERCC6L2|LOC102159067|
GO:0008176	tRNA (guanine-N7-)-methyltransferase activity	MF	0.17466	0.81782	6	17221	TRMT2A|FDXACB1|METTL26|TRMT2B|EEF1AKMT2|METTL1|
GO:0006099	tricarboxylic acid cycle	BP	0.17515	0.81782	10	17221	POLR2E|SMG8|L2HGDH|FH|NUP210L|AKT2|FOXRED1|IFT88|YME1L1|ARHGEF26|
GO:0000775	chromosome, centromeric region	CC	0.17523	0.81782	88	17221	UBA3|CENPP|KRT23|CENPO|TNNI2|HMG20B|BAG1|TIGD4|ZBTB4|CEBPZOS|FMNL1|TRIM8|ST18|ANKRD60|BLOC1S6|HIVEP3|SKA2|USP31|DYNC1I2|SPARCL1|ARID4A|KIF5C|IPPK|SAMHD1|BFSP2|PBRM1|VIM|FGFR1OP2|PARP14|DSN1|KMT2A|NECTIN4|MAPRE2|MLLT6|RBBP8NL|BCAP29|C13H7orf73|MXD3|DES|STRA8|PSMD2|MLKL|ZNF865|CELF2|DIXDC1|PAPSS1|PPP6R1|BATF3|GPIHBP1|CENPB|CENPH|STX5|SPC25|STRN4|NUP62CL|TRAIP|SRGAP1|SENP3|SFI1|TAPT1|CENPI|FAM124B|Z…
GO:0004866	endopeptidase inhibitor activity	MF	0.17548	0.81782	50	17221	CST11|LPAR5|TTC1|WFIKKN1|TBC1D16|LOC100152738|ITIH1|CSTL1|LOC100517145|ITIH3|C4A|A2ML1|SPINT2|SPAI-2|TRIM4|LOC100516119|LOC100515765|TFPI2|TLDC1|SIPA1|SPP2|APLP2|PSMD3|COL6A3|AHSG|CTSF|KNG1|CST8|LOC110256043|PCSK1N|LOC100152714|HRG|EPB42|CST6|ITIH4|LAMB2|LOC100516302|FETUB|C3|PON1|PAPLN|TGM2|LOC100624918|ADAMTSL5|GPATCH2L|CST3|COL7A1|SPINK5|SPINT1|CST7|
GO:0061135	endopeptidase regulator activity	MF	0.17548	0.81782	50	17221	LAMB2|FETUB|LOC100516302|C3|PON1|CST6|ITIH4|LOC100152714|EPB42|HRG|KNG1|CST8|LOC110256043|PCSK1N|SPINT1|CST7|COL7A1|SPINK5|ADAMTSL5|GPATCH2L|CST3|PAPLN|TGM2|LOC100624918|SPINT2|A2ML1|LOC100152738|ITIH1|ITIH3|CSTL1|LOC100517145|C4A|CST11|LPAR5|TTC1|WFIKKN1|TBC1D16|COL6A3|AHSG|CTSF|APLP2|SPP2|PSMD3|LOC100516119|LOC100515765|TFPI2|TLDC1|SIPA1|SPAI-2|TRIM4|
GO:0002684	positive regulation of immune system process	BP	0.17573	0.81782	13	17221	KCNH7|ENAH|TMEM173|IL12RB2|PTPRC|IL29|UNC119B|LIME1|CAPN2|CRYBG1|NAA38|IL22|ZBP1|
GO:0050778	positive regulation of immune response	BP	0.17573	0.81782	13	17221	UNC119B|IL29|NAA38|CRYBG1|LIME1|CAPN2|IL22|ZBP1|ENAH|KCNH7|TMEM173|IL12RB2|PTPRC|
GO:0051495	positive regulation of cytoskeleton organization	BP	0.17575	0.81782	12	17221	SKA1|TUBGCP3|TUBGCP5|ARPC3|ARPC2|ARPC4|TBPL2|TTC28|RAD21|ARPC5L|TUBGCP6|TUBGCP2|
GO:0004045	aminoacyl-tRNA hydrolase activity	MF	0.1761	0.81782	4	17221	PTRHD1|PTRH2|DZIP1|CLTC|
GO:0000307	cyclin-dependent protein kinase holoenzyme complex	CC	0.17619	0.81782	2	17221	CDK5R2|CDK5R1|
GO:0016533	cyclin-dependent protein kinase 5 holoenzyme complex	CC	0.17619	0.81782	2	17221	CDK5R2|CDK5R1|
GO:0016534	cyclin-dependent protein kinase 5 activator activity	MF	0.17619	0.81782	2	17221	CDK5R1|CDK5R2|
GO:0019209	kinase activator activity	MF	0.17619	0.81782	2	17221	CDK5R1|CDK5R2|
GO:0019908	nuclear cyclin-dependent protein kinase holoenzyme complex	CC	0.17619	0.81782	2	17221	CDK5R2|CDK5R1|
GO:0030295	protein kinase activator activity	MF	0.17619	0.81782	2	17221	CDK5R2|CDK5R1|
GO:0043539	protein serine/threonine kinase activator activity	MF	0.17619	0.81782	2	17221	CDK5R1|CDK5R2|
GO:0050795	regulation of behavior	BP	0.17654	0.81782	3	17221	TMEM191C|KIF3A|CDNF|
GO:0050920	regulation of chemotaxis	BP	0.17654	0.81782	3	17221	KIF3A|CDNF|TMEM191C|
GO:0006261	DNA-dependent DNA replication	BP	0.17662	0.81782	59	17221	ZNF593|IFNAR2|ING1|ZBTB4|PPP1R1B|PIGZ|LOC110259862|DDX41|LOC100627222|BRD9|HELZ|CSRNP3|ADGRF2|HNRNPK|SORBS1|UBXN1|EZH2|NANOGNB|PRIMPOL|DDIT3|PTMA|RAD21|PRIM1|MIER1|TMX4|TNNT1|USP47|NAV2|PRDM2|TRIP11|RERE|GPR161|HP1BP3|CHRNA4|EHMT2|CDC45|ZNF526|MBNL2|NRDC|VPS39|RBM23|NCBP2|CAMSAP2|TNRC18|DNM3|NOP2|TNNT2|FAXC|LAS1L|AKAP8L|NPM1|DAXX|AAED1|DHX8|U2AF2|RNF225|LOC102162880|TCF3|GCDH|
GO:0003953	NAD+ nucleosidase activity	MF	0.17672	0.81782	3	17221	LOC110262058|CD38|BST1|
GO:0020027	hemoglobin metabolic process	BP	0.17705	0.81782	1	17221	AHSP|
GO:0030097	hemopoiesis	BP	0.17705	0.81782	1	17221	AHSP|
GO:0030492	hemoglobin binding	MF	0.17705	0.81782	1	17221	AHSP|
GO:0048534	hematopoietic or lymphoid organ development	BP	0.17705	0.81782	1	17221	AHSP|
GO:0051262	protein tetramerization	BP	0.17755	0.81929	11	17221	CRTC1|TP63|TRPM6|TRPM7|TP73|CRTC2|CRTC3|TRPM3|RBBP8NL|TRAIP|TP53|
GO:0002682	regulation of immune system process	BP	0.17835	0.82218	25	17221	TFDP2|KCNH7|ENAH|PTPRC|TYROBP|IL29|CRYBG1|NAA38|HCST|IL22|LOC100627466|ZBP1|CDH20|TMEM173|IL12RB2|TRIM67|SPN|UNC119B|LIME1|CAPN2|LIN52|VGLL3|JADE1|BAZ2A|LAT2|
GO:0006904	vesicle docking involved in exocytosis	BP	0.17864	0.82265	19	17221	ZW10|SCFD1|RNF212B|NAALADL2|EDAR|HEATR5A|STXBP2|SEC23IP|ANKRD24|HOMER2|LOC110262090|EMILIN2|SH3BP5L|CCDC36|EXOC6|VPS45|STXBP3|VPS33A|SYBU|
GO:0016307	phosphatidylinositol phosphate kinase activity	MF	0.17923	0.82414	6	17221	PIP4K2A|SULF1|PIP5K1A|PIP5KL1|PIKFYVE|PIP4K2B|
GO:0042278	purine nucleoside metabolic process	BP	0.17973	0.82414	78	17221	COASY|NME8|MAT2A|EIF2AK4|ATP6V1A|GON4L|NME3|PLXNB2|NKX2-2|SPN|LOC100520273|SIK3|ATP5I|PANK3|PANK2|ING3|TRIM13|LOC100513291|DCAKD|TSC2|UCKL1|HPN|LOC100521069|HMGCR|UPF2|LOC100523557|DCK|PANK1|SUGP1|PRCC|ATP5L|C1H9orf84|NME2|RASAL3|CDNF|TRIM63|QKI|RASA4B|SMCO2|UCK2|GMPS|HEATR4|RBM39|FBXO32|AK8|TMEM156|NME4|ATP5E|TTC22|FAM76B|C16H5orf58|ATP6V1B2|EGR3|SYNGAP1|ATP5D|RPAP1|NME1|ATP5A1|MBD3|SMARCD1|YAF2…
GO:0046128	purine ribonucleoside metabolic process	BP	0.17973	0.82414	78	17221	C1H9orf84|CDNF|TRIM63|RASAL3|NME2|QKI|UCK2|SMCO2|RASA4B|TRIM13|LOC100513291|ING3|PANK2|PANK3|ATP5I|HMGCR|LOC100523557|UPF2|HPN|UCKL1|LOC100521069|DCAKD|TSC2|PANK1|DCK|ATP5L|PRCC|SUGP1|PLXNB2|NME3|SPN|LOC100520273|NKX2-2|SIK3|COASY|NME8|GON4L|ATP6V1A|EIF2AK4|MAT2A|PPAT|CHD1L|RASA2|WASF2|MEGF6|SCN1A|LIMS1|ATP5B|OXTR|UCK1|YAF2|USB1|PEX1|HSPA4L|TRIM36|NFIC|RASAL2|SAFB|ATP5D|SYNGAP1|EGR3|NME1|ATP5A1|R…
GO:0006913	nucleocytoplasmic transport	BP	0.18002	0.82414	73	17221	DES|RAB3IL1|MYH11|KRT12|C9H11orf87|MYOC|RNF219|KPNA6|KRT26|VIM|KRT28|KPNA3|KRT40|SEPT6|LOC100155249|NDE1|ARFIP2|KRT8|DCK|KRT18|KPNA2|KRT79|SDCCAG3|CCDC149|KPNA5|FMNL1|LMNA|MYH9|KRT23|KRT24|EXTL3|NXF1|MAP1A|UACA|TRAK2|CENPK|C1H14orf105|CUL3|ZC3H12A|CREB3L2|TAF4B|FGG|MYH10|ARHGAP45|KRT4|KRT78|KAZN|KRT3|HAUS1|ARFIP1|SPC24|LOC100519930|PFDN4|HOOK3|SYBU|TRIM41|NDEL1|KRT27|KRT77|CCDC186|FAM186B|KRT10|S…
GO:0051169	nuclear transport	BP	0.18002	0.82414	73	17221	C1H14orf105|CENPK|TRAK2|CREB3L2|CUL3|ZC3H12A|KRT4|KRT78|FGG|MYH10|ARHGAP45|TAF4B|ARFIP1|SPC24|HAUS1|KAZN|KRT3|TRIM41|SYBU|LOC100519930|PFDN4|HOOK3|KRT10|FAM186B|CCDC186|KRT77|KRT27|NDEL1|LAMA3|TMEM57|GLE1|SPC25|LRRFIP1|BST2|KRT25|TPM4|BCAP31|IKBKE|KPNA4|C9H11orf87|MYH11|KRT12|DES|RAB3IL1|KRT26|KPNA6|MYOC|RNF219|LOC100155249|SEPT6|KPNA3|KRT40|VIM|KRT28|DCK|ARFIP2|KRT8|NDE1|KRT79|KPNA2|KRT18|KPNA5|…
GO:0002253	activation of immune response	BP	0.18006	0.82414	10	17221	UNC119B|NAA38|CRYBG1|LIME1|CAPN2|KCNH7|ENAH|TMEM173|IL12RB2|PTPRC|
GO:0048583	regulation of response to stimulus	BP	0.1807	0.82428	133	17221	SRP72|VAV3|TYROBP|ABR|ARHGEF7|ARHGEF10L|RAP1GAP2|SPATA13|SPRY3|CUBN|ARHGEF28|ARHGEF6|ATP4A|SOS2|ECT2L|LIN52|SLC46A2|RPL14|SESN3|CDC25C|ARHGEF2|OBSCN|ARHGEF16|CNKSR3|SRGAP1|DYNC2LI1|RUBCN|TIAM1|MCF2L|FBXO8|IQSEC2|CARTPT|RAB22A|CAPN2|ARHGEF5|PSMD1|TFDP2|KDM4B|IL29|TAAR5|ARHGEF3|IL22|SPRED1|KIAA1522|RASGRF1|ITSN2|JADE1|RAMP1|ENAH|SIPA1|ARL8B|PTPRC|DKK3|RAMP3|MMP25|ALS2|HCST|ZBP1|LAMTOR1|PPP1R2|GARNL…
GO:0004619	phosphoglycerate mutase activity	MF	0.18085	0.82428	2	17221	PLD3|HIPK4|
GO:0046537	2,3-bisphosphoglycerate-independent phosphoglycerate mutase activity	MF	0.18085	0.82428	2	17221	HIPK4|PLD3|
GO:0006613	cotranslational protein targeting to membrane	BP	0.18114	0.82428	32	17221	DHX15|GPN3|ABCA7|SRP14|GIMAP7|ABCB11|LOC100524794|NTPCR|AK5|ITIH1|SRPRA|HNRNPUL2|HNRNPUL1|DNA2|KIAA0368|SRP19|GPATCH3|YTHDC2|SRP72|ABCA2|ABCF1|PSTK|SRP68|SLC2A1|DHX16|ABCA3|KCNJ6|DPF3|ARL15|CYP26A1|UPF1|PPWD1|
GO:0050661	NADP binding	MF	0.18204	0.82428	20	17221	BLVRB|LOC100627466|IL4I1|HSDL2|FMO5|RPRD1A|ADGRF2|STX1B|MLKL|MXD1|AAGAB|G6PD|H6PD|PABPC4|LOC100525099|NNT|HIBCH|FOXRED2|DRD1|FAM25A|
GO:0044461	bacterial-type flagellum part	CC	0.18215	0.82428	10	17221	EGFLAM|TUFT1|LOC100520491|SNX2|RHBDD1|PRKDC|YWHAQ|GPS2|YWHAZ|YWHAB|
GO:0019888	protein phosphatase regulator activity	MF	0.18217	0.82428	11	17221	AKAP2|PPP1R2|PPP2R5A|WAPL|PPP1R1B|PPP2R5C|PIAS4|PPP2R5E|EPC1|SRGAP1|C16H5orf34|
GO:0019220	regulation of phosphate metabolic process	BP	0.18224	0.82428	39	17221	MBD3|PPP1R2|PKIA|ESPN|CCNYL1|SIK3|RANBP1|CARTPT|SYNGAP1|FSD1L|SDAD1|PLXNB2|PPP1R14B|PPP1R14C|GEN1|SEPSECS|ADGRF2|SRGAP1|ZBTB2|RASA4B|MIER3|SNAPC5|RNF41|ATP4A|RASAL3|WASF2|CNPPD1|PKIG|RASA2|PPP1R14A|LOC110261311|C1H9orf84|CNEP1R1|PKIB|RASAL2|PPP1R14D|TSC2|UPF2|LOC110260077|
GO:0051174	regulation of phosphorus metabolic process	BP	0.18224	0.82428	39	17221	PKIA|PPP1R2|MBD3|SIK3|RANBP1|CCNYL1|ESPN|CARTPT|PLXNB2|SDAD1|SYNGAP1|FSD1L|PPP1R14C|PPP1R14B|ADGRF2|SEPSECS|GEN1|SRGAP1|ZBTB2|MIER3|RASA4B|RNF41|ATP4A|SNAPC5|PPP1R14A|LOC110261311|PKIG|RASA2|CNPPD1|RASAL3|WASF2|C1H9orf84|CNEP1R1|RASAL2|PKIB|PPP1R14D|UPF2|TSC2|LOC110260077|
GO:0009152	purine ribonucleotide biosynthetic process	BP	0.1824	0.82428	73	17221	RPAP1|NME1|ATP5D|EGR3|SMARCD1|GUCY1A3|AK8|TMEM156|NME4|ATP5E|HEATR4|RBM39|FBXO32|GMPS|ADCY6|C16H5orf58|GUCY1B3|FAM76B|TTC22|ADCY3|PPAT|CHD1L|SCN1A|LIMS1|GUCY2D|MEGF6|ADCY1|ADCY7|PEX1|USB1|HSPA4L|UCK1|YAF2|TTN|SAFB|NFIC|TRIM36|NKX2-2|SPN|LOC100520273|NME3|NPR1|COASY|ADCY9|PAICS|GON4L|ADCY2|ATF6|EIF2AK4|NME8|TRIM63|CDNF|NME2|UCK2|SMCO2|ADCY5|QKI|HPN|UCKL1|LOC100521069|LOC100523557|DCAKD|ING3|LOC100…
GO:0000245	spliceosomal complex assembly	BP	0.18276	0.82428	7	17221	CASP7|LSM12|LOC102162486|LUC7L|NRAP|TTC39C|GEMIN6|
GO:0005875	microtubule associated complex	CC	0.18285	0.82428	22	17221	DCTN4|DYNC1I2|DNAH6|DYNLL2|DNAH14|SERTAD2|HAUS4|DYNC1I1|OXA1L|DNAH12|GNG11|DNAH7|DNAH2|DNAH10|DNHD1|SSNA1|DYNC1H1|DNAH1|DYNLL1|GRK1|HAUS5|DYNC2H1|
GO:1901565	organonitrogen compound catabolic process	BP	0.18289	0.82428	53	17221	RASAL2|TDRD1|ALLC|LOC110260077|KCNIP1|TTN|FUT4|UPF2|TSC2|SNAPC5|BLVRA|HEG1|TAT|NAIF1|RASA4B|C1H9orf84|PCYOX1L|DTD1|EIF4E3|PGLYRP2|GLDC|NLRC5|RASA2|ESD|WASF2|RASAL3|PGLYRP3|ADGRF2|ABHD11|SEPSECS|LOC100156879|IRF2|ZBTB2|WDR61|RPS6KC1|PAFAH2|PCYOX1|HMOX1|SLC25A47|SIK3|CDA|ESPN|PLA2G7|DTD2|HMOX2|ATP5G2|NCEH1|ACSL4|MBD3|CTH|PPARGC1A|PLXNB2|SYNGAP1|
GO:0030507	spectrin binding	MF	0.18295	0.82428	6	17221	TRIM15|MAP2K2|CAMSAP2|NBEAL1|EXTL3|CAMSAP3|
GO:0009085	lysine biosynthetic process	BP	0.18361	0.82428	8	17221	PITPNA|PYCR3|KCTD18|HTATIP2|USP16|TINF2|PBLD|RAI14|
GO:0009089	lysine biosynthetic process via diaminopimelate	BP	0.18361	0.82428	8	17221	PITPNA|PYCR3|KCTD18|HTATIP2|USP16|TINF2|PBLD|RAI14|
GO:0046451	diaminopimelate metabolic process	BP	0.18361	0.82428	8	17221	PITPNA|PYCR3|KCTD18|HTATIP2|USP16|TINF2|PBLD|RAI14|
GO:0019901	protein kinase binding	MF	0.18402	0.82428	25	17221	STAT3|CNPPD1|CDC37|HEXIM2|STX7|OCLN|SDCCAG3|STX1A|STX19|RNF219|NDEL1|CCNYL1|VAPB|GOPC|DNALI1|EEF1D|PPP1R12A|PAWR|HOMER2|ICE1|BATF3|BCAP31|NDE1|GEN1|UNK|
GO:0044780	bacterial-type flagellum assembly	BP	0.18471	0.82428	11	17221	THADA|TMEM55B|FMNL1|ESX1|APOA1|TRIM14|COG7|PIH1D3|STX1A|TENM3|CNTRL|
GO:0031704	apelin receptor binding	MF	0.18472	0.82428	8	17221	L3MBTL3|WDR4|R3HCC1|CDH15|PIK3R2|GDF7|RADIL|LOC100514038|
GO:0004511	tyrosine 3-monooxygenase activity	MF	0.18474	0.82428	9	17221	ACKR2|KIAA1522|THBS4|AP2A2|EDN2|LOC100518097|DCHS1|BMP1|TH|
GO:0016053	organic acid biosynthetic process	BP	0.18508	0.82428	89	17221	MSMO1|TINF2|IKBKG|SPAG17|WDFY3|PBLD|RIMKLB|TRIM65|GCLC|RBM41|HAO1|ACACA|MMRN2|TUBB6|HTATIP2|ZNHIT3|LOC110257285|PYCR1|ACAT1|PADI4|AHCYL1|USH1G|RIMKLA|LOC106509717|HADHB|RNPEP|FASN|HSDL2|UCHL5|NOS1|DUS4L|LOC100737821|EPGN|APOA5|VAMP7|PTDSS1|RTN4IP1|GMPS|CASP2|AKR1B1|USP16|PADI3|DUS1L|KIAA2022|AHCYL2|RBM6|PSMC3IP|DDHD2|KCTD18|FAXDC2|PHF21A|MTHFD2L|AK3|GNG12|EPB42|LOC110260476|IMPDH2|AQP7|BRI3BP|PAD…
GO:0046394	carboxylic acid biosynthetic process	BP	0.18508	0.82428	89	17221	UFL1|PLAA|KDSR|FAM84B|C10H9orf3|MICAL3|HAO2|FAM78A|NOL4L|PADI6|BRI3BP|AQP7|IMPDH2|LOC110260476|EPB42|GNG12|AK3|MTHFD2L|PHF21A|EIF2S1|TJP1|PADI2|PYCR3|AFG3L2|ARL13B|RAI14|ACSL4|MTHFD2|STOML1|GMPR2|PITPNA|EFHD2|FLRT1|GRM4|LOC100524512|MXRA7|SETD1B|LOC110255927|MAT2A|RNPEP|HADHB|USH1G|RIMKLA|LOC106509717|ACAT1|PADI4|AHCYL1|PYCR1|LOC110257285|ZNHIT3|HTATIP2|TUBB6|ACACA|MMRN2|HAO1|RBM41|GCLC|TRIM65|RI…
GO:0009607	response to biotic stimulus	BP	0.18526	0.82428	108	17221	YDJC|LOC102161780|BIRC6|ZW10|KLKB1|APOD|TMPRSS3|GPM6B|MAML1|HAO1|ANKRD65|FBXO30|SAMD12|IREB2|PRPSAP1|BICD1|NMRK2|LEAP2|SLA2|PRRT2|DNAAF5|CUBN|ZNF641|TET2|DENND2A|QSOX1|PAIP2B|CEP68|ZSCAN16|SRGAP2|AKAP8L|FBXO25|RNF150|SYT2|HOXC4|TPM4|PALM2|LOC100627466|EXOC8|DEFB123|TMEM265|HOMER2|DNAH14|LOC110257935|SYNDIG1L|MMP15|BST2|LOC100625494|RUFY4|FANK1|SYDE1|NDEL1|TMEM91|SLC3A2|SPINT2|NPSR1|AAGAB|OCIAD2|C…
GO:0006357	regulation of transcription from RNA polymerase II promoter	BP	0.18533	0.82428	86	17221	SFXN3|STX2|LAMA4|FGL2|VPS13C|ZBTB18|VAMP4|ARHGEF15|ING3|RELL1|MED11|ONECUT2|MED13L|EXOSC8|SURF6|NOS2|HEXIM2|ASB14|TAPBP|AGO3|IKBIP|RTN3|ATP6V1G3|CATSPERD|STX1B|MED22|NRDE2|MED13|LOC100739098|PFDN2|MED8|C2H11orf95|SYNJ2BP|MED14|LOC110261249|CEP97|BMP2K|RAI14|HNRNPUL1|RAD23A|TMCO4|PSMC6|SMC5|POU3F2|HAUS1|ZBTB47|MAML1|CCDC155|FLNC|MCF2L2|CDKL4|MYO3B|BICD1|SSNA1|HEXIM1|MED17|C3H2orf74|SLU7|STX18|CENP…
GO:0044380	protein localization to cytoskeleton	BP	0.18614	0.82428	10	17221	MMADHC|NEK2|CCDC155|THAP1|SYNGAP1|SOX5|TRAF3|FAM76B|RUFY4|RNF212B|
GO:0071988	protein localization to spindle pole body	BP	0.18614	0.82428	10	17221	THAP1|CCDC155|TRAF3|SOX5|SYNGAP1|MMADHC|NEK2|RNF212B|RUFY4|FAM76B|
GO:0044781	bacterial-type flagellum organization	BP	0.18619	0.82428	14	17221	APOA1|TRIM14|ESX1|TMEM55B|FBXW4|FMNL1|THADA|SLTM|CNTRL|STAP2|COG7|TENM3|PIH1D3|STX1A|
GO:0009067	aspartate family amino acid biosynthetic process	BP	0.18633	0.82428	12	17221	RAI14|LOC110257285|GRM4|PBLD|CASP2|TINF2|HTATIP2|USP16|KCTD18|GMPS|PYCR3|PITPNA|
GO:0004852	uroporphyrinogen-III synthase activity	MF	0.18637	0.82428	4	17221	RDH11|UROS|PLPP5|DDX52|
GO:0006636	unsaturated fatty acid biosynthetic process	BP	0.18703	0.82428	5	17221	AK3|RNPEP|WDFY3|LOC100524512|C10H9orf3|
GO:0006690	icosanoid metabolic process	BP	0.18703	0.82428	5	17221	LOC100524512|C10H9orf3|RNPEP|WDFY3|AK3|
GO:0006691	leukotriene metabolic process	BP	0.18703	0.82428	5	17221	AK3|LOC100524512|C10H9orf3|WDFY3|RNPEP|
GO:0019370	leukotriene biosynthetic process	BP	0.18703	0.82428	5	17221	AK3|LOC100524512|C10H9orf3|WDFY3|RNPEP|
GO:0033559	unsaturated fatty acid metabolic process	BP	0.18703	0.82428	5	17221	WDFY3|RNPEP|LOC100524512|C10H9orf3|AK3|
GO:0046456	icosanoid biosynthetic process	BP	0.18703	0.82428	5	17221	AK3|RNPEP|WDFY3|C10H9orf3|LOC100524512|
GO:1901568	fatty acid derivative metabolic process	BP	0.18703	0.82428	5	17221	AK3|WDFY3|RNPEP|C10H9orf3|LOC100524512|
GO:1901570	fatty acid derivative biosynthetic process	BP	0.18703	0.82428	5	17221	RNPEP|WDFY3|LOC100524512|C10H9orf3|AK3|
GO:0043242	negative regulation of protein complex disassembly	BP	0.18756	0.82581	13	17221	CAPZA2|CAPZA1|TMOD4|PRR36|TMOD3|MRPS14|KLF8|LRIG2|LMOD3|LMOD2|CAPZB|TMOD1|RERE|
GO:0003697	single-stranded DNA binding	MF	0.1884	0.82872	20	17221	SSBP1|DHRS7C|RAD51D|SCNN1B|POT1|UBP1|UPK3BL2|PI15|DHDDS|AQR|GNG8|PIGZ|TEN1|NCBP2|RAD51|FBXL2|CTC1|DMC1|NOS1|RAD51B|
GO:0016831	carboxy-lyase activity	MF	0.18917	0.83129	65	17221	CELF2|SYT2|EML4|LOC100156879|UBASH3B|PAPSS1|MSI2|TMEM246|ADPRH|SMG8|GAD2|UHRF1BP1L|NUP210L|SBNO1|IKZF2|CMYA5|PDXDC1|ZC3H4|SLC34A2|NIP7|SEPT11|PTPN1|PCK1|EDAR|TCHH|TTN|AHDC1|NSD3|UXS1|NFS1|GLDC|NME8|DVL2|PAK3|CSAD|CDV3|UROD|SOX5|TSC22D2|LOC110259371|ECSCR|FGL1|DDX10|CASP10|EXOC6|EREG|HDC|GABRB1|GGCX|UNC79|DDC|ZBTB18|LOC100624136|VPS13C|PCK2|PFN1|PISD|GAD1|KMT2A|GPR31|SMIM15|TRPV4|IMPDH2|IFT20|AGO3|
GO:0015075	ion transmembrane transporter activity	MF	0.1897	0.83237	573	17221	DAG1|TRPM6|TRPM8|TNXB|BLOC1S6|CCDC180|SLC9A8|NME8|SLC40A1|TM9SF1|KCNH7|CWC25|GON4L|NFE2L3|KCNH6|KCNK3|QKI|KCNN4|GRIN1|LOC110257594|LOC102167410|ZNF615|SEC16B|FMNL2|LOC106508546|PRSS55|CDNF|EREG|LOC100523732|OLA1|VPS13C|LOC100513291|RAB6B|RAB6A|KCNJ16|SLC39A3|MAP1LC3B|RBMS1|PRICKLE3|TMCC2|SLC9C1|MLLT11|ZNF280C|LAMA5|SLC30A3|PRKDC|VGLL3|GIMAP7|RAB12|EML4|PLA2G4E|CHRNB3|OTX1|KCNE1|LOC110261479|WDR43…
GO:0008047	enzyme activator activity	MF	0.18979	0.83237	59	17221	KRT39|CREG1|RAB3GAP1|SIPA1|EPS15|GATA5|LOC106509660|ARFGAP1|KIF20B|ADAP1|ACAP2|GUCA2B|FAM205A|COL6A2|KRT27|SH3BP5L|SMAP1|MND1|CDK5R1|SIK3|GARNL3|ASAP3|DHRS11|LOC110255845|RAP1GAP|LOC110255363|PTPA|LOC100624094|GIT2|TMCC3|AHSA1|LOC100526209|ARFGAP3|AGFG1|AGAP3|PLXNB3|MLIP|ASAP1|AGAP2|CAPG|ABR|TSC2|GUCA2A|ARAP1|ACAP1|RAP1GAP2|CDK5R2|DCP1A|UGGT1|RABEP1|EHBP1|SIPA1L3|ARAP2|SMAP2|GIT1|LRCOL1|AGFG2|ACA…
GO:0051128	regulation of cellular component organization	BP	0.19025	0.8336	83	17221	TMOD4|LMOD3|EIF5A|ARPC2|CCDC149|TUBGCP5|TMOD1|RERE|MMP25|RALGPS1|FRRS1|WISP3|ARPC4|TBPL2|TNNI2|HMCN1|EIF5A2|RASAL3|ARPC5L|MLLT6|RBBP8NL|ESX1|SLC6A6|TENM3|CDC23|TUBGCP2|PALM|IGFBP4|CENPQ|CDC26|KIFC1|SKA2|USP31|RAB22A|TMEM55B|PRR36|CAPZA1|ANAPC15|PSMC3IP|RAD21|NOV|CCDC68|HTRA1|CST11|SKA1|PDRG1|KAZALD1|TRAIP|NUP62CL|SPC25|PALMD|CAPZA2|MFN1|TBC1D9|TTC28|LMOD2|MRPS14|HOMER2|CAPZB|LOC110257362|EPS15|PA…
GO:0001510	RNA methylation	BP	0.19121	0.83699	22	17221	PACSIN2|EEF1AKMT1|FBL|METTL18|TRMT61B|TRMT61A|TRMT2B|PCMT1|SMYD4|TGS1|TRMT2A|BANF2|COQ3|COMT|CARM1|BLOC1S6|PRMT6|LOC106509183|VCPKMT|SEMA5A|TRMT11|LOC100512568|
GO:0010876	lipid localization	BP	0.19145	0.83721	49	17221	FGG|ARHGAP1|UGGT1|FITM1|TRIM45|EXOC7|INPP4A|FAM81B|STX2|LOC100622028|FITM2|ZCCHC11|FSD2|LIX1|MTTP|EIF4G3|APOA1|CSGALNACT1|KIAA1958|CFD|MYH11|APOA4|GLTP|APOC3|PLIN2|HSPA9|ZNF835|GSAP|DNMT3A|STX5|APOA5|PLIN3|HILPDA|MIGA1|CARMIL3|ANKRD6|TRIM3|HSBP1L1|SNCG|RFT1|RAB15|FAM25A|GAREM1|GLTPD2|LOC106505107|DMD|EMILIN2|CPTP|PLEKHA8|
GO:0005578	proteinaceous extracellular matrix	CC	0.19184	0.83813	69	17221	PPEF2|COL6A3|EFHD2|SELENON|DGKG|TNNC1|NCS1|CABP5|PPP3R2|LOC100519264|CABP4|COL2A1|COLEC10|CETN2|MCC|COL1A1|GUCA1A|RHOT2|COLEC11|COL5A1|SPARCL1|PLCH1|KCNIP3|PANK1|EFCAB7|COL4A2|CALM1|GUCA1B|RBBP8NL|S100A9|CAPSL|S100A12|DDR1|SPARC|COL1A2|SLC25A24|SMOC1|RCN3|EFHD1|FKBP7|CALM3|COL23A1|HPCA|SDF4|RASGRP1|PLCD3|CPZ|MRLC2|COL11A2|MFAP5|MICU2|STX1A|COL4A4|MFAP2|COL5A3|CABP7|KCNIP1|CALB1|CABP1|CALU|CABP2|C…
GO:0051766	inositol trisphosphate kinase activity	MF	0.19233	0.83942	7	17221	ITPKA|GABARAPL2|IPMK|IP6K1|ITPK1|IP6K2|AKAP6|
GO:0022891	substrate-specific transmembrane transporter activity	MF	0.19303	0.84167	609	17221	GDPD1|CASP10|KCNN1|NRIP1|DIRAS1|CCDC40|SLC1A5|ASIC3|SLC2A11|ZIC2|PAK3|CPNE7|SMIM24|KCND1|KCNG3|SMCO2|NIPAL2|C2H1orf35|GOLM1|STAB1|EHF|LOC100156967|RAB33A|TPCN1|GNL2|KCNJ2|AMIGO1|ZBTB18|KCNQ5|TRAPPC13|SLC34A2|RASL11B|ATP6V0C|SLC30A2|ADPRH|SLC29A4|KCNK6|MCOLN3|ZBTB10|DDRGK1|SLC4A11|RPL24|LOC100625564|CTNNA1|LOC100737823|KYNU|PITPNB|ETV1|KDM7A|SCNN1G|AHDC1|PLPP7|FLT4|MAP7D2|JDP2|HDAC1|VTI1B|FAM49B|L…
GO:0019238	cyclohydrolase activity	MF	0.19337	0.84233	10	17221	KANK2|EPHA6|PLAA|ACSL4|ATIC|LOC110260476|EPB42|ANK2|LOC100620470|ZNHIT3|
GO:0048518	positive regulation of biological process	BP	0.19377	0.84327	162	17221	YWHAE|CERS3|TUBGCP5|CDR2L|UNC119B|BAZ2A|SDAD1|CEBPB|KCNH7|SMIM24|CENPO|RILP|HNF1A|XPR1|HILPDA|EXTL3|ESR1|NAA38|MLXIPL|TSPEAR|DNMT3A|ZNF835|MORC4|AP4E1|STARD9|LOC100521972|APOA1|RBBP8NL|EIF4H|ESX1|SEPT10|INPP4A|VIM|ACADS|RIF1|GNG8|SRPRA|MAML3|KRT27|TMEM173|PRICKLE3|ZNF207|CCDC186|SKA1|WIPF2|TMEM55B|LOC100624094|TRIM67|CDC37|LIME1|U2AF1|RAD21|AP5B1|EPS15|EHMT1|BRD9|PPP1R9B|RNF150|EPS15L1|NUP62CL|ER…
GO:0004112	cyclic-nucleotide phosphodiesterase activity	MF	0.19398	0.84338	24	17221	PDE1C|PDE4A|PDE6H|SIN3A|PDE6C|PDE7A|PPCS|GPCPD1|PDE3B|SAMHD1|WDR61|PDE4C|PDE8A|PDE6G|LOC110257568|PDE6B|PDE4D|HRG|PDE7B|PDE3A|LOC100621751|PDE2A|FNBP1|GPLD1|
GO:0007051	spindle organization	BP	0.19462	0.84459	13	17221	HAUS4|CCDC22|GNG11|ZBTB49|SAMHD1|SLC13A4|HOMER3|HAUS5|UBA3|SSNA1|SPICE1|HAUS2|RUFY4|
GO:0000922	spindle pole	CC	0.19495	0.84459	10	17221	PRPH|SKA1|TUBGCP3|KRT39|TUBGCP5|CCDC40|TRAF3|TRAK2|TUBGCP6|TUBGCP2|
GO:0016855	racemase and epimerase activity, acting on amino acids and derivatives	MF	0.19501	0.84459	7	17221	PBLD|KCTD18|STAB1|EHHADH|PITPNA|KDELC1|TINF2|
GO:0036361	racemase activity, acting on amino acids and derivatives	MF	0.19501	0.84459	7	17221	TINF2|KDELC1|EHHADH|PITPNA|STAB1|KCTD18|PBLD|
GO:0019900	kinase binding	MF	0.19529	0.84503	28	17221	NDE1|BCAP31|BATF3|UNK|PLLP|LRRC8E|GEN1|DNALI1|EEF1D|ARL2BP|GOPC|ICE1|PAWR|HOMER2|PPP1R12A|NDEL1|STX19|RNF219|STX1A|SDCCAG3|VAPB|CCNYL1|CDC37|CNPPD1|STAT3|OCLN|HEXIM2|STX7|
GO:0003688	DNA replication origin binding	MF	0.19581	0.84509	11	17221	SIK2|ITGA6|FNDC3A|AP4E1|TMCC3|AP5B1|ARHGAP31|DHX37|PLEKHA5|ACADS|CABP7|
GO:0009620	response to fungus	BP	0.19587	0.84509	9	17221	SYDE1|DAPK3|QSOX1|WDFY1|BIRC6|SIGLEC11|SPINT2|PRPSAP1|EXOC8|
GO:0050832	defense response to fungus	BP	0.19587	0.84509	9	17221	SYDE1|QSOX1|DAPK3|BIRC6|WDFY1|PRPSAP1|SIGLEC11|SPINT2|EXOC8|
GO:0008237	metallopeptidase activity	MF	0.19616	0.84554	110	17221	CLCC1|OTOP2|MMP13|MMP20|DGKA|ADAM15|CPE|CPA5|TRIT1|ENPEP|AMZ2|AFG3L2|MMP7|LOC100525589|CPB2|YME1L1|POFUT1|MMP12|NDUFA4L2|MMP11|ADAM28|MMP14|LOC100738955|PAK3|LOC100524512|LOC100515049|COL6A3|KEL|MMP25|CPA4|OMA1|THOP1|CPD|C1QTNF4|DCBLD1|ASB4|ADAMTS13|APOA4|ACE|TMEM154|LOC100525409|CPA6|LOC110261122|CPA2|UBE2R2|C10H9orf3|AGBL2|ADAMTS4|ACE2|ADAM17|ADAM8|ADAMTS17|LMLN|ZWILCH|CPM|LVRN|HEMGN|AK3|ADAMTS…
GO:0009064	glutamine family amino acid metabolic process	BP	0.19673	0.84617	17	17221	AKR1B1|IMPDH2|UBR4|CTPS1|CPS1|KIAA2022|FAM78A|HAO2|PPP1R15A|LOC100156879|NEDD4L|GGH|CAD|HAO1|GMPS|CTPS2|GMPR2|
GO:0016759	cellulose synthase activity	MF	0.19706	0.84617	5	17221	TMEM246|FAXC|TTN|SAMD1|C2H11orf95|
GO:0016760	cellulose synthase (UDP-forming) activity	MF	0.19706	0.84617	5	17221	TTN|SAMD1|C2H11orf95|FAXC|TMEM246|
GO:0030244	cellulose biosynthetic process	BP	0.19706	0.84617	5	17221	TMEM246|FAXC|SAMD1|TTN|C2H11orf95|
GO:0005886	plasma membrane	CC	0.19797	0.84822	227	17221	ZNF711|SLCO5A1|SCN1A|ELAVL3|LOC102160336|LOC100736818|RGS11|NUFIP1|NPHP1|MUL1|STRN|LRBA|MINDY2|SKIV2L|GNG13|ADCY3|FBXO31|SLU7|TMEM37|BSN|LOC100517166|SLA-DOA|SLA-DRB1|ADCY1|ADCY7|TRERF1|LOC100524190|AWAT1|TRIM37|GNE|SPRY3|HOMER1|FAM168A|GNG3|NAV2|KCNB2|GNGT1|TMEM246|DNAJC10|SFI1|OTUD7B|YTHDF2|FOXE1|KCNMB4|LUC7L|ZC3H4|PECAM1|HDAC5|FAM76B|SPZ1|STX12|NEDD4L|USP12|CELF2|CACNB3|ZNF652|LOC110261659|CAC…
GO:0016854	racemase and epimerase activity	MF	0.19818	0.84822	16	17221	PNMA8A|GLCE|RFWD3|IMPDH2|NBEAL2|KCTD18|ZNF425|KDELC1|LYPD6B|PBLD|TINF2|LOC102158906|STAB1|FBXO47|EHHADH|PITPNA|
GO:0004559	alpha-mannosidase activity	MF	0.199	0.84822	8	17221	MAN2A1|EDEM1|MAN1C1|MAN1B1|MAN2C1|LOC110258087|MAN2A2|MAN2B2|
GO:0015923	mannosidase activity	MF	0.199	0.84822	8	17221	MAN2B2|MAN2A2|MAN2C1|LOC110258087|MAN1B1|EDEM1|MAN2A1|MAN1C1|
GO:0000176	nuclear exosome (RNase complex)	CC	0.19998	0.84822	3	17221	SPTBN4|SPZ1|EXOSC10|
GO:0009445	putrescine metabolic process	BP	0.20042	0.84822	2	17221	SAP130|ATXN7L2|
GO:0009446	putrescine biosynthetic process	BP	0.20042	0.84822	2	17221	SAP130|ATXN7L2|
GO:0039526	modulation by virus of host apoptotic process	BP	0.20075	0.84822	8	17221	RAB9B|EGR1|PTPRG|TM4SF5|TMEM55B|TMEM178A|VEZF1|SRCAP|
GO:0044531	modulation of programmed cell death in other organism	BP	0.20075	0.84822	8	17221	TMEM55B|PTPRG|TM4SF5|EGR1|RAB9B|VEZF1|SRCAP|TMEM178A|
GO:0044532	modulation of apoptotic process in other organism	BP	0.20075	0.84822	8	17221	TMEM178A|VEZF1|SRCAP|RAB9B|EGR1|TM4SF5|PTPRG|TMEM55B|
GO:0052040	modulation by symbiont of host programmed cell death	BP	0.20075	0.84822	8	17221	SRCAP|VEZF1|TMEM178A|PTPRG|TM4SF5|TMEM55B|EGR1|RAB9B|
GO:0052150	modulation by symbiont of host apoptotic process	BP	0.20075	0.84822	8	17221	RAB9B|EGR1|TM4SF5|PTPRG|TMEM55B|TMEM178A|VEZF1|SRCAP|
GO:0052248	modulation of programmed cell death in other organism involved in symbiotic interaction	BP	0.20075	0.84822	8	17221	VEZF1|SRCAP|TMEM178A|TMEM55B|PTPRG|TM4SF5|RAB9B|EGR1|
GO:0052433	modulation by organism of apoptotic process in other organism involved in symbiotic interaction	BP	0.20075	0.84822	8	17221	TMEM178A|VEZF1|SRCAP|EGR1|RAB9B|PTPRG|TM4SF5|TMEM55B|
GO:0044283	small molecule biosynthetic process	BP	0.20092	0.84822	117	17221	BRI3BP|AQP7|ZNF197|IMPDH2|LOC110261078|ZNF615|TRPV4|LOC110260476|EPB42|PLAA|UFL1|C10H9orf3|FAM84B|MICAL3|KDSR|MSH4|FAM78A|HAO2|PADI6|NOL4L|FAXC|MTHFD2L|PHF21A|TBC1D14|PCYT2|GNG12|AK3|ADAMTS20|KIF20A|COQ4|ARL13B|RAI14|ACTR3|ACSL4|MIER1|EIF2S1|TJP1|AFG3L2|PYCR3|PADI2|GRM4|MXRA7|LOC100524512|LOC110255927|SETD1B|IPO7|DVL2|MAT2A|MTHFD2|GMPR2|STOML1|PITPNA|FLRT1|EFHD2|ZNHIT3|LOC110257285|TUBB6|HTATIP2|…
GO:0044431	Golgi apparatus part	CC	0.20113	0.84822	52	17221	LRRC7|SGMS2|CSGALNACT1|COPG1|PMF1|FNBP1L|NUFIP1|ARMC8|COPA|MORC4|AP4E1|IBA57|COPB1|SLC35F6|ARL11|TPD52|KIF6|EXOC7|ANGPTL4|VPS52|STX2|SLC35A2|ZW10|COG7|CLTC|KRT79|SLC35A3|B4GALNT3|EXOC6|PPP1R21|TJP1|GLIPR2|TCTN3|TRIM8|USO1|LOC102158679|XBP1|CHPF|CEP72|ZNF644|COG8|SCP2|EXOC8|HOMER2|FUBP3|SEC23B|STX5|SPC25|RNF212B|PPP6R1|COG5|SLC35A4|
GO:0022613	ribonucleoprotein complex biogenesis	BP	0.20135	0.84822	65	17221	BMS1|TTC39C|CCT6A|LOC100624950|STRA8|RPL35A|PPIP5K1|ARPC5L|CYLD|NRAP|FOXS1|TNRC18|CENPQ|UTP18|FBL|TRMT11|MRTO4|ANP32B|DIRAS1|GAR1|TMCC3|B4GALNT3|TARDBP|MRPL10|TMIGD2|RBFA|TRMT2A|LSM12|SEMA3B|ZFHX2|KCTD14|SBDS|VCPKMT|LOC100625207|PLEC|POMGNT1|LOC106509183|WDR3|LOC102162486|DAXX|GDAP1L1|PRMT6|PELP1|BORCS7|PES1|ZBTB47|RABEP1|RPLP0|TGS1|RSF1|EEF1AKMT1|LOC100512568|UBAP1|UTP15|LOC100623035|LUC7L|WDR36…
GO:0031012	extracellular matrix	CC	0.2014	0.84822	104	17221	RASGRP1|CPZ|LOC106507406|PLCD3|MRLC2|RMND1|THSD4|COL11A2|CASP2|STX1A|MICU2|MFAP5|MFAP2|COL4A4|MMP3|ADAMTS7|MMP15|SMOC1|RCN3|EFHD1|ADAMTS6|COL23A1|FKBP7|ADAM33|CALM3|HPCA|SDF4|LOC733637|AMELY|MYL9|LOC110261757|YPEL4|ADAMTSL4|CAPS|PPP3R1|BMP1|TRERF1|CABP7|COL5A3|KCNIP1|CALB1|CABP1|ADAMTSL5|CALU|MPP2|KCNIP2|COL5A2|CABP2|PAPLN|AMZ2|TRIT1|MMP7|MMP12|PPP3R2|MMP11|ADAM28|MMP13|LOC100519264|MMP20|ADAM15|…
GO:0016833	oxo-acid-lyase activity	MF	0.20196	0.84822	6	17221	KBTBD2|QRICH1|UBE3A|GLDN|ACTR3|DLGAP5|
GO:0007417	central nervous system development	BP	0.20229	0.84822	3	17221	SPAST|MCPH1|CEND1|
GO:0007420	brain development	BP	0.20229	0.84822	3	17221	MCPH1|CEND1|SPAST|
GO:0009095	aromatic amino acid family biosynthetic process, prephenate pathway	BP	0.20267	0.84822	3	17221	TUBB6|PYCR1|AFG3L2|
GO:0009584	detection of visible light	BP	0.20315	0.84822	4	17221	GIMAP7|ADCY1|ZBTB49|GPR37|
GO:0005834	heterotrimeric G-protein complex	CC	0.20396	0.84822	15	17221	GNG12|RWDD2B|RGS9|GNG13|GNG8|GNG11|GNG3|IFNAR2|RGS7|GNGT1|GNG7|GNG4|LOC100621431|SFI1|RGS11|
GO:0009898	internal side of plasma membrane	CC	0.20396	0.84822	15	17221	LOC100621431|SFI1|RGS11|RGS7|GNGT1|GNG7|GNG4|GNG13|GNG8|GNG11|GNG3|IFNAR2|GNG12|RWDD2B|RGS9|
GO:0019897	extrinsic to plasma membrane	CC	0.20396	0.84822	15	17221	GNG13|GNG8|GNG11|IFNAR2|GNG3|RWDD2B|RGS9|GNG12|LOC100621431|SFI1|RGS11|RGS7|GNGT1|GNG4|GNG7|
GO:0031234	extrinsic to internal side of plasma membrane	CC	0.20396	0.84822	15	17221	GNG13|GNG8|GNG11|GNG3|IFNAR2|GNG12|RWDD2B|RGS9|LOC100621431|SFI1|RGS11|RGS7|GNGT1|GNG7|GNG4|
GO:0033177	proton-transporting two-sector ATPase complex, proton-transporting domain	CC	0.20418	0.84822	54	17221	SUGP1|TCIRG1|PRCC|ATP5L|ASAP1|SPC24|TRIM36|NFIC|TRIP10|ATP6V0A4|LOC100521069|GOLM1|YAF2|ATP5I|LOC100513291|TPD52|ING3|SEPT6|SMCO2|ATP5G3|SCN1A|MYOC|ATP5G1|CCDC36|SSNA1|FMNL2|KRT12|CDNF|CHD1L|CCDC169|FAM76B|EIF2AK4|PALM2|C16H5orf58|BRAP|KRT39|GON4L|BECN1|FBXO32|RBM39|HEATR4|TMEM156|ACAP2|ATP6V0A2|SDCCAG3|SMARCD1|ATP5G2|ATP6V0C|RPAP1|NKX2-2|BLOC1S6|ATP6V0A1|SYNGAP1|EGR3|
GO:0072522	purine-containing compound biosynthetic process	BP	0.20451	0.84822	78	17221	FAM76B|ADCY6|C16H5orf58|GUCY1B3|TTC22|HEATR4|RBM39|FBXO32|TMEM156|AK8|ATP5E|NME4|GMPS|GUCY1A3|SMARCD1|RPAP1|NME1|EGR3|ATP5D|SAFB|NFIC|TRIM36|GART|HSPA4L|ADCY7|ADCY1|PEX1|USB1|UCK1|YAF2|TTN|LIMS1|SCN1A|MEGF6|GUCY2D|CHD1L|ADCY3|PPAT|MAT2A|ADSSL1|EIF2AK4|ATF6|ATIC|GON4L|ADCY2|NME8|COASY|PAICS|ADCY9|NPR1|NKX2-2|LOC100520273|SPN|NME3|SUGP1|ATP5L|PRCC|DCK|PANK1|DCAKD|UCKL1|LOC100521069|HPN|LOC100523557…
GO:0005272	sodium channel activity	MF	0.20466	0.84822	17	17221	SCN5A|PIK3CA|ASIC1|ASIC5|ARPP21|ASIC4|CDC37L1|SCNN1D|LOC106507364|ASIC3|SCNN1A|SCN1A|SCNN1B|CHIC1|NPHP1|SCNN1G|ASIC2|
GO:0003899	DNA-directed RNA polymerase activity	MF	0.20529	0.84822	119	17221	EPS8L3|APOLD1|CALM1|ZNF572|ZNF691|POLR2K|POLR2E|ZNF853|RBSN|ZNF615|POLR2A|LOC102167697|TPD52|KLC1|ZNF333|MED13L|POLR2G|ZNF529|FGL2|ZNF629|NAGS|AGPAT5|TNRC18|AR|BIRC3|ZKSCAN1|ZNF614|LOC100524378|ZNF70|LOC110261286|ZNF391|F5|POLR3B|GARNL3|DNAH1|MORC3|POLR3D|EMSY|USP5|ZNF389|RNF4|ZNF175|ZNF260|PIGZ|ZNRD1|LOC110260671|LMNA|INSRR|RNF25|GATA5|HSD17B8|ZNF300|RPGR|LOC100739098|POLR2I|EIF4E3|TUBGCP6|POLR2…
GO:0031423	hexon binding	MF	0.20554	0.84822	4	17221	SIGLEC11|ZNF566|PAIP2B|ADAMTS17|
GO:0033925	mannosyl-glycoprotein endo-beta-N-acetylglucosaminidase activity	MF	0.2056	0.84822	2	17221	ENGASE|TMPRSS3|
GO:0018143	nucleic acid-protein covalent cross-linking	BP	0.20601	0.84822	6	17221	LIMCH1|HNRNPK|NYAP1|TNFAIP8|WIPF3|GJB7|
GO:0006611	protein export from nucleus	BP	0.20643	0.84822	4	17221	LOC100519930|DCK|LAMA3|C9H11orf87|
GO:0006998	nuclear envelope organization	BP	0.20643	0.84822	4	17221	LOC100519930|C9H11orf87|DCK|LAMA3|
GO:0001649	osteoblast differentiation	BP	0.20759	0.84822	2	17221	ARL13B|UCMA|
GO:0045667	regulation of osteoblast differentiation	BP	0.20759	0.84822	2	17221	UCMA|ARL13B|
GO:0006626	protein targeting to mitochondrion	BP	0.2076	0.84822	19	17221	LTBP2|GPR160|NUCB1|SENP7|RUBCN|PHC3|HIPK1|LOC110255899|UBTD1|KY|TIMM21|FAXC|RUBCNL|GPR151|SPATA2|MTX3|LOC100520903|SGTA|MTX1|
GO:0008063	Toll signaling pathway	BP	0.20764	0.84822	4	17221	CERS1|PELI2|PELI1|RNF32|
GO:0030261	chromosome condensation	BP	0.20764	0.84822	7	17221	NCAPH|MAP3K1|GCLM|NRDC|FOXD1|EHMT2|COL6A3|
GO:0018822	nitrile hydratase activity	MF	0.20766	0.84822	2	17221	CCDC160|LOC100152566|
GO:0032957	inositol trisphosphate metabolic process	BP	0.20843	0.84822	2	17221	ITPK1|GABARAPL2|
GO:0043647	inositol phosphate metabolic process	BP	0.20843	0.84822	2	17221	ITPK1|GABARAPL2|
GO:0047325	inositol tetrakisphosphate 1-kinase activity	MF	0.20843	0.84822	2	17221	GABARAPL2|ITPK1|
GO:0051765	inositol tetrakisphosphate kinase activity	MF	0.20843	0.84822	2	17221	ITPK1|GABARAPL2|
GO:0052725	inositol-1,3,4-trisphosphate 6-kinase activity	MF	0.20843	0.84822	2	17221	GABARAPL2|ITPK1|
GO:0052726	inositol-1,3,4-trisphosphate 5-kinase activity	MF	0.20843	0.84822	2	17221	ITPK1|GABARAPL2|
GO:0016620	oxidoreductase activity, acting on the aldehyde or oxo group of donors, NAD or NADP as acceptor	MF	0.21157	0.84822	14	17221	BLVRA|MXD1|SFXN3|RPRD1A|FAM25A|MLKL|FAR1|STX1B|LOC100526059|HIBCH|HTATIP2|UFL1|GAPDH|FAR2|
GO:0018106	peptidyl-histidine phosphorylation	BP	0.21238	0.84822	2	17221	SERPINA1|KIAA1522|
GO:0018202	peptidyl-histidine modification	BP	0.21238	0.84822	2	17221	KIAA1522|SERPINA1|
GO:0009108	coenzyme biosynthetic process	BP	0.2131	0.84822	44	17221	TRIM65|DCAKD|UCKL1|PEX1|GLDN|LOC100523557|UCK1|ANKS1B|PANK2|PANK3|MTHFD2L|DCK|PANK1|AHCYL1|KDSR|LOC106509717|ABCC11|UCK2|ARHGEF28|NADK2|EPGN|SLC25A47|COASY|AK8|GMPR2|RTN4IP1|MTHFD2|MAT2A|UBASH3B|HSDL2|LOC110255927|QPRT|MXRA7|TNFAIP8L2|AGK|LOC110258925|AHCYL2|KIAA1109|EIF2AK2|ACTR3|TPK1|ABCG5|COQ4|KIF20A|
GO:0019627	urea metabolic process	BP	0.21345	0.84822	4	17221	EIF4E3|LOC100517356|GPSM2|SLC30A2|
GO:0006890	retrograde vesicle-mediated transport, Golgi to ER	BP	0.21355	0.84822	3	17221	EBNA1BP2|NBAS|TMEM115|
GO:0017150	tRNA dihydrouridine synthase activity	MF	0.2137	0.84822	6	17221	IMPDH2|DUS3L|HAO1|ABRAXAS2|DUS4L|DUS1L|
GO:0042398	cellular modified amino acid biosynthetic process	BP	0.21375	0.84822	27	17221	BRI3BP|PADI3|RIMKLA|DDHD2|FAM84B|MICAL3|KDSR|TJP1|AHCYL2|PADI6|PADI2|PADI4|AHCYL1|NOS1|MXRA7|MTHFD2L|LOC110255927|HSDL2|MAT2A|MTHFD2|GCLC|RTN4IP1|PTDSS1|RIMKLB|FLRT1|TRIM65|EPGN|
GO:0002097	tRNA wobble base modification	BP	0.21392	0.84822	5	17221	CTU2|PON3|PROM1|LOC100524190|MATR3|
GO:0002098	tRNA wobble uridine modification	BP	0.21392	0.84822	5	17221	MATR3|LOC100524190|PROM1|CTU2|PON3|
GO:0019299	rhamnose metabolic process	BP	0.21393	0.84822	2	17221	ZNF425|FBXO47|
GO:0008773	[protein-PII] uridylyltransferase activity	MF	0.21397	0.84822	2	17221	OBSCN|FAM124B|
GO:0008198	ferrous iron binding	MF	0.214	0.84822	2	17221	TMEM170B|BLOC1S6|
GO:0004640	phosphoribosylanthranilate isomerase activity	MF	0.214	0.84822	2	17221	TDG|DNAJC3|
GO:0051191	prosthetic group biosynthetic process	BP	0.214	0.84822	2	17221	LOC100525433|TGFBR1|
GO:0004817	cysteine-tRNA ligase activity	MF	0.214	0.84822	2	17221	CARS2|RARS2|
GO:0006423	cysteinyl-tRNA aminoacylation	BP	0.214	0.84822	2	17221	RARS2|CARS2|
GO:0010817	regulation of hormone levels	BP	0.214	0.84822	2	17221	DNAH1|PSKH1|
GO:0042445	hormone metabolic process	BP	0.214	0.84822	2	17221	DNAH1|PSKH1|
GO:0042618	poly-hydroxybutyrate metabolic process	BP	0.214	0.84822	2	17221	ELOVL5|STK35|
GO:0042619	poly-hydroxybutyrate biosynthetic process	BP	0.214	0.84822	2	17221	STK35|ELOVL5|
GO:1901440	poly(hydroxyalkanoate) metabolic process	BP	0.214	0.84822	2	17221	STK35|ELOVL5|
GO:1901441	poly(hydroxyalkanoate) biosynthetic process	BP	0.214	0.84822	2	17221	ELOVL5|STK35|
GO:0004375	glycine dehydrogenase (decarboxylating) activity	MF	0.214	0.84822	2	17221	CTH|GLDC|
GO:0006546	glycine catabolic process	BP	0.214	0.84822	2	17221	CTH|GLDC|
GO:0009071	serine family amino acid catabolic process	BP	0.214	0.84822	2	17221	GLDC|CTH|
GO:0016642	oxidoreductase activity, acting on the CH-NH2 group of donors, disulfide as acceptor	MF	0.214	0.84822	2	17221	GLDC|CTH|
GO:0008097	5S rRNA binding	MF	0.214	0.84822	2	17221	ARF3|RBM33|
GO:0043752	adenosylcobinamide kinase activity	MF	0.214	0.84822	2	17221	RAD51D|MSH4|
GO:0070176	DRM complex	CC	0.214	0.84822	2	17221	NBEAL2|LIN52|
GO:0003883	CTP synthase activity	MF	0.214	0.84822	2	17221	CTPS2|CTPS1|
GO:0007291	sperm individualization	BP	0.214	0.84822	2	17221	CFAP74|FAR2|
GO:0043547	positive regulation of GTPase activity	BP	0.21401	0.84822	2	17221	TSC2|SIK3|
GO:0016586	RSC complex	CC	0.21402	0.84822	2	17221	SBNO1|PITPNC1|
GO:0004161	dimethylallyltranstransferase activity	MF	0.21402	0.84822	2	17221	SPATA5|CERS3|
GO:0002831	regulation of response to biotic stimulus	BP	0.21404	0.84822	2	17221	LOC100627466|JADE1|
GO:0051341	regulation of oxidoreductase activity	BP	0.21408	0.84822	2	17221	DNM3|APPL2|
GO:0051354	negative regulation of oxidoreductase activity	BP	0.21408	0.84822	2	17221	DNM3|APPL2|
GO:1900757	regulation of D-amino-acid oxidase activity	BP	0.21408	0.84822	2	17221	APPL2|DNM3|
GO:1900758	negative regulation of D-amino-acid oxidase activity	BP	0.21408	0.84822	2	17221	DNM3|APPL2|
GO:0002218	activation of innate immune response	BP	0.2157	0.85018	3	17221	TMEM173|KCNH7|CAPN2|
GO:0031349	positive regulation of defense response	BP	0.2157	0.85018	3	17221	CAPN2|KCNH7|TMEM173|
GO:0032479	regulation of type I interferon production	BP	0.2157	0.85018	3	17221	TMEM173|KCNH7|CAPN2|
GO:0032481	positive regulation of type I interferon production	BP	0.2157	0.85018	3	17221	KCNH7|CAPN2|TMEM173|
GO:0032606	type I interferon production	BP	0.2157	0.85018	3	17221	TMEM173|KCNH7|CAPN2|
GO:0045089	positive regulation of innate immune response	BP	0.2157	0.85018	3	17221	CAPN2|KCNH7|TMEM173|
GO:0070403	NAD+ binding	MF	0.2163	0.8518	6	17221	LOC102163780|SIRT1|SIRT7|SIRT6|ING3|SIRT2|
GO:0006541	glutamine metabolic process	BP	0.21684	0.85319	9	17221	CTPS2|GMPS|PPP1R15A|KIAA2022|CAD|NEDD4L|GGH|CPS1|CTPS1|
GO:0008200	ion channel inhibitor activity	MF	0.21755	0.85449	65	17221	DEFB115|LOC110261078|DDR1|STRA8|HMGXB4|UIMC1|TCHP|KMT5C|ASIP|TMEM203|SPATA3|VMA21|LTBP2|NOC2L|TMEM59L|AACS|LOC100737051|LDLRAD1|DGKA|FBXO7|ITPRIPL1|UBE3D|ANGEL2|CATSPERZ|FHDC1|EVX2|SLC25A22|NAALADL2|DOCK6|MTMR3|SYN3|ISCA2|LOC100514530|RANBP10|RNF24|ELAVL3|ZHX1|CCDC187|SPON1|EARS2|WNT2|RNF152|XKR4|HDAC8|HECTD4|LOC102159067|ERCC6L2|IGSF9|DNAJC18|TTN|C1H18orf63|LOC100513074|AEBP1|THOC1|TXNL4A|CDH15|…
GO:0016248	channel inhibitor activity	MF	0.21755	0.85449	65	17221	ATXN2|PEBP4|KIF20B|PDE6G|ZC3H12B|C3H16orf45|ZNF784|RASSF5|ZC3H4|CDH15|TXNL4A|THOC1|AEBP1|LOC100513074|TTN|C1H18orf63|DNAJC18|ERCC6L2|LOC102159067|IGSF9|HDAC8|HECTD4|RNF152|XKR4|CCDC187|SPON1|WNT2|EARS2|RANBP10|LOC100514530|ZHX1|ELAVL3|RNF24|ISCA2|SYN3|MTMR3|NAALADL2|SLC25A22|EVX2|FHDC1|CATSPERZ|DOCK6|ANGEL2|UBE3D|LDLRAD1|ITPRIPL1|FBXO7|DGKA|LOC100737051|TMEM59L|NOC2L|AACS|SPATA3|LTBP2|VMA21|TCHP|…
GO:0008277	regulation of G-protein coupled receptor protein signaling pathway	BP	0.2181	0.85563	5	17221	RAMP3|ZWILCH|RAMP1|KDM4B|RAMP2|
GO:0022892	substrate-specific transporter activity	MF	0.21829	0.85563	646	17221	PRKACA|NPHP1|TRPV3|SCNN1B|TRIM52|SLC9A7|SLC4A7|RNF152|EIF3A|CHRNA9|DRP2|SLC35A2|ACKR2|SLC39A4|LOC100517166|SLC7A14|SOX30|ALPK2|TTN|SLC35E4|SLC35F6|USP43|CHMP5|CHRNA4|CATSPER1|LOC110257937|HCFC2|IKZF2|TMEM35A|ATP5G2|TRPV1|SPHK1|UHRF1BP1L|FAM76A|COX6A1|LOC100524239|SYT2|LOC100516355|CALM3|KPNA4|RHBG|BCAP31|NUP153|LAMA3|SLC39A2|SLC1A2|RBM39|PCNT|FXYD4|LOC110261078|RAB1A|KCNA7|SLC39A9|LRRC7|IFT20|LOC…
GO:0030076	light-harvesting complex	CC	0.21867	0.85563	11	17221	KCNQ2|CCDC14|DLGAP2|PNN|MAN1B1|LOC106508546|LOC110258087|DCK|FAM60A|SLC7A14|AVEN|
GO:0043022	ribosome binding	MF	0.21872	0.85563	4	17221	ZDHHC23|EIF5A|PAFAH1B1|EIF5A2|
GO:0045156	electron transporter, transferring electrons within the cyclic electron transport pathway of photosynthesis activity	MF	0.21879	0.85563	9	17221	SLC7A14|FAM60A|LOC110258087|DCK|MAN1B1|LOC106508546|DLGAP2|SF3B2|KCNQ2|
GO:0097351	toxin-antitoxin pair type II binding	MF	0.21939	0.85724	1	17221	CST11|
GO:0017053	transcriptional repressor complex	CC	0.22024	0.85765	8	17221	LIN9|LIN52|TMCC3|NBEAL2|LIN37|PHACTR4|PRSS22|TMCC2|
GO:0042765	GPI-anchor transamidase complex	CC	0.22035	0.85765	8	17221	GPAA1|TEX50|VWA5A|SLC10A1|OXTR|TRIM31|PIGS|RPRD2|
GO:0006606	protein import into nucleus	BP	0.22069	0.85765	59	17221	SPC24|ARFIP1|KRT3|NDE1|KAZN|KRT8|ARFIP2|ARHGAP45|SEPT6|MYH10|FGG|KRT78|LOC100155249|KRT4|KRT28|VIM|KRT40|KPNA3|KRT26|CREB3L2|RNF219|MYOC|KPNA6|C1H14orf105|RAB3IL1|DES|CENPK|KRT12|MYH11|EXTL3|KRT24|KRT25|TPM4|UACA|KRT23|KPNA4|MYH9|IKBKE|BCAP31|LRRFIP1|BST2|SPC25|FMNL1|LMNA|KPNA5|CCDC186|KRT77|KRT10|NDEL1|KRT27|SDCCAG3|CCDC149|KPNA2|SYBU|TRIM41|KRT79|KRT18|HOOK3|PFDN4|
GO:0034504	protein localization to nucleus	BP	0.22069	0.85765	59	17221	HOOK3|PFDN4|KRT18|KRT79|KPNA2|TRIM41|SYBU|CCDC149|SDCCAG3|KRT27|NDEL1|KRT10|KRT77|CCDC186|KPNA5|FMNL1|LMNA|BST2|LRRFIP1|SPC25|IKBKE|BCAP31|KPNA4|KRT23|MYH9|UACA|KRT24|EXTL3|KRT25|TPM4|CENPK|KRT12|MYH11|RAB3IL1|DES|C1H14orf105|KPNA6|RNF219|MYOC|KRT26|CREB3L2|KPNA3|KRT40|KRT28|VIM|KRT78|LOC100155249|KRT4|ARHGAP45|SEPT6|MYH10|FGG|KRT8|ARFIP2|NDE1|KRT3|KAZN|SPC24|ARFIP1|
GO:0044744	protein targeting to nucleus	BP	0.22069	0.85765	59	17221	KRT26|CREB3L2|KPNA6|MYOC|RNF219|C1H14orf105|MYH11|KRT12|CENPK|DES|RAB3IL1|ARFIP1|SPC24|ARFIP2|KRT8|KAZN|KRT3|NDE1|KRT4|LOC100155249|KRT78|FGG|MYH10|SEPT6|ARHGAP45|KPNA3|KRT40|VIM|KRT28|KRT10|KPNA5|CCDC186|KRT77|CCDC149|SDCCAG3|KRT27|NDEL1|KRT79|SYBU|TRIM41|KPNA2|PFDN4|HOOK3|KRT18|UACA|KRT24|EXTL3|KRT25|TPM4|BCAP31|IKBKE|MYH9|KRT23|KPNA4|FMNL1|LMNA|SPC25|LRRFIP1|BST2|
GO:0051170	nuclear import	BP	0.22069	0.85765	59	17221	SPC25|LRRFIP1|BST2|FMNL1|LMNA|KRT24|EXTL3|KRT25|TPM4|UACA|MYH9|KPNA4|KRT23|IKBKE|BCAP31|SYBU|TRIM41|KPNA2|KRT79|KRT18|PFDN4|HOOK3|KPNA5|CCDC186|KRT77|KRT10|NDEL1|KRT27|CCDC149|SDCCAG3|FGG|MYH10|SEPT6|ARHGAP45|KRT4|LOC100155249|KRT78|VIM|KRT28|KPNA3|KRT40|ARFIP1|SPC24|KAZN|KRT3|NDE1|ARFIP2|KRT8|C1H14orf105|RAB3IL1|DES|MYH11|CENPK|KRT12|KRT26|CREB3L2|MYOC|RNF219|KPNA6|
GO:0016741	transferase activity, transferring one-carbon groups	MF	0.22101	0.85765	165	17221	TMIGD2|TRMT2A|RAD51B|METTL13|BANF2|GRM4|PNMT|LOC102166590|TARDBP|ATP11A|AS3MT|TRMT44|METTL22|SMYD4|CFAP97|PCMT1|TNNC1|METTL12|CCPG1|TRMT11|METTL25|ICMT|EEF1AKMT2|MAP4K3|METTL3|LOC100522861|METTL27|GPR160|ZNF529|CARNMT1|PI4K2A|PACSIN2|FBL|TRMT2B|COMTD1|FAM173B|VAX1|TCFL5|SYNRG|LOC100624467|GNRHR|NNMT|CST8|COMT|NOL4L|LOC110260316|LOC102165734|NSUN3|GDAP2|TCEAL1|METTL14|METTL1|LCMT1|ZNF644|TTC1|AXL|…
GO:0033043	regulation of organelle organization	BP	0.22102	0.85765	62	17221	ARPC4|TBPL2|EPS15|CAPZB|TNNI2|CNTRL|TPM4|EPS15L1|NUP62CL|TRAIP|MMP25|CAPZA2|TBC1D9|SPC25|TTC28|LMOD2|RALGPS1|HOMER2|MRPS14|CCDC149|ARPC2|TUBGCP5|CCDC68|RERE|TMOD1|PDRG1|SKA1|PRR36|RAB22A|TMEM55B|TMOD4|CAPZA1|RAD21|LMOD3|ANAPC15|PSMC3IP|ARPC3|STMN1|CDC26|SKA2|USP31|KIFC1|TUBGCP2|STMN2|KLF8|MYH10|LRIG2|TMOD3|SLC6A6|STX19|TENM3|CDC23|TUBGCP3|RASAL3|SLC46A2|TUBGCP6|ARPC5L|MCEMP1|ESX1|JUND|RBBP8NL|MLL…
GO:0009404	toxin metabolic process	BP	0.22229	0.86186	14	17221	AGO1|LOC100519856|LOC110261636|C2CD4B|PEAK1|PLPP4|PON3|LOC110261633|C2H11orf95|LOC110261637|FAM151B|TNIP1|ECE1|FUT9|
GO:0000159	protein phosphatase type 2A complex	CC	0.22367	0.86573	5	17221	PPP2R5C|AKAP2|PPP2R5A|PPP2R5E|EPC1|
GO:0008601	protein phosphatase type 2A regulator activity	MF	0.22367	0.86573	5	17221	AKAP2|PPP2R5C|EPC1|PPP2R5E|PPP2R5A|
GO:0007530	sex determination	BP	0.22479	0.86782	4	17221	HBP1|TMEM81|HECTD4|CERS3|
GO:0007531	mating type determination	BP	0.22479	0.86782	4	17221	HECTD4|CERS3|HBP1|TMEM81|
GO:0045165	cell fate commitment	BP	0.22479	0.86782	4	17221	TMEM81|HBP1|CERS3|HECTD4|
GO:0022406	membrane docking	BP	0.22553	0.8692	19	17221	SH3BP5L|EMILIN2|CCDC36|STXBP3|VPS45|EXOC6|SYBU|VPS33A|SCFD1|ZW10|EDAR|NAALADL2|RNF212B|SEC23IP|ANKRD24|HEATR5A|STXBP2|LOC110262090|HOMER2|
GO:0048278	vesicle docking	BP	0.22553	0.8692	19	17221	EMILIN2|SH3BP5L|CCDC36|EXOC6|VPS45|STXBP3|VPS33A|SYBU|ZW10|SCFD1|RNF212B|NAALADL2|EDAR|HEATR5A|STXBP2|SEC23IP|ANKRD24|HOMER2|LOC110262090|
GO:0009260	ribonucleotide biosynthetic process	BP	0.2262	0.87028	73	17221	UCK2|SMCO2|ADCY5|QKI|CDNF|TRIM63|NME2|ATP5L|PRCC|SUGP1|DCK|PANK1|UCKL1|LOC100521069|HPN|LOC100523557|DCAKD|ING3|LOC100513291|TRIM13|ATP5I|PANK2|PANK3|NPR1|NKX2-2|SPN|LOC100520273|NME3|GON4L|ADCY2|EIF2AK4|ATF6|NME8|COASY|PAICS|ADCY9|SCN1A|LIMS1|GUCY2D|MEGF6|ADCY3|PPAT|CHD1L|SAFB|NFIC|TRIM36|ADCY1|ADCY7|PEX1|USB1|HSPA4L|YAF2|UCK1|TTN|SMARCD1|GUCY1A3|RPAP1|NME1|ATP5D|EGR3|ADCY6|C16H5orf58|GUCY1B3|FA…
GO:0046390	ribose phosphate biosynthetic process	BP	0.2262	0.87028	73	17221	SMCO2|UCK2|QKI|ADCY5|NME2|TRIM63|CDNF|SUGP1|PRCC|ATP5L|PANK1|DCK|DCAKD|LOC100523557|HPN|UCKL1|LOC100521069|PANK3|PANK2|ATP5I|LOC100513291|TRIM13|ING3|NPR1|LOC100520273|SPN|NKX2-2|NME3|EIF2AK4|ATF6|ADCY2|GON4L|NME8|PAICS|ADCY9|COASY|SCN1A|LIMS1|MEGF6|GUCY2D|CHD1L|ADCY3|PPAT|SAFB|TRIM36|NFIC|HSPA4L|PEX1|USB1|ADCY1|ADCY7|TTN|UCK1|YAF2|GUCY1A3|SMARCD1|NME1|RPAP1|EGR3|ATP5D|FAM76B|GUCY1B3|C16H5orf58|A…
GO:0008417	fucosyltransferase activity	MF	0.22697	0.87087	8	17221	FUT4|TSN|FUT11|FUT1|LOC100513844|FUT7|FUT10|FUT9|
GO:0048284	organelle fusion	BP	0.22709	0.87087	15	17221	HSBP1L1|HOMER1|SEPT6|PFDN4|SEPT11|MFN1|MFN2|TRIM63|TCTN3|ARMC8|APOA4|USO1|NDEL1|PPP6R1|VAMP4|
GO:0015321	sodium-dependent phosphate transmembrane transporter activity	MF	0.22713	0.87087	3	17221	SLC34A1|ARHGAP24|SLC34A2|
GO:0044341	sodium-dependent phosphate transport	BP	0.22713	0.87087	3	17221	SLC34A2|ARHGAP24|SLC34A1|
GO:0016703	oxidoreductase activity, acting on single donors with incorporation of molecular oxygen, incorporation of one atom of oxygen (internal monooxygenases or internal mixed function oxidases)	MF	0.22774	0.87249	7	17221	PPIP5K1|IMPDH2|HAO2|TRIM14|ACP5|DUS1L|HAO1|
GO:0010498	proteasomal protein catabolic process	BP	0.2282	0.87277	7	17221	RAD23A|SGTA|PLCB3|UBQLN1|RAD23B|MYO19|CDC26|
GO:0043161	proteasomal ubiquitin-dependent protein catabolic process	BP	0.2282	0.87277	7	17221	SGTA|PLCB3|RAD23A|UBQLN1|RAD23B|CDC26|MYO19|
GO:0035251	UDP-glucosyltransferase activity	MF	0.22857	0.87345	9	17221	UGGT1|TTN|SAMD1|C2H11orf95|SEPT6|GYS2|GYS1|FAXC|TMEM246|
GO:0003006	developmental process involved in reproduction	BP	0.22922	0.87519	45	17221	CCT3|USP10|TOMM22|LRP1|HBP1|NUDT3|U2AF2|DNAJB11|VSIG10|NKX3-2|NHLRC1|FAR2|USP39|RHBDL1|GNG10|IL31|NOS3|ABCA2|HECTD4|UBE3C|GSTK1|HPS6|SPRY3|IKBKB|ACTR10|CFAP74|NUMA1|RPLP1|CERS3|FAM71A|EGR3|ANK1|LIX1L|KCNMB4|AMH|FXYD7|CLCF1|ATP9A|LDLR|INF2|CCDC85B|TMEM81|CDS1|MATR3|NUP62CL|
GO:0071310	cellular response to organic substance	BP	0.23172	0.88289	40	17221	NR2F1|PGR|ESRRA|TRH|NR1H2|DAB2|LOC110259653|RARA|NR2C1|PPARA|PPARG|BEX1|LAMTOR1|NR5A1|RORA|RUBCN|THRA|LLGL1|RXRB|ESR1|NR1I3|NR1D1|NR0B2|PPARD|HNF4A|AGRP|THRB|RORB|NR1D2|NR4A3|WDR72|CUBN|NR1I2|GZF1|NR2C2|SPATA22|ASIP|ARNT|AR|NR6A1|
GO:0000726	non-recombinational repair	BP	0.23179	0.88289	8	17221	SLC30A6|HECTD4|ANKRD44|ETNK1|RUFY3|CUNH9orf142|CLIC3|PRKDC|
GO:0008519	ammonium transmembrane transporter activity	MF	0.23222	0.88289	5	17221	RHAG|GJA1|YME1L1|RHCE|RHBG|
GO:0015101	organic cation transmembrane transporter activity	MF	0.23222	0.88289	5	17221	RHCE|RHBG|RHAG|YME1L1|GJA1|
GO:0015696	ammonium transport	BP	0.23222	0.88289	5	17221	GJA1|YME1L1|RHAG|RHBG|RHCE|
GO:0004635	phosphoribosyl-AMP cyclohydrolase activity	MF	0.23292	0.88484	5	17221	ACSL4|LOC110260476|EPB42|ZNHIT3|PLAA|
GO:0006979	response to oxidative stress	BP	0.23323	0.88484	17	17221	GPX1|VEZF1|SEC62|SESN3|SLU7|DNMT1|NOX5|MED12|DPY19L1|GPX2|GPX3|GPX4|PSMD1|LOC106510322|CCDC159|PLPPR2|EHMT2|
GO:0003993	acid phosphatase activity	MF	0.23332	0.88484	59	17221	FNDC3A|EGFLAM|FANK1|PTPRD|FNDC1|VWA1|EPHA8|LIN7C|CNTN2|NANP|IL12RB2|IFNAR1|PRTG|EPHA6|MYBPC2|MYOM3|LOC102167255|NDNF|COL20A1|OSMR|TNXB|PTPRS|CDON|ITGB4|PITPNM2|FN1|SORL1|DCC|PPIP5K2|LOC397451|PFKFB4|MYOM1|IL20RA|EPHB6|PTPRO|PHYHIP|FNDC8|PPIP5K1|IL12RB1|PITPNM1|IGDCC3|FSD2|ROBO3|FNDC7|PSPH|PTPRH|TIE1|NRCAM|CRLF1|PTPRG|PFKFB2|TRIML2|TTN|EPHA3|COL7A1|CNTN3|IGDCC4|DHTKD1|EPHA10|
GO:0000226	microtubule cytoskeleton organization	BP	0.23453	0.88716	75	17221	CELF2|RNF212B|DIXDC1|FAM76B|HAUS4|SPC25|SLC13A4|MMADHC|TRAIP|SRGAP1|NUP62CL|SKA1|TAPT1|HAUS2|RUFY4|SFI1|THAP1|ZMAT2|PSMC3IP|SYNGAP1|MAFG|CCDC22|PFDN4|CCDC87|STMN1|CCDC155|SPATA13|LRIG2|STMN2|SCOC|PCGF6|TUBGCP3|SSNA1|STX19|MAP7D2|NT5C2|KIF5A|LUZP1|MCEMP1|RPS15|TRAK2|TUBGCP6|HOMER3|UBA3|TNNI2|KRT39|KRT23|SCLT1|CCDC40|SOX5|ZBTB49|GNG11|NEK2|TRIM8|KPNA5|PRPH|SPICE1|TUBGCP5|HAUS5|SKA2|USP31|DYNC1I2|KI…
GO:0034061	DNA polymerase activity	MF	0.23636	0.88716	63	17221	PIP5K1A|NPM1|STRA8|POLA1|POLL|MRM1|POLD2|C1H14orf37|LOC100739202|LOC110259471|YAP1|LOC100524190|CHTF18|PCK1|BRD2|RECK|FAXC|ZFYVE27|VPS72|RFC2|POLA2|MSL3|LOC110258364|POLB|POLE|ALS2CR12|SPTLC1|POLD1|BIRC3|CEP85L|RAD21|RPS6KA6|HAVCR1|KCTD12|SF3B1|ELMO1|RFC4|DENND6B|ACRBP|RFC5|PNMA8B|CRIP2|ZNF644|VPS29|PTAFR|SRPRA|SH3GL2|POLM|LOC100519022|RWDD2A|ZBTB4|GPIHBP1|PPP1R1B|IFNAR2|OBSL1|IKZF3|AEBP2|CSRNP3|…
GO:0003919	FMN adenylyltransferase activity	MF	0.23646	0.88716	3	17221	MIER1|HYDIN|PCYT2|
GO:0044413	avoidance of host defenses	BP	0.23657	0.88716	12	17221	OCIAD2|YDJC|LOC100621388|DENND2A|APOD|ZW10|ZNF112|PTGDS|MMP15|SLC2A1|LOC110257935|AKAP8L|
GO:0044415	evasion or tolerance of host defenses	BP	0.23657	0.88716	12	17221	ZW10|DENND2A|LOC100621388|APOD|YDJC|OCIAD2|SLC2A1|LOC110257935|AKAP8L|PTGDS|MMP15|ZNF112|
GO:0051832	avoidance of defenses of other organism involved in symbiotic interaction	BP	0.23657	0.88716	12	17221	DENND2A|LOC100621388|APOD|ZW10|OCIAD2|YDJC|PTGDS|MMP15|SLC2A1|LOC110257935|AKAP8L|ZNF112|
GO:0051834	evasion or tolerance of defenses of other organism involved in symbiotic interaction	BP	0.23657	0.88716	12	17221	ZW10|DENND2A|LOC100621388|APOD|OCIAD2|YDJC|SLC2A1|LOC110257935|AKAP8L|PTGDS|MMP15|ZNF112|
GO:0052173	response to defenses of other organism involved in symbiotic interaction	BP	0.23657	0.88716	12	17221	YDJC|OCIAD2|LOC100621388|DENND2A|APOD|ZW10|ZNF112|MMP15|PTGDS|LOC110257935|SLC2A1|AKAP8L|
GO:0052200	response to host defenses	BP	0.23657	0.88716	12	17221	LOC110257935|SLC2A1|AKAP8L|MMP15|PTGDS|ZNF112|ZW10|APOD|LOC100621388|DENND2A|YDJC|OCIAD2|
GO:0075136	response to host	BP	0.23657	0.88716	12	17221	PTGDS|MMP15|SLC2A1|LOC110257935|AKAP8L|ZNF112|APOD|LOC100621388|DENND2A|ZW10|YDJC|OCIAD2|
GO:0008285	negative regulation of cell proliferation	BP	0.23689	0.88716	4	17221	P14ARF|WSB2|SOWAHD|PPP2R1A|
GO:1901615	organic hydroxy compound metabolic process	BP	0.23693	0.88716	23	17221	EML1|ACTN1|MYO5B|LIPE|LMBRD2|GLRA1|GABARAPL2|LOC110255327|EBPL|TIMM44|ITPK1|API5|PITPNM1|GAS8|ATP1B3|RPGR|ARHGAP22|SLC2A6|EBP|ZBTB12|ATXN2|TNNC1|ALS2CL|
GO:0008900	hydrogen:potassium-exchanging ATPase activity	MF	0.23744	0.88716	3	17221	PRKACA|ATP4A|LOC106506945|
GO:0043900	regulation of multi-organism process	BP	0.23775	0.88716	9	17221	PTPRG|SATB1|LOC100627466|JADE1|TNXB|GLUD1|SALL1|ZC3H12C|TMEM178A|
GO:0042180	cellular ketone metabolic process	BP	0.23778	0.88716	11	17221	FUT4|GLDN|KCNIP1|ANKS1B|LOC106509717|ACTR3|UBASH3B|TRPV4|COQ4|KIF20A|ZNF197|
GO:0071495	cellular response to endogenous stimulus	BP	0.23793	0.88716	38	17221	HNF4A|PPARD|NR0B2|NR1D1|NR1I3|ESR1|LLGL1|RXRB|RORA|THRA|RUBCN|NR5A1|LAMTOR1|BEX1|PPARG|PPARA|NR2C1|LOC110259653|RARA|DAB2|NR1H2|ESRRA|TRH|PGR|NR2F1|NR6A1|AR|ASIP|SPATA22|NR2C2|GZF1|NR1I2|WDR72|NR4A3|NR1D2|RORB|THRB|AGRP|
GO:0033993	response to lipid	BP	0.23854	0.88716	32	17221	NR2C2|SPATA22|NR1I2|GZF1|AR|NR6A1|THRB|NR1D2|NR4A3|WDR72|RORB|RXRB|ESR1|NR5A1|RORA|THRA|NR0B2|PPARD|HNF4A|NR1I3|NR1D1|NR1H2|DAB2|LOC110259653|RARA|PPARA|NR2C1|PPARG|NR2F1|PGR|ESRRA|BEX1|
GO:0043401	steroid hormone mediated signaling pathway	BP	0.23854	0.88716	32	17221	NR1I2|GZF1|NR2C2|SPATA22|AR|NR6A1|THRB|RORB|NR1D2|NR4A3|WDR72|NR5A1|THRA|RORA|RXRB|ESR1|NR1I3|NR1D1|NR0B2|PPARD|HNF4A|NR2F1|PGR|ESRRA|NR1H2|DAB2|LOC110259653|RARA|NR2C1|PPARA|PPARG|BEX1|
GO:0048545	response to steroid hormone stimulus	BP	0.23854	0.88716	32	17221	NR1D1|NR1I3|PPARD|HNF4A|NR0B2|NR5A1|RORA|THRA|ESR1|RXRB|BEX1|ESRRA|NR2F1|PGR|LOC110259653|RARA|NR2C1|PPARA|PPARG|NR1H2|DAB2|NR6A1|AR|GZF1|NR1I2|SPATA22|NR2C2|RORB|WDR72|NR1D2|NR4A3|THRB|
GO:0071383	cellular response to steroid hormone stimulus	BP	0.23854	0.88716	32	17221	BEX1|ESRRA|NR2F1|PGR|RARA|LOC110259653|PPARA|NR2C1|PPARG|NR1H2|DAB2|NR1D1|NR1I3|PPARD|HNF4A|NR0B2|NR5A1|RORA|THRA|ESR1|RXRB|RORB|WDR72|NR1D2|NR4A3|THRB|NR6A1|AR|GZF1|NR1I2|SPATA22|NR2C2|
GO:0071396	cellular response to lipid	BP	0.23854	0.88716	32	17221	DAB2|NR1H2|PPARG|NR2C1|PPARA|RARA|LOC110259653|PGR|NR2F1|ESRRA|BEX1|RXRB|ESR1|RORA|THRA|NR5A1|NR0B2|HNF4A|PPARD|NR1I3|NR1D1|THRB|NR4A3|NR1D2|WDR72|RORB|NR2C2|SPATA22|NR1I2|GZF1|AR|NR6A1|
GO:0071407	cellular response to organic cyclic compound	BP	0.23854	0.88716	32	17221	BEX1|PGR|NR2F1|ESRRA|DAB2|NR1H2|PPARA|NR2C1|PPARG|LOC110259653|RARA|NR1I3|NR1D1|NR0B2|HNF4A|PPARD|THRA|RORA|NR5A1|RXRB|ESR1|RORB|NR4A3|NR1D2|WDR72|THRB|AR|NR6A1|NR1I2|GZF1|NR2C2|SPATA22|
GO:0008408	3'-5' exonuclease activity	MF	0.23891	0.88716	24	17221	BIRC3|POLD1|POLE|PIP5K1A|REV3L|CELF1|ELAVL1|CELF5|POLA1|KIAA0232|RBM4B|ELAVL3|SH3GL2|EXOSC10|VPS29|R3HCC1L|REXO4|RBM4|IKZF3|YAP1|CELF2|NRDE2|RBM33|ISG20L2|
GO:0030474	spindle pole body duplication	BP	0.23899	0.88716	14	17221	THAP1|CCDC155|TRAF3|SOX5|CCDC40|SYNGAP1|TRAK2|MMADHC|NEK2|PRPH|RUFY4|RNF212B|KRT39|FAM76B|
GO:0051300	spindle pole body organization	BP	0.23899	0.88716	14	17221	TRAK2|MMADHC|NEK2|CCDC155|THAP1|CCDC40|SOX5|SYNGAP1|TRAF3|KRT39|FAM76B|PRPH|RNF212B|RUFY4|
GO:0016477	cell migration	BP	0.23926	0.88716	13	17221	PIK3R2|LAMA1|BST2|LAMA5|MSL1|LAMA3|DYNC2H1|MIIP|LAMA2|PIK3R1|LAMA4|TPM4|MORC3|
GO:0030334	regulation of cell migration	BP	0.23926	0.88716	13	17221	LAMA3|DYNC2H1|BST2|LAMA1|PIK3R2|LAMA5|MSL1|LAMA4|MORC3|TPM4|LAMA2|MIIP|PIK3R1|
GO:0004797	thymidine kinase activity	MF	0.23982	0.88716	7	17221	RILPL1|ARHGEF2|ITSN2|ZRANB3|HELLS|FLRT1|ALDH1L2|
GO:0019136	deoxynucleoside kinase activity	MF	0.23982	0.88716	7	17221	ARHGEF2|RILPL1|FLRT1|ALDH1L2|ITSN2|ZRANB3|HELLS|
GO:0019206	nucleoside kinase activity	MF	0.23982	0.88716	7	17221	ARHGEF2|RILPL1|ALDH1L2|FLRT1|ZRANB3|HELLS|ITSN2|
GO:0008202	steroid metabolic process	BP	0.24332	0.89119	25	17221	DECR1|ARHGAP22|HSD17B14|HSD3B7|NMRAL1|FAR1|GAS8|RPGR|TSTA3|CBR1|GALE|EBP|BLVRB|TGDS|EBPL|NSDHL|GLRA1|TDH|HSD3B1|SDR42E2|MYO5B|LIPE|LOC100518442|UXS1|FAR2|
GO:0008201	heparin binding	MF	0.24346	0.89119	12	17221	YME1L1|POLE|ARHGAP28|APLP2|APLP1|CENPK|SFPQ|MARCH8|SF3B1|PFDN1|SFI1|DGKH|
GO:0030472	mitotic spindle organization in nucleus	BP	0.24346	0.89119	3	17221	CCDC22|SAMHD1|UBA3|
GO:0004175	endopeptidase activity	MF	0.24428	0.89119	357	17221	TTLL5|PRSS50|POC1B|MASP2|C2H11orf95|TMEM8A|WDR38|RP1L1|BLMH|RHBDL2|CASP8|RERE|DGKA|ADAM15|OTOP2|FGL1|RHBDF2|NDUFA4L2|KRT18|LOC110259713|MMP7|LOC100523945|ADAMTS17|FAXC|PRSS56|CAPN15|PSEN1|PFN1|SAE1|CAPN8|NAPSA|PLA2G16|RHBDD1|AKAP17B|TMEM154|DCBLD1|CTSZ|ASB4|DFNB59|ST14|GZMM|ADAMTS4|TMPRSS6|LOC100521972|AGO3|LOC100049687|PRSS48|KIAA1143|CTRB2|SPG7|ADAM33|ZMYM4|RBAK|MMP15|ATP23|CASP2|HTRA1|SBNO1|AN…
GO:1901070	guanosine-containing compound biosynthetic process	BP	0.24456	0.89119	8	17221	GMPS|NME3|NME2|SPN|NME1|NME4|NME8|LIMS1|
GO:0006839	mitochondrial transport	BP	0.24498	0.89119	24	17221	HIPK1|PHC3|DLG5|RUBCN|SENP7|SHCBP1|NUCB1|LTBP2|GPR160|KY|FAXC|TIMM21|MPC2|UBTD1|LOC110255899|C2H11orf91|MPC1L|LOC100520903|MTX3|SPATA2|RUBCNL|GPR151|SGTA|MTX1|
GO:0009403	toxin biosynthetic process	BP	0.24524	0.89119	5	17221	TNIP1|PLPP4|LOC110261633|LOC110261637|LOC110261636|
GO:0001527	microfibril	CC	0.24537	0.89119	3	17221	PANK1|MFAP2|MFAP5|
GO:0043205	fibril	CC	0.24537	0.89119	3	17221	MFAP5|MFAP2|PANK1|
GO:0006576	cellular biogenic amine metabolic process	BP	0.24539	0.89119	34	17221	FUT4|DYNC1LI1|RAB33A|KCNIP1|RAB28|TRIP13|RHOT2|TDG|RAB13|RRAGA|RAB26|RAB32|CLPX|RAB1A|RND1|ARL3|RAB35|RAB29|RAB20|RRAGB|RAB8B|SAP130|ATXN7L2|RAB12|DNAJC3|EEFSEC|RBM6|RHOD|LOC110258925|AK6|RAB9A|RAB11B|DHODH|NTPCR|
GO:0044106	cellular amine metabolic process	BP	0.24539	0.89119	34	17221	DNAJC3|EEFSEC|RAB12|RRAGB|RAB8B|ATXN7L2|SAP130|RAB29|RAB20|RAB11B|DHODH|NTPCR|AK6|RHOD|RBM6|LOC110258925|RAB9A|TDG|TRIP13|RHOT2|RAB28|KCNIP1|RAB33A|FUT4|DYNC1LI1|RND1|RAB35|ARL3|RAB1A|CLPX|RRAGA|RAB13|RAB26|RAB32|
GO:0090407	organophosphate biosynthetic process	BP	0.24564	0.89119	140	17221	ABCG5|AGK|LOC100520273|TJP1|KIAA1109|MAP4K3|NME3|ADSSL1|EIF2AK4|VWA5A|PIGW|TNFAIP8L2|ADCY9|GMPR2|ADSS|ABCC11|UCK2|NADK2|ADCY5|GLRX2|TRIM63|SLC16A5|GUCY2F|SELENOI|LRRC7|SUGP1|ATP5L|DCK|PANK1|DCAKD|LOC100521069|UCKL1|HPN|PIGV|ATP5I|PANK3|SNX24|ING3|TRIM13|PISD|GUCY1A3|LOC100627657|EIF2AK2|ZMYND11|RPAP1|NME1|PIGS|EGR3|IL7|FAM76B|QPRT|GUCY1B3|RBM39|FBXO32|AK8|TMEM156|ATP5E|CTPS2|RORA|GMPS|RAB9B|SCN1A…
GO:0001653	peptide receptor activity	MF	0.24691	0.89119	3	17221	RPGR|CCKBR|HCRTR1|
GO:0007622	rhythmic behavior	BP	0.24691	0.89119	3	17221	CCKBR|RPGR|HCRTR1|
GO:0008528	G-protein coupled peptide receptor activity	MF	0.24691	0.89119	3	17221	HCRTR1|CCKBR|RPGR|
GO:0016499	orexin receptor activity	MF	0.24691	0.89119	3	17221	CCKBR|RPGR|HCRTR1|
GO:0022410	circadian sleep/wake cycle process	BP	0.24691	0.89119	3	17221	HCRTR1|CCKBR|RPGR|
GO:0042745	circadian sleep/wake cycle	BP	0.24691	0.89119	3	17221	RPGR|CCKBR|HCRTR1|
GO:0048512	circadian behavior	BP	0.24691	0.89119	3	17221	RPGR|CCKBR|HCRTR1|
GO:0012505	endomembrane system	CC	0.24696	0.89119	163	17221	SDAD1|B4GALNT3|TTC17|IFT52|LOC102166270|HSPBAP1|SCP2|SRSF2|MAP1A|LOC106510322|C9H11orf87|ADAMTS4|SGMS2|RPRD2|ZNF385A|CSGALNACT1|FZR1|SIPA1L3|COPA|MORC4|TCF7L1|TEX50|AP4E1|FLII|NUP93|PIGN|FITM1|CANX|FAXC|ZFYVE27|CLTC|LOC100519930|PPP1R21|RUFY4|RABAC1|UCMA|SRPRA|ACIN1|ZNF283|FUBP3|TMEM57|SEC23B|ADGRE3|LRAT|GSG1L2|PDCD10|NUP107|SYTL4|COPG1|FOXD1|VPS35|CUL3|IBA57|GPAA1|HDAC1|OXTR|NUP188|PIGX|SUPT6H|C…
GO:0000413	protein peptidyl-prolyl isomerization	BP	0.24699	0.89119	13	17221	PPIL4|LOC100518075|LOC100511376|PPIH|PPIC|SNX22|PPIE|PPIA|PPIL3|PPIB|PPWD1|PPIL2|PPIG|
GO:0003755	peptidyl-prolyl cis-trans isomerase activity	MF	0.24699	0.89119	13	17221	PPIC|PPIH|PPIE|PPIA|SNX22|PPIL4|LOC100511376|LOC100518075|PPIL2|PPIG|PPIB|PPIL3|PPWD1|
GO:0016859	cis-trans isomerase activity	MF	0.24699	0.89119	13	17221	PPIC|PPIH|PPIE|PPIA|SNX22|PPIL4|LOC100518075|LOC100511376|PPIL2|PPIG|PPIL3|PPIB|PPWD1|
GO:0018208	peptidyl-proline modification	BP	0.24699	0.89119	13	17221	LOC100518075|LOC100511376|PPIL4|PPIE|PPIA|SNX22|PPIC|PPIH|PPWD1|PPIB|PPIL3|PPIG|PPIL2|
GO:0019207	kinase regulator activity	MF	0.24709	0.89119	35	17221	CCDC7|CLEC4G|PKIG|CDKN1C|HEXIM2|ALKBH5|CAMK2N2|HEXIM1|MIER3|BHLHA9|RBX1|CKS2|ASB7|CDKN1B|CAMK2N1|ERP29|SETD1A|CDK5R2|PKIB|RNPS1|CCNJ|ADAMTS17|KLHL7|PKIA|NAV2|HMOX2|ZNF287|RANBP1|CDK5R1|HR|CBX2|POLR3GL|FRMD3|MSS51|ZNF239|
GO:0001932	regulation of protein phosphorylation	BP	0.2472	0.89119	10	17221	PKIG|CNPPD1|CARTPT|PKIB|MIER3|PKIA|CCNYL1|GEN1|ATP4A|RANBP1|
GO:0070603	SWI/SNF superfamily-type complex	CC	0.24756	0.89119	5	17221	PITPNC1|ARID2|ARID1B|ARID1A|SBNO1|
GO:0048522	positive regulation of cellular process	BP	0.24763	0.89119	146	17221	ZNF835|MLXIPL|TSPEAR|DNMT3A|HILPDA|XPR1|EXTL3|RILP|HNF1A|SMIM24|CENPO|SDAD1|BAZ2A|CDR2L|CERS3|TUBGCP5|YWHAE|GNG8|RIF1|VIM|ACADS|INPP4A|SEPT10|RBBP8NL|EIF4H|ESX1|APOA1|LOC100521972|STARD9|MORC4|AP4E1|ERH|LSM11|NUP62CL|EPS15L1|BRD9|PPP1R9B|RNF150|EHMT1|EPS15|AP5B1|RAD21|CDC37|U2AF1|TMEM55B|LOC100624094|TRIM67|SKA1|ZNF207|CCDC186|WIPF2|PRICKLE3|KRT27|MAML3|SRPRA|CDH20|MFAP1|ZBTB47|FAM35A|BID|PTPRG|S…
GO:0006612	protein targeting to membrane	BP	0.24805	0.89119	33	17221	ABCA3|SRP68|SLC2A1|DHX16|UPF1|PPWD1|KCNJ6|CYP26A1|ARL15|DPF3|YTHDC2|SRP19|GPATCH3|NTRK2|PSTK|SRP72|ABCA2|ABCF1|NTPCR|AK5|ABCA7|SRP14|GIMAP7|ABCB11|LOC100524794|HNRNPUL2|HNRNPUL1|KIAA0368|DNA2|ITIH1|SRPRA|DHX15|GPN3|
GO:0030145	manganese ion binding	MF	0.24808	0.89119	15	17221	MRE11|UBE2R2|IZUMO1|GABRD|PLA2G4F|CAAP1|COL6A3|PEPD|SYBU|RAB14|FRMD4A|ZNF175|XPNPEP3|UBAP2|MAP1A|
GO:0006401	RNA catabolic process	BP	0.24825	0.89119	22	17221	CELF5|ELAVL1|CELF1|INTS4|C9H11orf87|BIRC3|KRT27|SMG8|SMG1|RBM4B|ELAVL3|FOXRED2|SIPA1L3|UPF1|RBM4|R3HCC1L|DCP1A|SMG9|TNRC18|FOXJ3|CELF2|DCPS|
GO:0042908	xenobiotic transport	BP	0.24826	0.89119	3	17221	FHDC1|HYAL4|KRT40|
GO:0042910	xenobiotic transporter activity	MF	0.24826	0.89119	3	17221	KRT40|HYAL4|FHDC1|
GO:0042919	benzoate transport	BP	0.24826	0.89119	3	17221	KRT40|HYAL4|FHDC1|
GO:0042925	benzoate transporter activity	MF	0.24826	0.89119	3	17221	HYAL4|KRT40|FHDC1|
GO:0006643	membrane lipid metabolic process	BP	0.24843	0.89119	44	17221	NR1D2|EPHX4|GLRX2|F8|LOC106506163|RPRD2|SLC16A5|KIF4A|CYB561|SERINC4|GPR137|PPCS|UGT8|SUMF2|PIGX|PIGV|PIGU|PIGN|ABHD4|SERAC1|ACER1|LOC100627657|ZMYND11|PIGS|PIGA|PGAP1|MON1A|IL7|PPP1R9A|NBEA|VWA5A|ACER2|PIGQ|ABHD11|GBA|LRAT|PIGW|PPT2|TEX30|RAB9B|ZNRF3|RORA|FAM135A|RSPH6A|
GO:0009755	hormone-mediated signaling pathway	BP	0.24856	0.89119	36	17221	RORB|WDR72|NR4A3|NR1D2|AGRP|THRB|ASIP|NR6A1|AR|GZF1|NR1I2|SPATA22|NR2C2|BEX1|TRH|ESRRA|PGR|NR2F1|PPARA|NR2C1|PPARG|LOC110259653|RARA|DAB2|NR1H2|NR1D1|NR1I3|HNF4A|PPARD|NR0B2|RORA|THRA|NR5A1|ESR1|LLGL1|RXRB|
GO:0032870	cellular response to hormone stimulus	BP	0.24856	0.89119	36	17221	WDR72|NR4A3|NR1D2|RORB|THRB|AGRP|NR6A1|AR|ASIP|SPATA22|NR2C2|GZF1|NR1I2|BEX1|NR2C1|PPARA|PPARG|RARA|LOC110259653|DAB2|NR1H2|ESRRA|TRH|PGR|NR2F1|HNF4A|PPARD|NR0B2|NR1D1|NR1I3|ESR1|RXRB|LLGL1|THRA|RORA|NR5A1|
GO:0009396	folic acid-containing compound biosynthetic process	BP	0.24862	0.89119	10	17221	MTHFD2|KDSR|RTN4IP1|AHCYL2|AHCYL1|TRIM65|EPGN|LOC110255927|MTHFD2L|HSDL2|
GO:0016670	oxidoreductase activity, acting on a sulfur group of donors, oxygen as acceptor	MF	0.24989	0.89348	15	17221	ARHGAP42|KCMF1|ZNF784|CSTL1|HCFC2|QSOX1|PRDM2|PCYOX1L|HSPA12B|APPBP2|YPEL4|HYDIN|LOC110261286|PCYOX1|YPEL1|
GO:0005801	cis-Golgi network	CC	0.25001	0.89348	20	17221	ICE1|HOMER2|TRAPPC1|LIG3|EXOC7|BATF|STX1B|TRAPPC2|SMC3|RILP|LAMA5|RASGRF1|SKA1|MORC3|DNAH1|SNX2|DNAH2|STX1A|CEP72|EMILIN2|
GO:0031300	intrinsic to organelle membrane	CC	0.25005	0.89348	52	17221	DPM2|BRD2|C3H16orf59|SLC22A20|ZBTB18|KLF15|POU3F2|HDAC1|OXTR|PPP1R12A|SPECC1|TRIM31|NTRK2|SIPA1L3|TBC1D4|FZR1|GPAA1|NR4A3|MORC4|TEX50|SESN3|ADAMTS4|ALKBH5|PMF1|RRBP1|SLC2A1|ALOX5|RPRD2|RNF212B|VWA5A|LOC106508998|SLC10A1|SETD7|MSI2|CCNI|MFN2|ADGRE3|PRPF18|UCMA|TRIM8|SEMA5A|MTX1|ACIN1|PEX11B|XBP1|PIGS|SARAF|PPP1R21|LOC102166270|ATCAY|MDFI|UBXN1|
GO:0031301	integral to organelle membrane	CC	0.25005	0.89348	52	17221	RPRD2|ALOX5|SLC2A1|RRBP1|PMF1|ALKBH5|ADAMTS4|SESN3|TEX50|MORC4|NR4A3|GPAA1|FZR1|TBC1D4|SIPA1L3|NTRK2|TRIM31|SPECC1|PPP1R12A|OXTR|HDAC1|POU3F2|ZBTB18|KLF15|SLC22A20|C3H16orf59|DPM2|BRD2|UBXN1|MDFI|LOC102166270|PPP1R21|ATCAY|PIGS|SARAF|XBP1|PEX11B|ACIN1|MTX1|SEMA5A|TRIM8|UCMA|PRPF18|ADGRE3|MFN2|CCNI|MSI2|SETD7|SLC10A1|LOC106508998|VWA5A|RNF212B|
GO:0006313	transposition, DNA-mediated	BP	0.2512	0.89376	26	17221	ZRANB1|ZNF608|RIMKLB|CCDC62|TRIM71|IGDCC4|PARS2|NES|GP9|ASH1L|LOC100524737|TIGD5|SRSF1|CUNH9orf142|CLIC3|DIRC2|ENSA|LOC102162486|SP2|BEST1|MCM3AP|LDAH|PROM2|HARBI1|SIDT1|BRI3BP|
GO:0032196	transposition	BP	0.2512	0.89376	26	17221	NES|GP9|ASH1L|LOC100524737|SRSF1|TIGD5|RIMKLB|ZRANB1|ZNF608|TRIM71|CCDC62|PARS2|IGDCC4|LDAH|HARBI1|PROM2|SIDT1|BRI3BP|ENSA|DIRC2|CLIC3|CUNH9orf142|LOC102162486|MCM3AP|SP2|BEST1|
GO:0009426	bacterial-type flagellum basal body, distal rod	CC	0.25229	0.89376	3	17221	PRKDC|EGFLAM|LOC100520491|
GO:0030694	bacterial-type flagellum basal body, rod	CC	0.25229	0.89376	3	17221	LOC100520491|PRKDC|EGFLAM|
GO:0022618	ribonucleoprotein complex assembly	BP	0.25237	0.89376	7	17221	LOC102162486|LSM12|CASP7|GEMIN6|TTC39C|NRAP|LUC7L|
GO:0030246	carbohydrate binding	MF	0.25291	0.89376	46	17221	HSPA4L|FLNC|OGFOD1|GNG12|PKD1L2|ACTL6B|GPCPD1|PRDM12|LGALSL|APBB3|ARR3|FGA|TINAGL1|CLIC1|SBSPON|C9H11orf87|ST14|FUOM|TNMD|C1QTNF4|PPP1R3D|SGK2|PPP1R3B|RETN|LGALS9|LOC102162747|GFPT1|LOC110260983|LOC100627466|LGALS3|LGALS12|ENPP2|PPP1R3E|LGALS7|SLC34A1|PTPRB|LGALS4|STBD1|VTN|EPM2A|ZNF385B|WT1|ZNF609|ADGRL1|ADGRL2|ANK2|
GO:0006818	hydrogen transport	BP	0.25338	0.89376	90	17221	CHD1L|PPAT|CCDC169|CCDC36|PRKACA|ATP4A|SSNA1|SCN1A|ATP5G3|ATP5G1|YAF2|ATP5B|HSPA4L|SPC24|TRIM36|NFIC|SAFB|ATP6V0A1|SYNGAP1|PSMD5|EGR3|ATP5D|ATP6V0C|ATP5A1|RPAP1|ATP6V0A2|SMARCD1|ATP5G2|CAMK2B|RBM39|FBXO32|KBTBD4|HEATR4|ATP5E|TMEM156|ATP6V1E1|FAM76B|PALM2|ATP6V1C1|BRAP|LOC106506945|C16H5orf58|ATP6V1B2|KPNA4|BECN1|FMNL2|KRT12|TRIM63|CDNF|QKI|ARMC8|SMCO2|KPNA6|MYOC|USP45|ATP5I|GOLM1|TPD52|LOC1005132…
GO:0015992	proton transport	BP	0.25338	0.89376	90	17221	SAFB|SPC24|TRIM36|NFIC|HSPA4L|YAF2|ATP5B|ATP5G3|SCN1A|ATP5G1|CCDC36|PRKACA|ATP4A|SSNA1|CHD1L|PPAT|CCDC169|FAM76B|PALM2|ATP6V1C1|LOC106506945|ATP6V1B2|C16H5orf58|BRAP|BECN1|KPNA4|ATP6V1E1|FBXO32|RBM39|KBTBD4|HEATR4|ATP5E|TMEM156|CAMK2B|ATP6V0A2|SMARCD1|ATP5G2|ATP6V0C|ATP5A1|RPAP1|SYNGAP1|ATP6V0A1|EGR3|PSMD5|ATP5D|SUGP1|KPNB1|TCIRG1|PRCC|ATP5L|ASAP1|MXD4|TCERG1|TRIP10|KPNA3|ATP6V0A4|LOC100521069|AT…
GO:0043903	regulation of symbiosis, encompassing mutualism through parasitism	BP	0.25429	0.89376	6	17221	GLUD1|PTPRG|SATB1|SALL1|ZC3H12C|TMEM178A|
GO:0043043	peptide biosynthetic process	BP	0.25477	0.89376	10	17221	FLRT1|RIMKLB|NUP153|DDHD2|RIMKLA|GCLC|STK35|BRI3BP|ANXA6|NOS1|
GO:0019236	response to pheromone	BP	0.2558	0.89376	4	17221	GPR180|TMEM145|NRIP1|GPR107|
GO:0033227	dsRNA transport	BP	0.25605	0.89376	6	17221	SMIM24|TMEM35A|SIDT2|SIDT1|GABBR1|TMX4|
GO:0051032	nucleic acid transmembrane transporter activity	MF	0.25605	0.89376	6	17221	SMIM24|TMEM35A|SIDT2|SIDT1|GABBR1|TMX4|
GO:0051033	RNA transmembrane transporter activity	MF	0.25605	0.89376	6	17221	SIDT1|GABBR1|TMX4|SMIM24|TMEM35A|SIDT2|
GO:0046474	glycerophospholipid biosynthetic process	BP	0.25617	0.89376	22	17221	PIGQ|PIGX|PIGW|LRAT|NBEA|PPP1R9A|CYB561|SERINC4|VWA5A|RAB9B|PTDSS1|PIGV|PIGU|PIGN|ZMYND11|SLC16A5|PIGA|IL7|MON1A|PIGS|TJP1|RPRD2|
GO:0032978	protein insertion into membrane from inner side	BP	0.25623	0.89376	3	17221	SORBS1|ATF6|MRPL45|
GO:0032979	protein insertion into mitochondrial membrane from inner side	BP	0.25623	0.89376	3	17221	ATF6|SORBS1|MRPL45|
GO:0051204	protein insertion into mitochondrial membrane	BP	0.25623	0.89376	3	17221	ATF6|SORBS1|MRPL45|
GO:0044212	transcription regulatory region DNA binding	MF	0.25655	0.89376	8	17221	TP53|PKDREJ|RBPJL|GAB1|BBS5|SPRY3|TP73|TP63|
GO:0030541	plasmid partitioning	BP	0.25674	0.89376	3	17221	ZNF84|GMNC|RPRD1B|
GO:0000122	negative regulation of transcription from RNA polymerase II promoter	BP	0.25675	0.89376	2	17221	HEXIM2|HEXIM1|
GO:0005874	microtubule	CC	0.25814	0.89376	20	17221	TNNI2|DYNC1I2|USP31|SKA2|TRAIP|NUP62CL|SPC25|SPATA13|KPNA6|STX19|ATAT1|TRIM8|KPNA5|PARP14|PFDN4|PSMC3IP|MAFG|MCEMP1|MLLT6|RBBP8NL|
GO:0009267	cellular response to starvation	BP	0.25845	0.89376	10	17221	ATP4A|GABARAPL2|ATG12|MAP1LC3C|GABARAP|GPAM|CPLX3|CARTPT|MAP1LC3A|MAP1LC3B|
GO:0031667	response to nutrient levels	BP	0.25845	0.89376	10	17221	MAP1LC3B|CARTPT|MAP1LC3A|CPLX3|GPAM|ATG12|MAP1LC3C|GABARAP|GABARAPL2|ATP4A|
GO:0031669	cellular response to nutrient levels	BP	0.25845	0.89376	10	17221	GPAM|CPLX3|MAP1LC3A|CARTPT|MAP1LC3B|ATP4A|GABARAPL2|GABARAP|MAP1LC3C|ATG12|
GO:0042594	response to starvation	BP	0.25845	0.89376	10	17221	CPLX3|GPAM|MAP1LC3B|CARTPT|MAP1LC3A|GABARAPL2|ATP4A|ATG12|GABARAP|MAP1LC3C|
GO:0006526	arginine biosynthetic process	BP	0.25859	0.89376	3	17221	AKR1B1|FAM78A|GMPS|
GO:0004379	glycylpeptide N-tetradecanoyltransferase activity	MF	0.2586	0.89376	3	17221	PDIK1L|INF2|NMT1|
GO:0019107	myristoyltransferase activity	MF	0.2586	0.89376	3	17221	NMT1|PDIK1L|INF2|
GO:0070273	phosphatidylinositol-4-phosphate binding	MF	0.2586	0.89376	3	17221	HOMER2|GOLPH3L|LOC110257335|
GO:0046688	response to copper ion	BP	0.2586	0.89376	3	17221	TRAPPC13|SLC5A11|KIAA0319L|
GO:0043190	ATP-binding cassette (ABC) transporter complex	CC	0.2586	0.89376	3	17221	NOX4|SAP130|ALS2CL|
GO:0004715	non-membrane spanning protein tyrosine kinase activity	MF	0.2586	0.89376	3	17221	KIAA1109|ABL1|ABL2|
GO:0017070	U6 snRNA binding	MF	0.2586	0.89376	3	17221	EDRF1|TMEM120B|PRPF8|
GO:0008488	gamma-glutamyl carboxylase activity	MF	0.25861	0.89376	3	17221	UHRF1BP1L|DDX10|GGCX|
GO:0017187	peptidyl-glutamic acid carboxylation	BP	0.25861	0.89376	3	17221	DDX10|UHRF1BP1L|GGCX|
GO:0018200	peptidyl-glutamic acid modification	BP	0.25861	0.89376	3	17221	GGCX|UHRF1BP1L|DDX10|
GO:0018214	protein carboxylation	BP	0.25861	0.89376	3	17221	DDX10|UHRF1BP1L|GGCX|
GO:0003951	NAD+ kinase activity	MF	0.25862	0.89376	3	17221	AGK|ARHGEF28|NADK2|
GO:0006741	NADP biosynthetic process	BP	0.25862	0.89376	3	17221	NADK2|ARHGEF28|AGK|
GO:0009119	ribonucleoside metabolic process	BP	0.25868	0.89376	82	17221	QTRT2|LIMS1|SCN1A|MEGF6|RASA2|WASF2|PPAT|CHD1L|RASAL2|SAFB|TRIM36|NFIC|PEX1|USB1|HSPA4L|ATP5B|OXTR|UCK1|YAF2|SMARCD1|MBD3|GCH1|NME1|ATP5A1|RPAP1|ATP5D|SYNGAP1|EGR3|C16H5orf58|ATP6V1B2|FAM76B|TTC22|ATP5E|NME4|AK8|TMEM156|FBXO32|RBM39|HEATR4|GMPS|UCK2|SMCO2|RASA4B|QKI|ITGA11|TRIM63|CDNF|NME2|RASAL3|C1H9orf84|ATP5L|PRCC|SUGP1|PANK1|DCK|HMGCR|LOC100523557|UPF2|HPN|UCKL1|LOC100521069|DCAKD|TSC2|TRIM13…
GO:0003933	GTP cyclohydrolase activity	MF	0.25881	0.89376	3	17221	KANK2|EPHA6|ANK2|
GO:0005890	sodium:potassium-exchanging ATPase complex	CC	0.25905	0.89376	8	17221	ATP1B4|ATP4B|ATP1B3|DPF3|KIF14|ATP1B2|STRN|ELMO1|
GO:0000184	nuclear-transcribed mRNA catabolic process, nonsense-mediated decay	BP	0.25931	0.89376	8	17221	C9H11orf87|INTS4|SMG8|SMG1|TNRC18|SMG9|FOXRED2|UPF1|
GO:0016830	carbon-carbon lyase activity	MF	0.25937	0.89376	74	17221	AHDC1|NSD3|UXS1|NFS1|GLDC|EDAR|PCK1|PTPN1|TCHH|TTN|GLDN|ALDOC|TMEM246|ADPRH|IKZF2|SBNO1|CMYA5|NUP210L|SMG8|GAD2|UHRF1BP1L|SLC34A2|PDXDC1|ZC3H4|SEPT11|NIP7|SYT2|EML4|CELF2|PAPSS1|LOC100156879|UBASH3B|MSI2|GPR31|KMT2A|GAD1|IMPDH2|CD2AP|TRPV4|SMIM15|IFT20|KBTBD2|AGO3|GGCX|DDC|UNC79|GABRB1|HDC|EREG|UBE3A|ZBTB18|LOC100624136|VPS13C|PISD|PFN1|PCK2|ACTR3|DLGAP5|DDX10|FGL1|EXOC6|QRICH1|CASP10|NME8|DVL2|P…
GO:0019842	vitamin binding	MF	0.25941	0.89376	23	17221	SIRT7|FTCD|LOC100521256|GIT2|MUT|RAP2A|GULO|KIAA1109|IMPDH2|TKT|WT1|NDUFS1|TPK1|OGFOD1|RAB27B|LOC100738906|IL18R1|RAP2C|TCN2|BCKDHA|NXPE3|TKTL2|ILVBL|
GO:0017025	TBP-class protein binding	MF	0.25943	0.89376	6	17221	CCNL2|CCNC|CCNL1|GTF2B|BRF2|VEPH1|
GO:0015109	chromate transmembrane transporter activity	MF	0.2599	0.894	1	17221	CMTM5|
GO:0015703	chromate transport	BP	0.2599	0.894	1	17221	CMTM5|
GO:0005737	cytoplasm	CC	0.26032	0.89475	1123	17221	DYNC1H1|ZDHHC17|SULF1|LOC100520903|SLC9A3R1|LRBA|AP3D1|PPP1R14D|CLN5|FIGNL1|SERINC4|TMPRSS3|SCOC|GGA2|NOL11|SFI1|INTS7|LOC102158679|DUS1L|LRRFIP2|IL7|PSMD5|SEC62|USF2|REPS2|SIN3A|BAIAP3|UBAP2|BECN1|ZBTB2|EHHADH|STX5|GATAD2B|DYNC2H1|FEZF2|CAVIN1|AP2B1|SENP7|FES|HPN|ACSL4|CCDC149|TMCC3|PEX13|CELF1|CLCF1|EXOC6|NAALADL2|EVX2|TARDBP|TMIGD2|ZNF579|TEKT2|MTFR2|BCL2L10|URM1|MMP25|AS3MT|LOC100514530|VDAC3…
GO:0004488	methylenetetrahydrofolate dehydrogenase (NADP+) activity	MF	0.2612	0.89483	9	17221	MTHFD2L|LOC110255927|HSDL2|AHCYL2|AHCYL1|EPGN|MTHFD2|RTN4IP1|KDSR|
GO:0006997	nucleus organization	BP	0.26128	0.89483	8	17221	LOC100519930|VSIG10|C9H11orf87|EGR3|LAMA3|LDLR|CCT3|DCK|
GO:0004198	calcium-dependent cysteine-type endopeptidase activity	MF	0.26129	0.89483	10	17221	CAPN15|ADGB|CAPN3|CAPN1|SHPRH|CAPN8|CAPN6|SAE1|CAPN2|CAPN12|
GO:0071855	neuropeptide receptor binding	MF	0.26149	0.89483	8	17221	L3MBTL3|CDH15|R3HCC1|PIK3R2|WDR4|RADIL|LOC100514038|GDF7|
GO:0000793	condensed chromosome	CC	0.262	0.89483	57	17221	PARP14|DSN1|NT5C2|STX19|RAD9A|SYCP1|MAPRE2|KIF5A|MLLT6|RBBP8NL|MCEMP1|LUZP1|FOXD1|USP31|MAP3K1|SKA2|UNC79|KIFC1|ERCC6L2|DYNC1I2|KIF5C|LRIG2|PCNA|SAMHD1|PBRM1|BFSP2|NRDC|SCOC|PCGF6|EHMT2|FGFR1OP2|NCAPH|TRIM8|SFI1|TAPT1|FAM124B|ZMAT2|CCDC22|MAFG|ANKRD60|PSMC3IP|SMC5|PFDN4|UBA3|NSMCE1|MLKL|RAD9B|CELF2|DIXDC1|KRT23|HMG20B|TNNI2|BAG1|SPC25|NUP62CL|SRGAP1|TRAIP|
GO:0000103	sulfate assimilation	BP	0.2623	0.89483	10	17221	PAPSS1|MBD1|NUBP2|C18H7orf34|PSTK|ABCB8|KTI12|PEX1|COASY|NTPCR|
GO:0004020	adenylylsulfate kinase activity	MF	0.2623	0.89483	10	17221	PSTK|C18H7orf34|NUBP2|MBD1|PAPSS1|NTPCR|COASY|PEX1|ABCB8|KTI12|
GO:0000052	citrulline metabolic process	BP	0.26273	0.89483	6	17221	PADI6|PADI2|PADI4|FLRT1|MICAL3|PADI3|
GO:0018101	peptidyl-citrulline biosynthetic process from peptidyl-arginine	BP	0.26273	0.89483	6	17221	PADI3|MICAL3|PADI6|PADI2|PADI4|FLRT1|
GO:0018195	peptidyl-arginine modification	BP	0.26273	0.89483	6	17221	MICAL3|PADI3|FLRT1|PADI4|PADI2|PADI6|
GO:0019240	citrulline biosynthetic process	BP	0.26273	0.89483	6	17221	PADI4|PADI2|FLRT1|PADI6|MICAL3|PADI3|
GO:0004675	transmembrane receptor protein serine/threonine kinase activity	MF	0.26331	0.89483	21	17221	ASH1L|ZNF674|CD177|PRPF8|MFN2|BMPR1B|KCNJ16|C2CD6|TGFBR1|LYPD5|LOC100519461|ZBTB37|LY6G5C|CSNK2B|ACVR2B|ACVR1|BMPR1A|LOC110261493|AMHR2|ZNF213|LY6G6D|
GO:0032786	positive regulation of DNA-dependent transcription, elongation	BP	0.26334	0.89483	7	17221	EHMT1|NRDE2|NPM1|ZNF652|DAXX|ZBTB47|BRD9|
GO:0032968	positive regulation of transcription elongation from RNA polymerase II promoter	BP	0.26334	0.89483	7	17221	NRDE2|EHMT1|NPM1|DAXX|ZNF652|ZBTB47|BRD9|
GO:0034243	regulation of transcription elongation from RNA polymerase II promoter	BP	0.26334	0.89483	7	17221	NRDE2|EHMT1|NPM1|DAXX|ZNF652|BRD9|ZBTB47|
GO:0044723	single-organism carbohydrate metabolic process	BP	0.26351	0.89483	131	17221	STT3A|B3GNT4|LOC100622897|LRRC43|B3GALT5|DRD1|DPY19L3|TMEM9B|CFAP69|NR1D2|MGAT3|ALDOC|FUT4|SUMF2|PCK1|ARL4D|B3GLCT|ARL4A|PARP2|PFKM|LMBRD2|B3GNT8|SLC12A8|ZNRF3|GYS2|COQ3|TSFM|SNX17|FUT7|PAPSS1|MAN2A1|LFNG|ST14|SERINC5|POMT2|PGK1|G6PD|LGALS9|MAN2C1|ST6GALNAC1|FUT10|PFKFB4|ENO4|FBXO47|FAXC|UGT8|PPCS|LOC100155195|PARP4|ZC2HC1B|ZNF425|IFT52|GYS1|ARL13B|FBXO46|ANK2|N4BP2|B3GALNT2|PNMA5|TXNDC16|RHBDF2|…
GO:0031386	protein tag	MF	0.2638	0.89489	4	17221	THAP1|FBXO28|RNF41|UBE3A|
GO:0004733	pyridoxamine-phosphate oxidase activity	MF	0.26501	0.89489	4	17221	PNPO|GTF2A1L|ATRN|CREG1|
GO:0008610	lipid biosynthetic process	BP	0.26626	0.89489	109	17221	LOC102163780|GLRX2|RFWD3|HSD3B1|FAR2|NOL4L|RPRD2|COMT|SLC16A5|SELENOI|C10H9orf3|GMPPB|PHF21A|TMEM38B|PPCS|UGT8|NMRAL1|WASHC5|DECR1|GNG12|PIGV|PIGU|PIGN|CDC45|AK3|NEB|PISD|SNX24|SDR42E2|KDM1A|NSDHL|FDPS|TANC2|TJP1|PIGA|CDIPT|KIAA1109|LOC100525099|PPP1R9A|NBEA|VWA5A|L2HGDH|BCKDHA|TKTL2|POC1B|GGPS1|LOC100524512|PIGW|PPEF2|GALE|CBR1|NR1D2|TDH|PTPRO|TGDS|F8|NFYB|ACAT1|LOC100518442|RNPEP|LOC100622897|H…
GO:0006083	acetate metabolic process	BP	0.26637	0.89489	4	17221	ATP5G2|PPARGC1A|ILVBL|UBXN8|
GO:0003684	damaged DNA binding	MF	0.26645	0.89489	14	17221	HSPB11|NEIL1|MKLN1|OGG1|PLCB3|NICN1|CTSK|RAD23B|UBQLN1|ZNF251|RAD23A|SGTA|MYO19|CCNT2|
GO:0016929	SUMO-specific protease activity	MF	0.26667	0.89489	10	17221	YWHAB|USP46|YWHAZ|USP27X|SFN|NRDC|USP21|USP12|USP37|USP14|
GO:0032183	SUMO binding	MF	0.26667	0.89489	10	17221	USP12|USP37|USP21|USP14|USP27X|SFN|YWHAB|YWHAZ|USP46|NRDC|
GO:0070122	isopeptidase activity	MF	0.26667	0.89489	10	17221	USP21|USP37|USP12|USP14|USP46|YWHAZ|YWHAB|SFN|USP27X|NRDC|
GO:0070138	small conjugating protein-specific isopeptidase activity	MF	0.26667	0.89489	10	17221	SFN|USP27X|YWHAB|USP46|YWHAZ|NRDC|USP12|USP37|USP21|USP14|
GO:0070140	SUMO-specific isopeptidase activity	MF	0.26667	0.89489	10	17221	NRDC|USP27X|SFN|YWHAB|USP46|YWHAZ|USP14|USP37|USP12|USP21|
GO:0030682	evasion or tolerance of host defense response	BP	0.2667	0.89489	10	17221	DENND2A|LOC100621388|APOD|OCIAD2|YDJC|PTGDS|SLC2A1|LOC110257935|AKAP8L|ZNF112|
GO:0051807	evasion or tolerance of defense response of other organism involved in symbiotic interaction	BP	0.2667	0.89489	10	17221	LOC100621388|DENND2A|APOD|YDJC|OCIAD2|AKAP8L|LOC110257935|SLC2A1|PTGDS|ZNF112|
GO:0009247	glycolipid biosynthetic process	BP	0.26725	0.89489	30	17221	MON1A|IL7|SLC16A5|PIGA|RPRD2|PIGS|F8|GLRX2|ZMYND11|LOC100627657|NR1D2|ZNRF3|RORA|RAB9B|PIGU|PIGN|PIGV|PIGX|LRAT|PIGW|UGT8|PPCS|PIGQ|SUMF2|SERINC4|VWA5A|NBEA|KIF4A|PPP1R9A|CYB561|
GO:0046467	membrane lipid biosynthetic process	BP	0.26725	0.89489	30	17221	CYB561|NBEA|KIF4A|PPP1R9A|SERINC4|VWA5A|SUMF2|UGT8|PIGQ|PPCS|LRAT|PIGW|PIGX|PIGN|PIGU|PIGV|RAB9B|RORA|ZNRF3|NR1D2|LOC100627657|ZMYND11|GLRX2|F8|PIGS|RPRD2|PIGA|SLC16A5|IL7|MON1A|
GO:0051381	histamine binding	MF	0.26781	0.89489	1	17221	NPM3|
GO:0070026	nitric oxide binding	MF	0.26781	0.89489	1	17221	NPM3|
GO:0006449	regulation of translational termination	BP	0.26798	0.89489	2	17221	EIF5A|EIF5A2|
GO:0006452	translational frameshifting	BP	0.26798	0.89489	2	17221	EIF5A|EIF5A2|
GO:0043243	positive regulation of protein complex disassembly	BP	0.26798	0.89489	2	17221	EIF5A2|EIF5A|
GO:0045727	positive regulation of translation	BP	0.26798	0.89489	2	17221	EIF5A2|EIF5A|
GO:0045901	positive regulation of translational elongation	BP	0.26798	0.89489	2	17221	EIF5A2|EIF5A|
GO:0045905	positive regulation of translational termination	BP	0.26798	0.89489	2	17221	EIF5A2|EIF5A|
GO:0016715	oxidoreductase activity, acting on paired donors, with incorporation or reduction of molecular oxygen, reduced ascorbate as one donor, and incorporation of one atom of oxygen	MF	0.26809	0.89489	4	17221	DBH|LOC100511166|DAPK3|MOXD1|
GO:0065009	regulation of molecular function	BP	0.26852	0.89513	60	17221	DNM3|RASAL2|PKIB|TINAGL1|LOC100624918|UPF2|HEMGN|TSC2|LOC110260077|APPL2|APH1B|DCP1A|MIER3|FAM177B|RASA4B|PCSK1N|ATP4A|PPP2R1B|SNAPC5|ARMC8|LAMB2|DIABLO|CNPPD1|PKIG|RASA2|WASF2|RASAL3|TAF6L|C1H9orf84|SOGA1|TAF6|DMXL2|SIPA1|TLDC1|ADGRF2|SEPSECS|GEN1|SRGAP1|SLFN11|ATP11A|ZBTB2|KRT27|PKIA|PPP1R2|MBD3|USP14|PPP2R1A|RANBP1|SIK3|NOL11|ESPN|CCNYL1|LPAR5|HOOK1|KCNN1|CARTPT|LAMTOR5|PLXNB2|GABPB1|SYNGAP1|
GO:0032259	methylation	BP	0.26882	0.89513	51	17221	LBR|PRMT6|COMT|GRAMD2B|LOC106509183|SETD2|VCPKMT|LOC110257420|TAOK2|EEF1AKMT1|FBL|PACSIN2|DCT|CETN2|EHMT2|TGS1|TTN|TRMT2B|NOP2|PRMT5|TINAGL1|SETDB1|C3AR1|CARM1|BLOC1S6|RECQL5|SETDB2|LOC100739557|ICMT|NSUN4|LOC100512568|SEMA5A|TRMT11|NSUN2|METTL18|AS3MT|TRMT61B|TRMT61A|LSM11|LCMT1|SUV39H1|PCMT1|SMYD4|SUV39H2|NSUN3|TRMT2A|EHMT1|FTSJ1|PRMT3|BANF2|COQ3|
GO:0032269	negative regulation of cellular protein metabolic process	BP	0.26903	0.89513	10	17221	EIF4EBP3|PKIG|RANBP1|PKIA|LOC100627222|EIF4EBP1|PKIB|MIER3|EIF4EBP2|KDM1A|
GO:0051248	negative regulation of protein metabolic process	BP	0.26903	0.89513	10	17221	LOC100627222|PKIA|MIER3|KDM1A|EIF4EBP2|EIF4EBP1|PKIB|RANBP1|PKIG|EIF4EBP3|
GO:0044406	adhesion to host	BP	0.26935	0.89513	11	17221	EME2|KCNJ13|LOC106504125|APCDD1L|CCDC25|FRRS1|CLASP1|RASAL3|DSN1|C3H2orf68|DNAJC5|
GO:0051825	adhesion to other organism involved in symbiotic interaction	BP	0.26935	0.89513	11	17221	KCNJ13|EME2|CCDC25|FRRS1|APCDD1L|LOC106504125|RASAL3|CLASP1|DSN1|DNAJC5|C3H2orf68|
GO:0030312	external encapsulating structure	CC	0.26958	0.89522	63	17221	IKBKB|RBM5|POLR2G|ACTR10|GSTK1|HPS6|PBRM1|UBE3C|TRIM13|NOS3|AP1S1|NDE1|ABCA2|PTPN5|GNG10|TGM2|STRA8|MSL1|RHBDL1|NKX3-2|DNAJB11|NHLRC1|USP39|ITSN2|TOMM22|LRP1|NUDT3|WIZ|ITGA3|SLC24A1|USP10|IL20RA|PCYT1A|ZNF691|MATR3|NUP62CL|PRDM10|GSTA1|CDS1|CENPB|PKNOX1|SRGAP3|PRKDC|FXYD7|SETDB2|CLCF1|ATP9A|INTS10|LOC102166940|TMEM131|VPS33A|GPT|MTOR|WFS1|ZFYVE26|LIX1L|KCNMB4|FAM71A|C6H19orf33|NUMA1|FAM186A|PCYT1…
GO:0009916	alternative oxidase activity	MF	0.2702	0.89629	5	17221	DTX3L|GRSF1|C5H12orf73|PPIL4|ANKRD65|
GO:0004549	tRNA-specific ribonuclease activity	MF	0.2703	0.89629	7	17221	POP7|TSEN2|NFATC2|NAA30|IDS|ONECUT2|POP1|
GO:0030493	bacteriochlorophyll metabolic process	BP	0.27192	0.89713	5	17221	TMEM27|QRICH1|TMEM117|MXD1|ENPP2|
GO:0030494	bacteriochlorophyll biosynthetic process	BP	0.27192	0.89713	5	17221	QRICH1|TMEM27|TMEM117|MXD1|ENPP2|
GO:0016050	vesicle organization	BP	0.27227	0.89713	15	17221	ARHGAP28|LOC110261659|LOC100621607|DRC1|CHMP5|MAP3K9|TCTN3|CALY|ARMC8|PABPC1|USO1|CEP295|LOC106510322|LOC100738087|PPP6R1|
GO:0016747	transferase activity, transferring acyl groups other than amino-acyl groups	MF	0.27266	0.89713	68	17221	ZFHX2|KAT5|PTPRO|NR1D2|HADHB|CBLL1|ACAT1|TMA16|RPS15|SPAG17|KAT14|NAA40|AWAT1|ATAT1|VPS36|GLYATL2|WAC|PTPRB|SAT2|INF2|LCAT|LOC100517803|ATP1B3|LOC100624333|FASN|ZNRF3|RETSAT|ZDHHC23|FAM135A|NAT6|RALY|NDC80|TMEM68|OXSM|GLYATL3|NAT14|DGAT2L6|GNPNAT1|LOC100518644|ARHGEF4|KAT6A|NOL4L|RGMB|FAM78A|JARID2|OLA1|HACD2|NAGS|NAT9|LOC100518109|FAM169B|RBMS1|KAT6B|TMCO4|PDIK1L|LOC100518330|NMT1|CREBBP|PPP2CB|…
GO:0010024	phytochromobilin biosynthetic process	BP	0.27286	0.89713	4	17221	TBC1D2|RNF4|PSMD4|OSBP2|
GO:0016636	oxidoreductase activity, acting on the CH-CH group of donors, iron-sulfur protein as acceptor	MF	0.27286	0.89713	4	17221	RNF4|TBC1D2|OSBP2|PSMD4|
GO:0051202	phytochromobilin metabolic process	BP	0.27286	0.89713	4	17221	RNF4|TBC1D2|OSBP2|PSMD4|
GO:0008837	diaminopimelate epimerase activity	MF	0.27364	0.89713	4	17221	PBLD|KCTD18|PITPNA|TINF2|
GO:0017003	protein-heme linkage	BP	0.27374	0.89713	1	17221	BST2|
GO:0016558	protein import into peroxisome matrix	BP	0.27447	0.89713	4	17221	RBMS1|LRRC7|PEX13|STX7|
GO:0016560	protein import into peroxisome matrix, docking	BP	0.27447	0.89713	4	17221	RBMS1|LRRC7|STX7|PEX13|
GO:0033588	Elongator holoenzyme complex	CC	0.27455	0.89713	7	17221	LOC110259220|EPGN|ELP6|ELP5|PPIE|RAD51D|NPC1|
GO:0030855	epithelial cell differentiation	BP	0.27481	0.89713	7	17221	LDLR|EGR3|CCT3|CFAP74|RNF111|FAR2|VSIG10|
GO:0060429	epithelium development	BP	0.27481	0.89713	7	17221	FAR2|VSIG10|RNF111|CCT3|EGR3|CFAP74|LDLR|
GO:0036128	CatSper complex	CC	0.27513	0.89713	4	17221	CATSPERE|CATSPERB|CATSPERD|CASQ1|
GO:0006720	isoprenoid metabolic process	BP	0.27576	0.89713	24	17221	LOC100525099|KIAA1109|KDM1B|HMGCS1|TANC2|FDPS|KDM1A|LOC102163780|TKT|FOXRED1|RETSAT|NEB|RNF208|CDC45|WASHC5|SQOR|TXNRD2|GGPS1|TKTL2|IL4I1|L2HGDH|PDSS2|BCKDHA|GMPPB|
GO:0008299	isoprenoid biosynthetic process	BP	0.27576	0.89713	24	17221	HMGCS1|KDM1B|KIAA1109|LOC100525099|FDPS|TANC2|TKT|FOXRED1|LOC102163780|KDM1A|NEB|RNF208|RETSAT|CDC45|GGPS1|TXNRD2|SQOR|WASHC5|GMPPB|TKTL2|PDSS2|IL4I1|L2HGDH|BCKDHA|
GO:0006906	vesicle fusion	BP	0.27577	0.89713	4	17221	USO1|TCTN3|ARMC8|PPP6R1|
GO:0048280	vesicle fusion with Golgi apparatus	BP	0.27577	0.89713	4	17221	PPP6R1|TCTN3|ARMC8|USO1|
GO:0005215	transporter activity	MF	0.27579	0.89713	801	17221	LOC102167410|GRIN1|LOC110257594|ZNF615|QKI|SIDT1|KCNN4|PRSS55|CDNF|FMNL2|LOC106508546|AVPR1B|NPC1|SEC16B|NUBPL|KLHL41|LOC100738479|VPS13C|ZWILCH|LOC100523732|OLA1|MXD4|EREG|SLC39A3|MAP1LC3B|RBMS1|KCNJ16|ENO4|LOC100513291|RAB6A|RAB6B|CPTP|ATP6V1D|DNAH1|TRPM6|DAG1|LOC110258569|GLTPD2|MRPL1|BLOC1S6|TNXB|TRPM8|CLEC4E|ZMIZ2|CWC25|GON4L|KCNH7|SLC2A6|SLC40A1|TM9SF1|CCDC180|SLC9A8|NME8|DLGAP2|KCNH6|KCNK3…
GO:0044087	regulation of cellular component biogenesis	BP	0.27591	0.89713	24	17221	CNTRL|ARPC4|TBPL2|ARPC3|CAPZB|LRIG2|KLF8|MRPS14|TMOD3|TTC28|LMOD2|CAPZA2|RERE|TMOD1|TENM3|ARPC2|ESX1|LMOD3|RAD21|CAPZA1|TMOD4|ARPC5L|PRR36|TMEM55B|
GO:0033644	host cell membrane	CC	0.27608	0.89713	16	17221	CEP68|GABRQ|USP45|MAL2|LOC110257594|ZDHHC8|MARCH2|LOC110257937|SLC20A2|CAMK2B|LOC100624681|UBE3A|SCN2B|PCNP|TCERG1|TMCO1|
GO:0044218	other organism cell membrane	CC	0.27608	0.89713	16	17221	PCNP|SCN2B|TCERG1|TMCO1|UBE3A|CAMK2B|LOC100624681|SLC20A2|MARCH2|LOC110257937|MAL2|USP45|ZDHHC8|LOC110257594|CEP68|GABRQ|
GO:0044279	other organism membrane	CC	0.27608	0.89713	16	17221	GABRQ|CEP68|USP45|ZDHHC8|MAL2|LOC110257594|LOC110257937|MARCH2|SLC20A2|LOC100624681|CAMK2B|UBE3A|TMCO1|TCERG1|PCNP|SCN2B|
GO:0010851	cyclase regulator activity	MF	0.27629	0.89713	3	17221	GUCA2B|GUCA2A|DHRS11|
GO:0010853	cyclase activator activity	MF	0.27629	0.89713	3	17221	GUCA2B|DHRS11|GUCA2A|
GO:0030249	guanylate cyclase regulator activity	MF	0.27629	0.89713	3	17221	DHRS11|GUCA2A|GUCA2B|
GO:0030250	guanylate cyclase activator activity	MF	0.27629	0.89713	3	17221	GUCA2A|DHRS11|GUCA2B|
GO:0030623	U5 snRNA binding	MF	0.2765	0.89713	4	17221	DENND5A|PRPF8|ARHGAP5|SLC44A1|
GO:0010942	positive regulation of cell death	BP	0.27691	0.89713	13	17221	TMEM178A|RNF150|BCL2L15|SRPRA|DUSP16|BNIP3|SLC46A2|MMP25|NUP62CL|PTPRG|BID|LOC102159087|RAB22A|
GO:0043065	positive regulation of apoptotic process	BP	0.27691	0.89713	13	17221	LOC102159087|RAB22A|NUP62CL|PTPRG|BID|SLC46A2|MMP25|BNIP3|DUSP16|SRPRA|BCL2L15|RNF150|TMEM178A|
GO:0043068	positive regulation of programmed cell death	BP	0.27691	0.89713	13	17221	BCL2L15|SRPRA|RNF150|TMEM178A|MMP25|SLC46A2|NUP62CL|PTPRG|BID|RAB22A|LOC102159087|DUSP16|BNIP3|
GO:0016814	hydrolase activity, acting on carbon-nitrogen (but not peptide) bonds, in cyclic amidines	MF	0.27735	0.89789	18	17221	AICDA|ZBP1|ADAT1|KANK2|LOC100620470|APOBEC2|ATIC|APOBEC1|PLAA|EPHA6|EIF4A2|ZNHIT3|ANK2|CDA|LOC110260476|EPB42|ACSL4|DCTD|
GO:0006383	transcription from RNA polymerase III promoter	BP	0.27888	0.90168	26	17221	LOC100739098|TNRC18|LAS1L|CSRNP3|POLR3GL|DEK|EHMT2|TBC1D10B|ZBTB4|C1H14orf37|LOC110260671|HOMEZ|POLR3D|CHIC1|APBB1|ELAVL3|SNAPC5|HMGB2|CIZ1|KAT6A|STRA8|LOC100155404|MAPRE2|CACNA1F|MAF1|ANAPC15|
GO:0016480	negative regulation of transcription from RNA polymerase III promoter	BP	0.27896	0.90168	1	17221	MAF1|
GO:0004826	phenylalanine-tRNA ligase activity	MF	0.27912	0.90168	8	17221	LOC110261142|LOC100521069|ARID4B|FDXACB1|LRRC47|PKD1|FARS2|GPR3|
GO:0019751	polyol metabolic process	BP	0.27936	0.90182	7	17221	API5|TNNC1|GABARAPL2|LMBRD2|TIMM44|ACTN1|ITPK1|
GO:0005351	sugar:hydrogen symporter activity	MF	0.28116	0.90633	5	17221	SLC35A2|LRRC7|SLC35F6|SLC35A4|SLC35A3|
GO:0015295	solute:hydrogen symporter activity	MF	0.28116	0.90633	5	17221	SLC35F6|LRRC7|SLC35A2|SLC35A3|SLC35A4|
GO:0043248	proteasome assembly	BP	0.28218	0.90897	16	17221	AP1G2|CAND2|KPNA4|SPAG6|TEKT2|PAQR5|MYO15A|KPNA3|TMCO6|KPNA5|SEC61A1|KPNA6|GPR152|HERC1|TNPO1|PSMD5|
GO:0047661	amino-acid racemase activity	MF	0.28247	0.90928	5	17221	PBLD|KCTD18|STAB1|PITPNA|TINF2|
GO:0030155	regulation of cell adhesion	BP	0.28366	0.91243	12	17221	LAMA3|DYNC2H1|MSL1|LAMA5|LAMA1|BST2|PIK3R2|TPM4|MORC3|LAMA4|PIK3R1|LAMA2|
GO:0003785	actin monomer binding	MF	0.2846	0.9141	5	17221	C8H4orf36|TMSB15B|LOC110257905|SPIRE2|TMSB10|
GO:0015095	magnesium ion transmembrane transporter activity	MF	0.28495	0.9141	5	17221	SLC35E4|SLC35F6|NIPA2|NIPAL2|NIPA1|
GO:0015693	magnesium ion transport	BP	0.28495	0.9141	5	17221	NIPA2|NIPAL2|NIPA1|SLC35E4|SLC35F6|
GO:0015932	nucleobase-containing compound transmembrane transporter activity	MF	0.28513	0.9141	9	17221	GABBR1|TMX4|TMCO1|SIDT1|LOC110261478|SLC29A4|SMIM24|TMEM35A|SIDT2|
GO:0032787	monocarboxylic acid metabolic process	BP	0.28538	0.9141	50	17221	HADH|LOC106509573|RBM6|PSMC3IP|LOC100525099|SQLE|KPNA2|FAXDC2|PPARGC1A|KMO|ATP5G2|CCDC188|ACOX3|LOC100737821|EHHADH|APOA5|RANBP3|RETSAT|PDPR|UCHL5|FASN|AHCY|SSTR3|HSD17B4|LOC100524512|HSD17B14|ILVBL|BDH2|TIMM29|HADHA|NOL4L|ACAT1|HADHB|C10H9orf3|CRYL1|ST14|RNPEP|SRSF10|SMCO2|AK3|GNG12|ACOX1|ACACA|IL4I1|MSMO1|PHF21A|SPAG17|UBXN8|MCPH1|WDFY3|
GO:0005402	cation:sugar symporter activity	MF	0.28559	0.9141	6	17221	GGACT|SLC35A4|SLC35A3|SLC35A2|LRRC7|SLC35F6|
GO:0051119	sugar transmembrane transporter activity	MF	0.28559	0.9141	6	17221	SLC35F6|SLC35A2|LRRC7|SLC35A3|GGACT|SLC35A4|
GO:0017048	Rho GTPase binding	MF	0.28595	0.9146	11	17221	SLC16A10|RAI14|INF2|TBKBP1|SIKE1|DOCK2|ROCK1|FMNL1|FMNL2|DIAPH3|ROCK2|
GO:0004853	uroporphyrinogen decarboxylase activity	MF	0.28763	0.9193	1	17221	UROD|
GO:0008537	proteasome activator complex	CC	0.28982	0.92173	6	17221	PSME1|PSME2|SLIT3|LRRC40|PSME3|ZNF292|
GO:0022624	proteasome accessory complex	CC	0.28982	0.92173	6	17221	SLIT3|LRRC40|PSME2|PSME1|ZNF292|PSME3|
GO:0000002	mitochondrial genome maintenance	BP	0.29014	0.92173	3	17221	MAP3K19|PTBP2|LOC100622028|
GO:0004807	triose-phosphate isomerase activity	MF	0.29032	0.92173	1	17221	TPI1|
GO:0031625	ubiquitin protein ligase binding	MF	0.29044	0.92173	8	17221	ANAPC2|CUL1|CUL5|HMGCS1|CACUL1|CUL3|CUL4B|CUL2|
GO:0044389	small conjugating protein ligase binding	MF	0.29044	0.92173	8	17221	ANAPC2|CUL1|CUL5|HMGCS1|CACUL1|CUL3|CUL4B|CUL2|
GO:0006750	glutathione biosynthetic process	BP	0.29063	0.92173	7	17221	FLRT1|RIMKLB|DDHD2|NOS1|GCLC|RIMKLA|BRI3BP|
GO:0034655	nucleobase-containing compound catabolic process	BP	0.2907	0.92173	51	17221	BIRC3|SYNGAP1|PLXNB2|CELF1|CELF5|ESPN|RBM4B|CDA|SIK3|DFFB|SMG8|SMG1|MBD3|KRT27|WDR61|ZBTB2|SLC25A47|CYP19A1|CELF2|LOC102164418|SEPSECS|ADGRF2|FOXJ3|SMG9|C9H11orf87|ARMC7|C1H9orf84|VPS37D|INTS4|WASF2|ELAVL1|RASAL3|RASA2|PAN3|SNAPC5|SIPA1L3|FOXRED2|ELAVL3|UPF1|NT5C|RASA4B|DCP1A|R3HCC1L|RBM4|LOC110260077|TSC2|UPF2|DCPS|RASAL2|HECTD4|TNRC18|
GO:0031099	regeneration	BP	0.29071	0.92173	8	17221	CLRN3|S1PR4|ITIH4|GJA1|NSD3|GPR137|FAM20B|RNF150|
GO:0042246	tissue regeneration	BP	0.29071	0.92173	8	17221	RNF150|GPR137|FAM20B|NSD3|ITIH4|GJA1|S1PR4|CLRN3|
GO:0048589	developmental growth	BP	0.29071	0.92173	8	17221	S1PR4|CLRN3|NSD3|GJA1|ITIH4|FAM20B|GPR137|RNF150|
GO:0019184	nonribosomal peptide biosynthetic process	BP	0.29084	0.92173	8	17221	BRI3BP|NOS1|NUP153|DDHD2|GCLC|RIMKLA|FLRT1|RIMKLB|
GO:0000975	regulatory region DNA binding	MF	0.29159	0.92281	13	17221	SPRY3|IRF2|GAB1|BBS5|LOC110259672|TP53|RBPJL|PKDREJ|TP63|FOXS1|IRF9|FOXRED1|TP73|
GO:0001067	regulatory region nucleic acid binding	MF	0.29159	0.92281	13	17221	IRF2|SPRY3|LOC110259672|BBS5|GAB1|RBPJL|PKDREJ|TP53|FOXS1|TP63|IRF9|FOXRED1|TP73|
GO:0016638	oxidoreductase activity, acting on the CH-NH2 group of donors	MF	0.29197	0.92337	22	17221	LOXL4|PNPO|AOC2|GMPR2|HAO1|RAB28|ATRN|LOC100520329|LOC110256000|CREG1|SYDE2|TRIOBP|GTF2A1L|HAO2|GLDC|HIST1H2BD|CTH|AOC1|IMPDH2|ECM1|LOXL2|ATG14|
GO:0005672	transcription factor TFIIA complex	CC	0.29244	0.92423	17	17221	HDAC5|TCERG1|PHLDA1|YTHDF3|FXR2|YAP1|GTF2A1|CHIC1|KCMF1|GLG1|LOC110256824|GTF2A1L|DAXX|HAVCR1|CIZ1|C9H11orf52|GTF2A2|
GO:0008168	methyltransferase activity	MF	0.29392	0.92823	156	17221	ZFHX2|SOS2|VCPKMT|HRCT1|FAM111A|PRMT6|LBR|COQ5|RASSF10|SETDB1|ORC1|PRMT5|RRP8|TTN|FDXACB1|TRMT13|TGS1|DCT|DUSP14|EEF1AKMT1|METTL21C|TTC1|AXL|ZNF644|GDAP2|TCEAL1|METTL14|METTL1|NSUN3|LCMT1|LOC100624467|GNRHR|NNMT|CST8|TCFL5|SYNRG|LOC102165734|COMT|NOL4L|LOC110260316|METTL27|LOC100522861|TRMT2B|COMTD1|FAM173B|VAX1|GPR160|CARNMT1|ZNF529|PI4K2A|PACSIN2|FBL|CCPG1|METTL12|TRMT11|ICMT|MAP4K3|EEF1AKMT2|M…
GO:0009126	purine nucleoside monophosphate metabolic process	BP	0.29485	0.92859	4	17221	GMPS|TTN|PAICS|ATF6|
GO:0009127	purine nucleoside monophosphate biosynthetic process	BP	0.29485	0.92859	4	17221	PAICS|ATF6|GMPS|TTN|
GO:0009167	purine ribonucleoside monophosphate metabolic process	BP	0.29485	0.92859	4	17221	PAICS|ATF6|GMPS|TTN|
GO:0009168	purine ribonucleoside monophosphate biosynthetic process	BP	0.29485	0.92859	4	17221	ATF6|PAICS|TTN|GMPS|
GO:0032101	regulation of response to external stimulus	BP	0.29528	0.92929	6	17221	CDNF|KIF3A|CARTPT|ATP4A|TMEM191C|KIAA1522|
GO:0009311	oligosaccharide metabolic process	BP	0.29683	0.93249	18	17221	LOC100627657|PNMA5|NR1D2|F8|GLIPR2|DPY19L3|GLRX2|TREH|RORA|ZNRF3|RCCD1|MALT1|COQ3|LOC102160985|LOC100155195|PPCS|UGT8|SUMF2|
GO:0016829	lyase activity	MF	0.29794	0.93249	169	17221	PCK1|EDAR|PTPN1|TCHH|MMRN2|PON3|SLC27A4|FAM35A|GLDN|LOC733579|ALDOC|AHDC1|GUCY2D|TUBB6|UXS1|USH1G|EML4|DNAH6|ECH1|ADCY6|PAPSS1|LOC100152566|UBASH3B|LOC100156879|RETSAT|NUP62CL|ADPRH|ECI1|CCDC86|ZCCHC8|LOC100737927|SBNO1|CMYA5|NUP210L|SLC34A2|DERA|PDXDC1|GOLGA3|UNC79|DDC|EREG|ZC2HC1B|ZBTB18|UBE3A|VPS13C|LOC100624136|CXHXorf56|ENO4|PFN1|TNFAIP8|RDH11|LOC106507512|LGALS9|KMT2A|GAD1|GPR31|IMPDH2|C1QT…
GO:0005539	glycosaminoglycan binding	MF	0.29875	0.93249	21	17221	SFI1|PFDN1|DGKH|PLA2R1|ARHGAP28|POLE|NCAN|YME1L1|PRSS57|SF3B1|CD44|CENPK|TNFAIP6|MARCH8|MRC1|APLP2|STAB1|HAPLN4|BCAN|APLP1|SFPQ|
GO:0015988	energy coupled proton transmembrane transport, against electrochemical gradient	BP	0.29879	0.93249	49	17221	KPNA3|TRIP10|ATP6V0A4|GOLM1|SEPT6|ATP5B|TPD52|TCIRG1|KPNB1|SPC24|MXD4|ASAP1|KRT12|FMNL2|CCDC169|KPNA6|ATP5G3|ATP5G1|MYOC|ARMC8|CCDC36|ATP4A|SSNA1|PRKACA|CCDC40|SPAG6|ACAP2|PALM2|ATP6V1C1|ATP6V1A|BECN1|KPNA4|KRT39|LOC106506945|ATP6V1B2|BRAP|ATP6V1E1|ATP6V0C|ATP5A1|BLOC1S6|PSMD5|SYNGAP1|ATP6V0A1|KPNA2|TRIM54|SDCCAG3|ATP6V0A2|ATP5G2|KPNA5|
GO:0015991	ATP hydrolysis coupled proton transport	BP	0.29879	0.93249	49	17221	KPNA5|ATP5G2|SDCCAG3|ATP6V0A2|TRIM54|KPNA2|PSMD5|SYNGAP1|ATP6V0A1|BLOC1S6|ATP6V0C|ATP5A1|ATP6V1E1|BECN1|KPNA4|LOC106506945|ATP6V1B2|BRAP|KRT39|PALM2|ATP6V1C1|ATP6V1A|SPAG6|ACAP2|CCDC40|ATP4A|SSNA1|PRKACA|ARMC8|CCDC36|ATP5G1|MYOC|KPNA6|ATP5G3|CCDC169|KRT12|FMNL2|SPC24|MXD4|ASAP1|TCIRG1|KPNB1|SEPT6|ATP5B|TPD52|GOLM1|ATP6V0A4|KPNA3|TRIP10|
GO:0043385	mycotoxin metabolic process	BP	0.29939	0.93249	4	17221	LOC110261633|TNIP1|LOC110261636|LOC110261637|
GO:0043386	mycotoxin biosynthetic process	BP	0.29939	0.93249	4	17221	LOC110261637|LOC110261636|TNIP1|LOC110261633|
GO:0045122	aflatoxin biosynthetic process	BP	0.29939	0.93249	4	17221	LOC110261633|TNIP1|LOC110261636|LOC110261637|
GO:0046222	aflatoxin metabolic process	BP	0.29939	0.93249	4	17221	LOC110261633|TNIP1|LOC110261636|LOC110261637|
GO:1901376	organic heteropentacyclic compound metabolic process	BP	0.29939	0.93249	4	17221	LOC110261633|TNIP1|LOC110261636|LOC110261637|
GO:1901378	organic heteropentacyclic compound biosynthetic process	BP	0.29939	0.93249	4	17221	LOC110261633|TNIP1|LOC110261636|LOC110261637|
GO:0030077	plasma membrane light-harvesting complex	CC	0.29945	0.93249	8	17221	KCNQ2|DLGAP2|MAN1B1|LOC106508546|LOC110258087|DCK|FAM60A|SLC7A14|
GO:0042716	plasma membrane-derived chromatophore	CC	0.29945	0.93249	8	17221	DLGAP2|MAN1B1|LOC106508546|KCNQ2|SLC7A14|LOC110258087|DCK|FAM60A|
GO:0048856	anatomical structure development	BP	0.29958	0.93249	153	17221	KCNMB4|EGR3|GEMIN2|AHSP|RPLP1|STK16|LOC106507765|PALMD|MATR3|ACOT13|CDS1|LAMA3|POU6F2|PALM2|SYT2|LOC102168060|DNAJB11|VSIG10|DYRK2|JUND|NSD3|PRR7|CAMSAP3|TBC1D2|HSPA13|CA5A|MYOG|ACTR10|LOC100153598|DUSP14|C3H2orf49|CDKL5|SIRPB2|RNF111|NOS3|CLN5|NR1H2|CCDC13|PIK3R2|IFNGR1|LAMA1|ATP9A|CLCF1|SLC7A2|CAVIN3|ANK1|ACTR3|MORC3|WDR82|SPAST|CLRN3|FRRS1|VASH2|ALS2|CREBL2|RNF123|CREG1|PIK3R1|LOC110255250|LDL…
GO:0005521	lamin binding	MF	0.29959	0.93249	4	17221	FBXL3|REM1|MAP3K13|BMP2K|
GO:0007586	digestion	BP	0.29979	0.93249	5	17221	LRCOL1|CREG1|COL6A2|CAPG|LOC110255845|
GO:0022604	regulation of cell morphogenesis	BP	0.29981	0.93249	6	17221	FRRS1|JUND|PALM2|PALMD|MFN1|PALM|
GO:0007033	vacuole organization	BP	0.30043	0.93379	9	17221	LAMTOR1|MAP1LC3C|GABARAP|ATG12|GABARAPL2|MAP1LC3A|MAP1LC3B|GPAM|RUBCN|
GO:0003725	double-stranded RNA binding	MF	0.30075	0.93392	4	17221	S1PR4|YRDC|KRT39|NRCAM|
GO:0051382	kinetochore assembly	BP	0.30117	0.93392	18	17221	CENPH|VIM|STRN4|LOC102158569|DR1|BATF3|CENPX|DPY19L2|MGEA5|BLOC1S6|DES|STRN|BCAP29|ST18|PSMC3IP|STX19|EIF1AX|SFI1|
GO:0051383	kinetochore organization	BP	0.30117	0.93392	18	17221	STX19|EIF1AX|SFI1|DES|BLOC1S6|STRN|PSMC3IP|BCAP29|ST18|BATF3|MGEA5|DPY19L2|CENPX|LOC102158569|CENPH|STRN4|VIM|DR1|
GO:0055036	virion membrane	CC	0.3013	0.93392	13	17221	LOC100524665|DFNB59|USP45|ABCC11|UBE3A|TCERG1|BRSK2|PCNP|FAR2|BST2|C4H8orf34|CAMK2B|ARHGEF15|
GO:0004806	triglyceride lipase activity	MF	0.30351	0.9398	5	17221	DPP4|BMPR1A|ABHD8|ABHD16B|PUM1|
GO:0006954	inflammatory response	BP	0.30374	0.9398	16	17221	SAA3|GLTP|IL17C|IL17B|LOC110258125|IL17D|LOC110258578|IL4R|SAA2|GLI1|LOC110255300|IL1B2|SAA4|IL25|LOC110258582|LOC110258579|
GO:0042254	ribosome biogenesis	BP	0.30383	0.9398	58	17221	CCT6A|LOC100624950|LOC106509183|POMGNT1|STRA8|RPL35A|WDR3|CYLD|GDAP1L1|PRMT6|ARPC5L|DAXX|PPIP5K1|ZFHX2|BMS1|KCTD14|SBDS|PLEC|LOC100625207|VCPKMT|RABEP1|ZBTB47|TGS1|UTP18|RPLP0|CENPQ|RSF1|EEF1AKMT1|FBL|PELP1|FOXS1|PES1|BORCS7|TNRC18|TMCC3|B4GALNT3|CARM1|WDR36|ANP32B|MRTO4|DIRAS1|TRMT11|UBAP1|LOC100512568|GAR1|UTP15|LOC100623035|WDR43|SEMA3B|LOC100519675|METTL18|MRPL10|TARDBP|TMIGD2|PLRG1|TRMT2A|RB…
GO:0008080	N-acetyltransferase activity	MF	0.30452	0.9413	28	17221	KAT5|NAT14|ATAT1|SAT2|FAM78A|PTPRB|RGMB|KAT6A|CREBBP|NMT1|LOC100518330|ARHGEF4|GNPNAT1|ESCO2|CPNE7|NAA30|LOC100517803|NAT9|NAGS|PPP2CB|KAT14|RBMS1|KAT6B|FAM169B|LOC110255264|FAM168B|NAT6|NAA40|
GO:0050829	defense response to Gram-negative bacterium	BP	0.30617	0.94307	8	17221	DEFB123|SLC3A2|SRGAP2|POLM|NAGK|FANK1|EIF5A2|PAIP2B|
GO:0042451	purine nucleoside biosynthetic process	BP	0.30635	0.94307	60	17221	SMARCD1|LOC100520273|SPN|NME1|RPAP1|NKX2-2|NME3|ATP5D|EGR3|C16H5orf58|GON4L|FAM76B|EIF2AK4|MAT2A|TTC22|NME8|ATP5E|NME4|COASY|TMEM156|AK8|RBM39|FBXO32|HEATR4|GMPS|UCK2|SMCO2|SCN1A|LIMS1|MEGF6|QKI|CDNF|TRIM63|NME2|PPAT|CHD1L|ATP5L|PRCC|SUGP1|SAFB|PANK1|TRIM36|DCK|NFIC|PEX1|USB1|LOC100523557|UCKL1|HPN|LOC100521069|HSPA4L|DCAKD|TRIM13|LOC100513291|ING3|PANK3|PANK2|ATP5I|UCK1|YAF2|
GO:0046129	purine ribonucleoside biosynthetic process	BP	0.30635	0.94307	60	17221	UCK2|SCN1A|LIMS1|SMCO2|MEGF6|QKI|TRIM63|CDNF|NME2|PPAT|CHD1L|ATP5L|PRCC|SUGP1|SAFB|DCK|NFIC|PANK1|TRIM36|HPN|UCKL1|LOC100521069|PEX1|LOC100523557|USB1|DCAKD|HSPA4L|ING3|TRIM13|LOC100513291|ATP5I|UCK1|YAF2|PANK3|PANK2|SMARCD1|NKX2-2|RPAP1|SPN|LOC100520273|NME1|NME3|ATP5D|EGR3|GON4L|C16H5orf58|EIF2AK4|MAT2A|FAM76B|TTC22|NME8|AK8|COASY|TMEM156|NME4|ATP5E|HEATR4|RBM39|FBXO32|GMPS|
GO:0000175	3'-5'-exoribonuclease activity	MF	0.30635	0.94307	10	17221	NRDE2|CELF2|RBM4B|ELAVL3|ELAVL1|CELF1|CELF5|BIRC3|R3HCC1L|RBM4|
GO:0004532	exoribonuclease activity	MF	0.30635	0.94307	10	17221	BIRC3|R3HCC1L|RBM4|CELF1|ELAVL1|CELF5|CELF2|ELAVL3|RBM4B|NRDE2|
GO:0016896	exoribonuclease activity, producing 5'-phosphomonoesters	MF	0.30635	0.94307	10	17221	NRDE2|CELF2|ELAVL3|RBM4B|CELF1|ELAVL1|CELF5|BIRC3|R3HCC1L|RBM4|
GO:0046434	organophosphate catabolic process	BP	0.30686	0.94396	36	17221	PLA2G4F|PAN3|WASF2|RASAL3|RASA2|PYCR1|ARMC7|C1H9orf84|GPD1L|CRYL1|RASA4B|NT5C|SNAPC5|UPF2|TSC2|LOC110260077|RASAL2|SECISBP2|GPD1|PYCR3|HADH|PLXNB2|LOC100525099|SQLE|SYNGAP1|PLA2G4D|MBD3|SIK3|ESPN|SLC25A47|ZBTB2|WDR61|PLA2G4E|SEPSECS|ADGRF2|CYP19A1|
GO:0006359	regulation of transcription from RNA polymerase III promoter	BP	0.30705	0.94396	15	17221	POLR3GL|CIZ1|HMGB2|EHMT2|STRA8|LOC100155404|CACNA1F|ZBTB4|C1H14orf37|HOMEZ|MAF1|ANAPC15|APBB1|CSRNP3|LAS1L|
GO:0019048	modulation by virus of host morphology or physiology	BP	0.3079	0.94537	43	17221	RAB9B|KCNK6|OVCH1|MMP15|KYNU|BATF3|CDK16|EGR1|TMEM55B|AGK|PTPA|TMEM179B|ACVR2B|MED21|VEZF1|SRCAP|FOXO3|STAB1|STX16|TSPAN13|SPATA3|PTPRG|TM4SF5|RAPGEF2|YDJC|VTI1B|TMEM178A|C3H16orf59|ITGA6|PSKH1|ZW10|MALL|GZMM|LRP1|KDSR|ZNF112|SLC2A1|RALBP1|DLGAP1|KAT5|LOC397451|SYNJ1|PLEC|
GO:0004535	poly(A)-specific ribonuclease activity	MF	0.30868	0.94537	9	17221	BIRC3|R3HCC1L|RBM4|CELF1|ELAVL1|CELF5|CELF2|RBM4B|ELAVL3|
GO:0009289	pilus	CC	0.30905	0.94537	8	17221	LTBP2|LOC100516640|CXHXorf57|LOC106504125|CCDC25|EME2|LOC100518097|ISCA2|
GO:0072509	divalent inorganic cation transmembrane transporter activity	MF	0.30986	0.94537	90	17221	GIMAP2|CFAP65|RAB9A|RAB11B|NRIP1|DIRAS1|NEK2|NFE2L3|ATP2B3|RAB3A|NRDE2|ADGRF2|RAB13|LOC110256092|MX2|DRG1|ANKRD66|GCAT|RAB26|LRRC7|RAB1A|NIPAL2|ARL3|GNL2|AGAP2|RAB6A|RAB33A|RAB6B|C2H1orf35|OPA1|LOC100517779|TNRC18|TCN2|OLA1|ITPR2|ARL6|FAXC|LOC110258925|GIMAP7|GTPBP10|GNL1|RASL11B|RAP2A|RAB31|NAV2|GTPBP3|MTG2|CLDN4|MX1|CACNG1|RAB3D|SRL|TBC1D10B|LAMA3|ING1|PPP2R2B|LOC110261479|RAP2C|RAB3B|DDRGK1|DR…
GO:0030243	cellulose metabolic process	BP	0.30998	0.94537	5	17221	TMEM246|FAXC|TTN|C2H11orf95|SAMD1|
GO:0000015	phosphopyruvate hydratase complex	CC	0.3104	0.94537	4	17221	ZC2HC1B|LGALS9|ENO3|ENO4|
GO:0004634	phosphopyruvate hydratase activity	MF	0.3104	0.94537	4	17221	ENO3|LGALS9|ENO4|ZC2HC1B|
GO:0050790	regulation of catalytic activity	BP	0.31063	0.94537	56	17221	ZBTB2|SRGAP1|SLFN11|ATP11A|GEN1|ADGRF2|SEPSECS|SIPA1|TLDC1|DMXL2|SYNGAP1|GABPB1|PLXNB2|CARTPT|LAMTOR5|KCNN1|NOL11|CCNYL1|ESPN|HOOK1|LPAR5|RANBP1|SIK3|MBD3|USP14|KRT27|PKIA|PPP1R2|DCP1A|LOC110260077|APPL2|APH1B|HEMGN|TSC2|UPF2|LOC100624918|TINAGL1|PKIB|DNM3|RASAL2|C1H9orf84|SOGA1|PKIG|CNPPD1|RASA2|WASF2|RASAL3|DIABLO|LAMB2|ARMC8|SNAPC5|PCSK1N|ATP4A|MIER3|RASA4B|FAM177B|
GO:0002064	epithelial cell development	BP	0.31091	0.94537	6	17221	VSIG10|FAR2|LDLR|EGR3|CFAP74|CCT3|
GO:0007281	germ cell development	BP	0.31091	0.94537	6	17221	FAR2|VSIG10|LDLR|EGR3|CFAP74|CCT3|
GO:0007286	spermatid development	BP	0.31091	0.94537	6	17221	LDLR|EGR3|CFAP74|CCT3|VSIG10|FAR2|
GO:0048515	spermatid differentiation	BP	0.31091	0.94537	6	17221	FAR2|VSIG10|LDLR|EGR3|CCT3|CFAP74|
GO:0055086	nucleobase-containing small molecule metabolic process	BP	0.31154	0.94537	152	17221	CYP19A1|TTC22|ADCY6|ATP6V1B2|C16H5orf58|WDR61|HEATR4|SLC25A47|ERH|NME4|LOC100737927|GCH1|MBD3|SMARCD1|ATP5D|ATP5A1|TRIM36|UCK1|YAF2|NT5C1A|OXTR|ATP5B|HSPA4L|DRD1|GUCY2D|QTRT2|CHD1L|ADK|PPAT|PNP|RASA2|NME8|PRPSAP2|MAT2A|ATF6|ATIC|ADCY2|GON4L|PTGFR|LCA5L|COASY|PAICS|CTPS1|CDA|NPR1|MAVS|MTAP|PLXNB2|RRM2|NKX2-2|SPN|SETX|ARIH2OS|PRCC|PRTFDC1|PANK2|LOC100513291|LOC110260077|TSC2|HMGCR|LOC100523557|UPF2…
GO:0009891	positive regulation of biosynthetic process	BP	0.31203	0.94537	41	17221	FBXL19|PRICKLE3|WIPF2|FNDC3A|MAML3|CERS3|ATF7|TMCC3|EIF5A|AP5B1|TMEM55B|USP33|BRD9|HNF1A|XPR1|CNTRL|GATA5|NRDE2|EHMT1|CHURC1|EIF5A2|TMEM81|HNF1B|LSM11|TSPEAR|ZNF652|STARD9|AP4E1|TENM3|EIF4H|ESX1|HBP1|NPM1|DAXX|PIH1D3|HMBOX1|ZBTB47|MAML1|MFAP1|ACADS|CABP7|
GO:0010557	positive regulation of macromolecule biosynthetic process	BP	0.31203	0.94537	41	17221	HMBOX1|PIH1D3|ACADS|CABP7|MAML1|ZBTB47|MFAP1|TENM3|AP4E1|STARD9|DAXX|NPM1|ESX1|HBP1|EIF4H|EIF5A2|CHURC1|EHMT1|NRDE2|CNTRL|GATA5|XPR1|HNF1A|BRD9|ZNF652|TSPEAR|LSM11|HNF1B|TMEM81|CERS3|MAML3|FNDC3A|WIPF2|FBXL19|PRICKLE3|USP33|TMEM55B|AP5B1|EIF5A|ATF7|TMCC3|
GO:0031328	positive regulation of cellular biosynthetic process	BP	0.31203	0.94537	41	17221	TMEM55B|USP33|ATF7|TMCC3|EIF5A|AP5B1|FNDC3A|MAML3|CERS3|FBXL19|PRICKLE3|WIPF2|HNF1B|LSM11|TSPEAR|ZNF652|TMEM81|EHMT1|NRDE2|CHURC1|EIF5A2|BRD9|HNF1A|XPR1|GATA5|CNTRL|DAXX|NPM1|HBP1|ESX1|EIF4H|AP4E1|TENM3|STARD9|CABP7|ACADS|MAML1|ZBTB47|MFAP1|PIH1D3|HMBOX1|
GO:0006497	protein lipidation	BP	0.31205	0.94537	20	17221	ZMYND11|PIGA|SLC16A5|IL7|MON1A|PIGS|RPRD2|PIGQ|PIGX|LRAT|PIGW|PPP1R9A|NBEA|CYB561|SERINC4|VWA5A|RAB9B|PIGV|PIGU|PIGN|
GO:0006506	GPI anchor biosynthetic process	BP	0.31205	0.94537	20	17221	RAB9B|PIGV|PIGU|PIGN|PIGQ|PIGX|PIGW|LRAT|PPP1R9A|NBEA|CYB561|SERINC4|VWA5A|PIGA|SLC16A5|IL7|MON1A|PIGS|RPRD2|ZMYND11|
GO:0006661	phosphatidylinositol biosynthetic process	BP	0.31205	0.94537	20	17221	PIGS|RPRD2|PIGA|SLC16A5|IL7|MON1A|ZMYND11|PIGN|PIGU|PIGV|RAB9B|NBEA|PPP1R9A|CYB561|VWA5A|SERINC4|PIGQ|PIGX|PIGW|LRAT|
GO:0019050	suppression by virus of host apoptotic process	BP	0.31233	0.94537	6	17221	EGR1|RAB9B|TMEM55B|VEZF1|TM4SF5|SRCAP|
GO:0033668	negative regulation by symbiont of host apoptotic process	BP	0.31233	0.94537	6	17221	EGR1|RAB9B|TMEM55B|VEZF1|TM4SF5|SRCAP|
GO:0052041	negative regulation by symbiont of host programmed cell death	BP	0.31233	0.94537	6	17221	TM4SF5|VEZF1|TMEM55B|SRCAP|RAB9B|EGR1|
GO:0052490	negative regulation by organism of programmed cell death in other organism involved in symbiotic interaction	BP	0.31233	0.94537	6	17221	TMEM55B|VEZF1|TM4SF5|SRCAP|EGR1|RAB9B|
GO:0005092	GDP-dissociation inhibitor activity	MF	0.3134	0.94729	2	17221	ARHGDIA|ARHGDIG|
GO:0005094	Rho GDP-dissociation inhibitor activity	MF	0.3134	0.94729	2	17221	ARHGDIG|ARHGDIA|
GO:0016657	oxidoreductase activity, acting on NAD(P)H, nitrogenous group as acceptor	MF	0.3138	0.94729	2	17221	GCH1|ITGA11|
GO:0033739	preQ1 synthase activity	MF	0.3138	0.94729	2	17221	ITGA11|GCH1|
GO:0016645	oxidoreductase activity, acting on the CH-NH group of donors	MF	0.31439	0.94842	19	17221	MOB1B|GCH1|LOC100152327|CEBPZ|KDSR|CUL5|AHCYL1|ITGA11|AHCYL2|NDUFS8|PSKH1|HSDL2|LOC110255927|PTPN11|MTHFD2L|PDPK1|RTN4IP1|MTHFD2|EPGN|
GO:0005185	neurohypophyseal hormone activity	MF	0.31511	0.94921	6	17221	LURAP1L|HEPN1|NTRK2|BACH1|RIT1|AVP|
GO:0000045	autophagic vacuole assembly	BP	0.31528	0.94921	7	17221	MAP1LC3A|MAP1LC3B|GABARAP|MAP1LC3C|ATG12|GPAM|GABARAPL2|
GO:0016236	macroautophagy	BP	0.31528	0.94921	7	17221	ATG12|MAP1LC3B|GABARAP|MAP1LC3C|MAP1LC3A|GABARAPL2|GPAM|
GO:0005057	receptor signaling protein activity	MF	0.31558	0.94946	8	17221	TMEM9B|TIAM1|RGS14|COBLL1|ARAF|COBL|RAF1|BRAF|
GO:1901068	guanosine-containing compound metabolic process	BP	0.31591	0.94983	20	17221	RASAL2|NME8|TSC2|NME4|UPF2|GMPS|RASA4B|MBD3|LIMS1|SIK3|NME2|RASAL3|WASF2|SPN|RASA2|NME1|SYNGAP1|C1H9orf84|NME3|PLXNB2|
GO:0003743	translation initiation factor activity	MF	0.3162	0.95006	33	17221	EIF1AD|EIF4E2|FAXC|DENR|CPSF2|EIF4E|FUT10|GLG1|TULP1|EIF4E3|EIF1AY|SAMD1|JADE1|IFT20|EIF4H|EIF3L|EIF3D|GATA5|ZSWIM6|SYNJ2BP|LARP1B|LOC100736720|PAWR|EIF1AX|LOC100522498|EIF5|LOC110260088|UBXN1|SRGAP3|WDR36|EIF2S2|DDIT3|EIF2S1|
GO:0019013	viral nucleocapsid	CC	0.31735	0.95288	26	17221	SLC18A1|LOC100625534|PARD3B|FGF8|NEB|TPCN1|LOC110259662|IL18|NRDE2|ACAD10|PDE7A|DPY19L1|LOC110257712|ARHGEF2|SRSF1|LBR|PHF3|JADE1|LOC110257311|WNT10A|LOC397451|NSRP1|ASB7|ZC3H13|RERE|ACO1|
GO:0042710	biofilm formation	BP	0.31791	0.95384	11	17221	LOC106507312|PTGDR|NCLN|FOXN3|ANKRD6|LOC100627222|MSI2|SLC1A2|ATPAF2|TRAPPC6B|ROCK1|
GO:0016972	thiol oxidase activity	MF	0.31809	0.95384	13	17221	LOC110261286|YPEL1|YPEL4|HYDIN|HSPA12B|APPBP2|HCFC2|QSOX1|PRDM2|KCMF1|CSTL1|ZNF784|ARHGAP42|
GO:0045048	protein insertion into ER membrane	BP	0.319	0.95391	10	17221	AHSP|GPM6A|RAI14|DLGAP1|VAPB|SLC35B3|IQCE|RNF146|PLXNB2|WRB|
GO:0071816	tail-anchored membrane protein insertion into ER membrane	BP	0.319	0.95391	10	17221	SLC35B3|WRB|PLXNB2|IQCE|RNF146|GPM6A|AHSP|VAPB|DLGAP1|RAI14|
GO:0043085	positive regulation of catalytic activity	BP	0.31905	0.95391	13	17221	KRT27|FAM177B|USP14|ATP4A|SIK3|NOL11|DIABLO|ATP11A|TSC2|CARTPT|SOGA1|APH1B|DCP1A|
GO:0044093	positive regulation of molecular function	BP	0.31905	0.95391	13	17221	DCP1A|APH1B|SOGA1|ATP11A|CARTPT|TSC2|DIABLO|NOL11|ATP4A|SIK3|FAM177B|USP14|KRT27|
GO:0007005	mitochondrion organization	BP	0.31917	0.95391	51	17221	TIMM21|FAXC|UBTD1|LOC110255899|VAMP4|LOC100622028|PHC3|HIPK1|MRPL45|HOMER1|SENP7|SEPT6|NUCB1|GPR160|LTBP2|APOA4|C1QTNF4|SGTA|LOC100520903|LOC102158214|NGLY1|RUBCNL|TRIM63|GPR151|MUL1|SLC46A2|KY|LOC106508998|ATF6|RUBCN|INO80D|TAF4|NUP62CL|MFN2|MFN1|MMP25|USP14|NDEL1|MTX1|PET100|PTMA|HSBP1L1|MAP3K19|PTBP2|MTX3|RAB22A|PFDN4|SORBS1|SPATA2|SEPT11|ZC2HC1C|
GO:0006406	mRNA export from nucleus	BP	0.32015	0.95529	13	17221	C9H11orf87|TMEM57|LAMA3|LOC100519930|GLE1|MAP1A|NXF1|DCK|FAM186B|HAUS1|CCDC149|ZC3H12A|CUL3|
GO:0042601	endospore-forming forespore	CC	0.32042	0.95529	2	17221	TCFL5|ZNF697|
GO:0042763	intracellular immature spore	CC	0.32042	0.95529	2	17221	TCFL5|ZNF697|
GO:0042151	nematocyst	CC	0.32085	0.95529	11	17221	ATXN2|PDE6G|SPON1|VMA21|EVX2|LOC100514530|DDR1|FHDC1|DGKA|LOC100737051|HECTD4|
GO:0030153	bacteriocin immunity	BP	0.32091	0.95529	9	17221	LOC100519856|AGO1|C2H11orf95|C2CD4B|PEAK1|PON3|ECE1|FUT9|FAM151B|
GO:0071555	cell wall organization	BP	0.32092	0.95529	12	17221	ITSN2|SETDB2|DYRK1A|VPS33A|DOLK|ITGA3|GNG7|DTWD1|GPR152|CEBPE|LOC102164631|YIPF2|
GO:0006303	double-strand break repair via nonhomologous end joining	BP	0.32111	0.95529	7	17221	ANKRD44|ETNK1|RUFY3|SLC30A6|CLIC3|CUNH9orf142|PRKDC|
GO:0005819	spindle	CC	0.3228	0.95969	55	17221	SCOC|PCGF6|TUBGCP2|FGFR1OP2|LRIG2|SPATA13|PBRM1|SAMHD1|BFSP2|DYNC1I2|KIF5C|USP31|SKA2|ERCC6L2|TUBGCP6|TRAK2|KIF5A|MLLT6|RBBP8NL|TRAF3|MCEMP1|LUZP1|STX19|NT5C2|KPNA6|TUBGCP3|PARP14|SPC25|NUP62CL|SRGAP1|TRAIP|CCDC40|KRT23|DIXDC1|KRT39|TNNI2|HMG20B|BAG1|UBA3|MLKL|CELF2|PFDN4|ZMAT2|ANKRD60|CCDC22|MAFG|PSMC3IP|TUBGCP5|FAM124B|TRIM8|PRPH|SKA1|KPNA5|SFI1|TAPT1|
GO:0003879	ATP phosphoribosyltransferase activity	MF	0.32342	0.96011	2	17221	AQP7|ARL13B|
GO:0000990	core RNA polymerase binding transcription factor activity	MF	0.32379	0.96011	18	17221	DEK|IFIH1|CSF3|PURA|ARHGAP24|FBXL2|BRD2|CENPBD1|FBXO3|ANXA8|PSD3|EPS8L3|TIGD3|GPR26|STIL|KLHDC4|UBP1|GTF2B|
GO:0000996	core DNA-dependent RNA polymerase binding promoter specificity activity	MF	0.32379	0.96011	18	17221	BRD2|FBXL2|ARHGAP24|PURA|CSF3|IFIH1|DEK|GTF2B|STIL|KLHDC4|UBP1|GPR26|TIGD3|PSD3|EPS8L3|FBXO3|CENPBD1|ANXA8|
GO:0016987	sigma factor activity	MF	0.32379	0.96011	18	17221	EPS8L3|PSD3|ANXA8|FBXO3|CENPBD1|GPR26|TIGD3|KLHDC4|UBP1|STIL|GTF2B|DEK|CSF3|PURA|IFIH1|FBXL2|ARHGAP24|BRD2|
GO:0008813	chorismate lyase activity	MF	0.32458	0.96019	2	17221	GLDN|ACTR3|
GO:0030150	protein import into mitochondrial matrix	BP	0.32486	0.96019	12	17221	SPATA2|NUCB1|RUBCNL|GPR151|LTBP2|GPR160|LOC100520903|PHC3|LOC110255899|TIMM21|KY|UBTD1|
GO:0040007	growth	BP	0.32542	0.96019	33	17221	GDF9|BMP8A|GDF3|IGFBP4|BMP8B|S1PR4|LOC100736868|CNTF|IGFBP6|NODAL|GPR137|DTWD1|NSD3|ITIH4|GDF7|ZDHHC13|LOC100736818|WISP2|FAM20B|BMP7|CLRN3|KAZALD1|RNF150|GDF6|TGFB1|BMP5|WISP3|NOV|GJA1|CLCF1|CST11|HTRA1|GPR152|
GO:0009968	negative regulation of signal transduction	BP	0.32542	0.96019	10	17221	DYNC2LI1|DKK3|RPL14|DDIT4L|DKK4|CDC25C|KIF25|CUBN|LOC110256043|ARNT|
GO:0010648	negative regulation of cell communication	BP	0.32542	0.96019	10	17221	LOC110256043|ARNT|KIF25|CUBN|DDIT4L|DKK4|CDC25C|RPL14|DKK3|DYNC2LI1|
GO:0023057	negative regulation of signaling	BP	0.32542	0.96019	10	17221	ARNT|LOC110256043|DDIT4L|DKK4|CDC25C|KIF25|CUBN|RPL14|DYNC2LI1|DKK3|
GO:0042181	ketone biosynthetic process	BP	0.32544	0.96019	9	17221	ACTR3|TRPV4|UBASH3B|KIF20A|COQ4|ZNF197|GLDN|LOC106509717|ANKS1B|
GO:0016567	protein ubiquitination	BP	0.32552	0.96019	29	17221	TRIM59|RBBP6|STUB1|UBE4A|NOSIP|PCNP|LONRF1|UBE3A|PRPF19|RNF166|PPIL2|RGS7|LOC100622028|PTX4|RNF114|THAP1|TRIM7|DCAF17|RNF168|RNF138|TRIM21|FBXO28|RNF41|NSMCE2|UBOX5|LOC100737224|TRAF7|TRIM38|PDCD2L|
GO:0005876	spindle microtubule	CC	0.32664	0.96284	16	17221	STX19|TRIM8|PARP14|PFDN4|RBBP8NL|MLLT6|PSMC3IP|MAFG|MCEMP1|TNNI2|DYNC1I2|SKA2|USP31|SPC25|TRAIP|NUP62CL|
GO:0050830	defense response to Gram-positive bacterium	BP	0.32775	0.96513	10	17221	FOXS1|LOC102161780|PDCD7|EIF5A2|PAIP2B|FANK1|NAGK|DEFB123|SRGAP2|ANKRD65|
GO:0043021	ribonucleoprotein complex binding	MF	0.32904	0.96513	11	17221	SRP68|FOXD1|PAFAH1B1|RBM23|EIF5A|ING1|ZDHHC23|FLII|EIF5A2|SRPRA|LOC100517809|
GO:0046351	disaccharide biosynthetic process	BP	0.33096	0.96513	4	17221	DPY19L3|RCCD1|PNMA5|MALT1|
GO:0009116	nucleoside metabolic process	BP	0.33179	0.96513	99	17221	COASY|GON4L|MAT2A|EIF2AK4|ATP6V1A|SEPSECS|PRPSAP2|ADGRF2|NME8|C6H19orf47|NKX2-2|LOC100520273|SPN|PLXNB2|NME3|MTAP|SIK3|CDA|ESPN|UCKL1|HPN|LOC100521069|LOC100523557|UPF2|HMGCR|DCAKD|TSC2|ING3|TRIM13|LOC110260077|LOC100513291|ATP5I|PANK2|PANK3|PRTFDC1|ATP5L|ARIH2OS|PRCC|SUGP1|DCK|PANK1|TRIM63|CDNF|ITGA11|RASAL3|NME2|C1H9orf84|HPRT1|UCK2|RASA4B|SMCO2|QKI|SNAPC5|AK8|TMEM156|ATP5E|NME4|HEATR4|RBM39|FB…
GO:0016863	intramolecular oxidoreductase activity, transposing C=C bonds	MF	0.33189	0.96513	6	17221	ARHGAP22|GLRA1|EBPL|MYO5B|EBP|RPGR|
GO:0047750	cholestenol delta-isomerase activity	MF	0.33189	0.96513	6	17221	ARHGAP22|EBPL|GLRA1|RPGR|EBP|MYO5B|
GO:0000087	M phase of mitotic cell cycle	BP	0.33216	0.96513	4	17221	FEV|CDC25B|KRT39|CDC25C|
GO:0043047	single-stranded telomeric DNA binding	MF	0.33298	0.96513	3	17221	POT1|SCNN1B|PI15|
GO:0004550	nucleoside diphosphate kinase activity	MF	0.33309	0.96513	7	17221	NME3|NME8|NME4|NME2|NME1|LIMS1|SPN|
GO:0006165	nucleoside diphosphate phosphorylation	BP	0.33309	0.96513	7	17221	NME8|NME3|SPN|NME1|LIMS1|NME2|NME4|
[truncated: 2,609 more rows]

## Sheet: P12_vs_P9.KEGG
Supplementary Table 3.2. KEGG analysis of cis-target genes of DE lncRNAs between P9 and P12
[truncated: 277 more rows]

[truncated: 4 more sheets: P15_vs_P9.GO, P15_vs_P9.KEGG, P15_vs_P12.GO, P15_vs_P12.KEGG]
