# Supplementary material for: The Expression Pattern and Functional Analysis of Extracellular Vesicle Long Non-Coding RNAs from Uterine Fluid During Implantation in Pig
Source: Animals (Basel). 2025 Jan 16;15(2):245. doi: 10.3390/ani15020245 (PMC11758334; doi:10.3390/ani15020245)
Supplement: Supplementary file 1 [file animals-15-00245-s001.zip › Supplementary Table S4.xlsx]

## Sheet: Sheet1
Supplementary Table S4 List of candidate lncRNAs
transcript_id	P12_FPKM	P9_FPKM	log2(foldchange)	qvalue
LNC_026212	783.915	4.834	7.34	0.00304602
LNC_018824	21.306	0.038	9.14	0.00862472
LNC_012232	20.5	0.032	9.32	0.00489963
LNC_001591	14.914	0.002	12.65	0.0119139
LNC_026602	8.072	0.004	10.98	0.00545617
