# Supplementary material for: The Expression Pattern and Functional Analysis of Extracellular Vesicle Long Non-Coding RNAs from Uterine Fluid During Implantation in Pig
Source: Animals (Basel). 2025 Jan 16;15(2):245. doi: 10.3390/ani15020245 (PMC11758334; doi:10.3390/ani15020245)
Supplement: Supplementary file 1 [file animals-15-00245-s001.zip › Supplementary Table S5.xlsx]

## Sheet: Sheet1
Supplementary Table S5 The top 5 alignment results of LNC_026212 with the pig genome
Description	Scientific Name	MS	TS	QC	Evalue	Acc. Len
PREDICTED: Sus scrofa retinol binding protein 4 (RBP4), transcript variant X2, mRNA	Sus scrofa	1635	1635	0.93	0	1204
Sus scrofa mRNA, clone:LVRM10110B05, expressed in liver	Sus scrofa	1629	1629	0.93	0	1485
Sus scrofa mRNA, clone:LVRM10088C07, expressed in liver	Sus scrofa	1629	1629	0.93	0	989
Sus scrofa mRNA, clone:LVRM10153D07, expressed in liver	Sus scrofa	1629	1629	0.93	0	1099
Sus scrofa clone Clu_38891.scr.msk.p1.Contig2, mRNA sequence	Sus scrofa	1624	1624	0.93	0	1040
