# Supplementary material for: The Expression Pattern and Functional Analysis of Extracellular Vesicle Long Non-Coding RNAs from Uterine Fluid During Implantation in Pig
Source: Animals (Basel). 2025 Jan 16;15(2):245. doi: 10.3390/ani15020245 (PMC11758334; doi:10.3390/ani15020245)
Supplement: Supplementary file 1 [file animals-15-00245-s001.zip › Supplementary Table S6.xlsx]

## Sheet: Sheet1
Supplementary Table S6. FPKM values of DE_lncRNAs in the uterine luminal fluid-Evs
lncRNA_id	P9_1	P9_2	P9_3	P12_1	P12_2	P12_3	P15_1	P15_2	P15_3
LNC_013172	1.76987	3.81033	2.15578	2.32935	9.12482	12.761	23.9693	24.9318	10.1464
LNC_020329	0	0	0	0	3.95328	0	0	0	0
LNC_016988	1.42176	0	0	1.31622	1.88703	1.96127	0	0	0
LNC_030994	0	0	0	0.200518	0.240821	2.7498	0.122364	0.031201	0.050037
LNC_020150	0	0	0	0	0	20.6275	0	0	0
LNC_000948	0	0	0	0.523173	0	12.0174	0.422732	2.54208	6.33156
LNC_020802	0	0	0.55649	2.07614	1.42724	2.74916	9.7807	8.8366	1.18763
LNC_017792	0	0	0	0.666524	0	0	4.95385	6.22367	6.89014
LNC_005794	0.223399	0	0.176268	2.23814	1.58927	1.71154	4.30884	5.01863	4.65112
LNC_032920	0	3.57411	0	5.59934	0	2.69944	0	0	0
LNC_010169	0	0	0	0	0	0	1.44154	3.2176	6.09843
LNC_010065	0	0	0	1.48074	1.24831	1.03777	0	0.147448	0
LNC_006245	0.838352	0.125061	0.49485	0	0	0	0	0	0
LNC_006492	0	14.1424	0	0	0	0.053279	0	0	0
LNC_018450	0.566625	1.03504	20.2277	0.565905	0.285491	1.39959	1.89466	1.83816	5.94484
LNC_024629	0	0	0	5.47332	5.6277	4.43105	0	0	1.9358
LNC_013323	0	0	0	1.80142	0.766797	0.687815	0.80671	0.705106	0.695625
LNC_029005	1.56242	158.697	414.123	22.7565	24.1667	0	0	0	168.826
LNC_025252	0	0	0	0.393821	1.46041	0.983273	0	0	0
LNC_017349	0.132868	1.36785	1.7008	40.921	50.31	41.6874	2.90239	5.38741	3.65754
LNC_015834	0	3.79167	0	0	0	0	0	0	0
LNC_009915	0	0.157519	0	0.633018	3.3578	0.979152	5.59999	1.58855	5.21385
LNC_029986	0	0	0	0	0.138179	1.23963	0.099587	0	0
LNC_009319	4.57738	0	0	0	2.43097	0	0	0	0
LNC_007853	0	0	0	0	0.273007	0	0	12.0728	5.33747
LNC_023635	0	0	0	1.52378	0.703809	0	0	0	0
LNC_011796	83.9868	155.44	91.464	42.0036	42.1547	76.1451	5.70071	6.09921	9.18128
LNC_033141	0.590511	0	0	123.107	116.193	103.555	0	0	0
LNC_005088	0	0	0	0	0	0	2.14821	1.68849	0.473005
LNC_003602	0.124357	0	0.067862	0.199168	1.16216	0.248289	4.86551	1.4173	0.215786
LNC_030683	0	0	0	0.578248	0	0.955903	0	0.357227	0
LNC_016768	0.026869	0	0	0.254361	0.00185	0	2.53566	0.956582	0.276139
LNC_011842	0	0	0	3.08761	2.31145	3.10757	7.72781	14.26	13.1793
LNC_005307	18.6033	14.9855	31.9609	13.5915	13.4098	9.92003	81.5737	63.9954	51.3224
LNC_029416	4.15939	0	0	0	0	0	2.12169	1.95009	1.35707
LNC_022643	0	0	1.54425	0	0	0	0	1.61733	0
LNC_014168	0	0	0	0	1.10863	0	0.444664	7.62617	0.45087
LNC_019212	0	0	0	0	0.12318	0	2.3409	0.14707	0
LNC_001315	0.49473	8.77792	0	0.010988	0	0.005009	0	0	0.015997
LNC_029117	0	0	1.61444	4.92974	5.51386	1.79973	0	0	0
LNC_015583	0	0.479221	0	6.7834	5.85617	3.00415	0.309315	0.018429	0.088613
LNC_033093	0	0	0	182.91	206.985	107.738	0	0	0
LNC_012457	0	0	0.632375	0	0	0	0.072123	0.732905	0.112914
LNC_005247	0	0	0	0	0.054917	0.329953	3.91699	4.58158	2.36523
LNC_032518	0	3.67863	0.008785	0.051986	0	0	0	0	0
LNC_029520	1.41707	2.26738	0.078041	0.156462	0.89928	3.86479	0.068515	0.014057	0.047392
LNC_005470	0	0	0	3.89132	2.63163	3.76619	0	2.96653	4.18489
LNC_006366	1.32936	2.07588	0.530025	0	0.005914	0	0.121851	0	0.007988
LNC_002431	0	0	0	0	2.35069	0	0	0	0
LNC_032031	3.23336	0.566397	0.671378	8.59428	8.54776	8.38726	38.6977	33.6421	5.35982
LNC_015136	0	0	0.063892	0.051536	0.038842	0.046664	3.81583	0	0.021918
LNC_029299	0.216152	1.67158	0.277842	0	0	0.027593	0	0	0
LNC_000439	0	0	0	0.463264	0.717586	0.472407	0.32943	2.33746	1.548
LNC_029313	0	0	0	0.285133	2.13798	2.95019	0.21958	0	0
LNC_001934	0	0	1.74009	0	0.018681	0.025986	0	0	0
LNC_010166	0	0	0	2.42174	1.81025	1.63242	0.438485	0.375221	0.248469
LNC_030150	0.318215	1.35904	0.26346	7.159	7.20522	6.95402	15.4844	11.8093	13.8554
XR_002336611.1	0.802835	1.07564	0.339448	1.63347	1.93438	1.13502	0	0.025776	0.06955
LNC_009269	0	0	0	5.67618	0	0	0	0	0
LNC_023859	0	0	1.24298	0	0.016204	0	0.064576	0.209746	4.02609
LNC_026338	0	0	0	0.028318	0.033567	0.007369	4.70976	0.019892	0.044128
XR_002341142.1	1.17015	1.36931	0	1.35721	0.723136	0.275428	0	0	0
LNC_003288	0	0	0	0	1475.92	669.6	0	0	495.435
LNC_014652	0	0	0	93.0449	0	0	0	15.2748	0
LNC_029837	0	0	0	1.39093	5.29865	6.31204	0	0	0
LNC_015744	0.272212	0	0	7.44085	7.47846	6.65676	2.02295	3.83904	0
LNC_021395	0	0	0	25.9108	28.1745	24.055	2.06491	3.34994	0
LNC_010100	3.22489	4.62423	0	0	7.30448	0	0	0	0
LNC_027254	0	0	0	4.11505	3.85357	2.53987	3.27763	3.27679	3.52583
LNC_008967	0	0.063054	1.70039	0	0	0	0	0	0
LNC_026274	0	0.095407	0	0.006157	0	0	0.054648	0.252534	1.93618
LNC_026974	0.20224	0	0.136578	0	0	0.861194	4.48266	2.13241	2.20835
LNC_007508	0	0	1.27015	0	0	0	0.119802	1.66627	0
LNC_000211	0	0.110446	0	0	0.082605	1.52523	0	0	0
LNC_025743	1.46087	0	0	0.076293	0	0.069286	0.497434	12.085	0.371314
LNC_014092	0	0	0	0.325334	0.86338	0.502765	0	0	0.913105
LNC_031554	0	0	0	1.12343	0.646263	0	1.0506	2.49005	0.722076
LNC_003924	0	0	0	1.96629	0.515478	0.617188	0	0	0
LNC_014871	0	0	0	0	0	0.432413	0	1.31172	2.87664
LNC_024863	0	0	0	1.72774	3.21164	0	0	2.86262	0.077802
LNC_015147	0	0	0	0	0	43.3148	0	0	0
LNC_029784	0	0	0	10.6218	10.2623	0	0	0	1.79242
LNC_006859	0	0	0	13.4576	1.38821	0	0	0	0
LNC_026459	7.86752	6.37019	4.24986	0	0	0	5.24846	5.12773	8.59493
LNC_009601	0	0	4.97996	0	0	0	0	0	0
LNC_028164	2.41381	2.48326	3.73771	1.04589	0.515081	2.73948	0	0	0
LNC_010762	2.49656	1.93806	2.40954	0.153268	0.835956	0	2.34038	0.216202	1.59244
LNC_009212	0	1.88014	0	0.003115	0.039207	0	2.99377	2.39211	0
LNC_023186	0	0	0	0	0	0	0	0	5.41699
LNC_018724	0.071506	0.275444	4.58856	0	0.01586	0.077028	0	0	0
LNC_018067	0.235181	5.21158	0	3.82081	2.62612	1.40495	0	0	0
LNC_006231	0.349556	0	0.70822	0.496308	1.02915	1.28349	0	0	0
LNC_000257	1.65858	0	0	3.98052	4.40069	1.84647	0.174031	0	0.073598
LNC_006593	2.92971	5.32268	1.6426	47.2037	42.5063	49.825	16.9761	17.935	22.9732
LNC_021340	0	0	0	0	0.768152	0.202412	0.383368	0.531529	1.77069
LNC_023355	0.709653	0.935138	0	0.277259	0.343033	0.196849	0	0	0
LNC_031572	3.6946	6.5541	4.97005	29.2783	34.5356	36.6558	38.8844	52.883	69.4813
LNC_004345	0.041104	0.158921	0.297494	5.07795	3.87308	5.05628	2.37548	3.09068	3.26501
LNC_014902	0	0	5.8852	0	0.152314	0	1.0385	1.4083	0.205719
LNC_032285	0	0	0	2.37425	2.02308	1.81725	1.48331	2.15685	1.54454
LNC_031079	117.717	201.71	132.318	0	0	1.71198	1.24752	0	0
LNC_016403	0	0	0	0.623458	0.461685	0.487214	19.5303	22.7803	17.8588
LNC_014962	0.056945	0.356343	0	3.58067	3.09546	2.62361	0.306193	15.3101	6.62075
LNC_009170	4.28345	2.18903	8.2587	1.3138	1.40366	0	42.2979	17.9973	49.8317
LNC_030423	1.94763	6.04355	15.8911	0	0	34.6009	0	0	4e-06
XR_002343960.1	0	0.174088	0	0.407846	0.255943	1.16084	0	0	0
LNC_032682	0	0	0	10.4366	18.0664	14.9826	0	0	0
LNC_005927	0	0	0.426948	0.178057	0.21415	0.916909	5.89171	3.34886	2.60461
LNC_002133	0	0.084468	0.055206	0	1.1952	1.68464	6.95015	0.523816	0.153253
LNC_014373	0	0.029285	0.019003	2.91352	0	10.9175	0	0	0.021922
LNC_015610	0.164083	0.443907	0.835926	3.30324	0	3.7128	0.062124	0	0
LNC_021277	0	4.28427	1.37561	0	0	0	1.93603	0	0
LNC_006490	14.7503	0	4.82892	4.95043	3.47374	5.17651	0.04072	0	0.028402
LNC_010393	0	0	8.06718	0	0	0	0	0	0
LNC_026478	0	0	0	10.7712	0.018811	0.093615	18.5645	0	17.4281
LNC_003046	0	1.02471	0.367909	0.075966	0.08812	0.003493	0.188194	0.183737	1.67488
LNC_010598	0	0	0.009265	2.60614	2.08922	4.23996	1.00346	0.850373	0.643288
LNC_004662	3.58303	0.067587	0.858267	0	0.126099	0.078222	1.10517	0.602053	1.0664
LNC_006486	0	0	15.5576	0	0	0	0	0	0
LNC_001465	0	0	0	0.472975	0.025718	1.75911	1.18109	0.12894	4.04213
LNC_005719	0.153058	0.353562	2.25991	0	0.090991	0.136146	0	0	0.023162
LNC_022449	3.59664	0	0.011916	0	0	0.005074	0	0	0
LNC_028961	0.185851	0	0.077595	0.727479	0.584617	1.33066	5.78769	0.521336	3.98013
LNC_013296	0	0	0	0.328262	0.194091	0	3.31605	3.56247	2.44145
LNC_019029	0	0	0	0	0	6.8853	0	0	0
LNC_001555	4.3658	0	0.011118	0.004987	0.00216	0.002472	0.658083	1.29223	1.08214
LNC_018824	0.11364	0	0	20.4427	21.006	22.4691	16.1537	16.1773	23.6825
LNC_016092	0	0	0	1.45376	0	1.32436	6.18831	0	0
LNC_016793	0	0	0.174564	6.11115	4.85173	3.06663	0	0.445631	1.20414
LNC_023861	0	0	5.49677	0	0	0	0	0	0
LNC_010775	0	3.78545	0	0	0	0	0	0	0
LNC_015440	4.56892	0	0.330067	0	0.003501	0	0	0.06748	0.161188
LNC_031233	0	3.85918	0	1.80475	3.01103	6.01307	0	0	0.14091
LNC_004817	1.28224	0.982195	2.14408	1.35327	0.158653	1.18033	0	0	0
LNC_028568	0	0	0.024226	1.14576	0.053609	0	0	0	0
LNC_003376	0	0	0	0	0	0	6.21398	0	0
LNC_010594	0	0	0.239884	21.8513	17.4341	23.6775	7.76808	7.62372	7.41812
LNC_017624	0	0.425267	26.3272	0	0.427919	0.504395	0.461601	1.27397	1.11522
LNC_029249	0	0.4502	0.943799	16.1934	17.857	12.833	7.89919	1.45676	12.05
LNC_018270	0	0	0	0.801527	0.182304	0	1.14957	0.954959	0.18321
LNC_024667	0	0	0	98.2681	131.761	0	27.3879	47.5447	0
LNC_011876	0	0	0.214933	10.635	0	2.70202	2.52977	5.42258	6.39502
LNC_026619	0	0	0	0	0	0	0.646357	2.78567	1.93406
LNC_024741	14.2676	12.7966	1.93312	135.847	147.089	119.089	2.14337	2.69667	10.8263
LNC_016087	0	0.354092	0	0.048612	0.064455	0	0	4.72414	0.940303
LNC_018199	0	0	0	12.3854	12.6536	5.00826	0.472702	0.460311	0.430465
LNC_014774	3.05925	6.15499	3.30952	9.80723	9.62501	9.32425	0.470883	1.05533	0.946119
LNC_028560	1.85201	3.63182	2.15941	47.5632	49.6674	55.6851	41.158	44.2987	58.9049
LNC_009607	0.389167	0.572596	0.142683	0	0	4.04735	3.34092	4.83447	2.3395
LNC_016098	0	0	0	1.05214	1.2148	0.63613	0	8.46755	3.12397
LNC_013170	0.439598	0	0	0	0	0	1.27957	0.724364	0.432596
LNC_008752	0	0	0	321.641	284.605	290.195	0	0	0
LNC_023875	0.176783	0.311221	0.074005	0.365718	0.334144	0.433837	3.32313	6.43756	2.51266
LNC_007929	0	1.10405	2.71515	0	0.018562	3.3e-05	0	0	0.02698
LNC_028052	0	0	0	3.12462	0.083952	0.06707	0.142013	0.082459	0.180823
LNC_023801	2.93676	0	0.43449	0	0	0	1.00964	0.915522	0.182113
LNC_013754	1.99396	0.461091	0.785755	1.81371	1.90603	0	23.6913	11.5884	16.8792
LNC_015717	0	0.020821	0.03524	0	7.37996	3.30846	0.384023	3.23989	0
LNC_033224	0	0	0	1.03297	0.600078	0	6.38647	4.68576	7.95867
LNC_022432	0	2.20036	1.38017	10.6989	11.1762	6.36906	0	0	0.438103
LNC_002835	2.30268	0	0	0	0.039007	0.081664	6.40711	4.3049	2.59776
LNC_020832	0	0	0	0	5.90799	0	0	0	0
LNC_027727	2.76903	0.319297	0	4.31195	4.79297	4.99294	0	0.1188	0
LNC_022716	0	0.29596	0	3.9812	4.26653	3.88551	2.4679	2.58257	1.95719
LNC_027594	0.073406	0.217683	17.9063	0	0	0.368149	0.625115	9.9e-05	0.593281
LNC_030948	0	0	0	2.00729	0.567274	1.06195	0	0.427411	0.3355
LNC_001304	0.413088	0.172367	0.039086	15.0251	10.2634	0	5.38945	0	0
LNC_029499	0.263812	9.66	0.55249	0	0	0	0	0	0.026251
LNC_030768	11.8417	0	0	0	0	0	0	0	24.5554
LNC_004191	0	0.11244	0	7.54299	6.90811	9.77393	18.5902	1.77674	4.63473
LNC_025602	0	0	0	0	3.47853	3.29846	7.18505	4.47376	0.94908
LNC_015061	4.65814	6.24932	7.77634	110.007	93.4658	121.779	120.312	116.603	134.91
LNC_018053	0	0	0	0	0	0	0	3.64662	3.06167
LNC_022442	0.037536	0.004833	0	0.001531	0	0.034666	3.57005	0.455792	1.4606
LNC_028920	0	0	0	1.12766	3.09859	2.02448	1.4653	0.65481	0
LNC_002962	0.633623	3.21772	1.69216	1.05256	0.583514	1.71873	11.807	14.5728	12.8531
LNC_031834	0	0	0	5.0164	0.094402	1.49584	0	0	0
LNC_005128	0	0.076093	2.81071	44.2879	29.2014	34.3833	14.9159	0	6.38291
LNC_006676	0	0	0.74872	0.028149	0	0.0494	8.68823	0	0
LNC_033017	4.9221	3.98193	6.32344	0.201124	0.115114	0.108014	1.08193	0.3178	0
LNC_001506	0	0	0	0	3.52641	0	0	0	0
LNC_006774	0	0.241121	0	0	0.12559	0	0.883729	2.68335	0.291034
LNC_028891	0	0	0	2.72257	1.53507	1.85182	10.0598	7.65412	5.12907
LNC_030921	2.48451	5.59838	2.88465	0.246242	0.752696	1.9527	0	0.155154	0.203921
LNC_032573	5.08227	0.76293	0.842074	0.25854	0.066696	0.193769	0.094826	0.161442	0.398608
LNC_024620	0	0	0	0	0	0	0	0	5.29856
LNC_018672	0.217155	0	0	0	1.77085	1.79627	2.84249	1.60537	0.327039
LNC_004514	0	0	0	0.769954	1.09087	0.399121	7.4404	2.97485	1.68518
LNC_007644	0	1.05123	8.2119	0.003206	0	0	9.06582	0	0
LNC_022227	0	0	0	0	0	10.535	0	0	0
LNC_009050	1.11645	0.575509	0.394147	0.035474	0.017565	0	3.65842	0.063014	0.558753
LNC_003873	0	0	0	0	0.160018	0	0.440617	1.947	1.45985
LNC_024533	0.365915	0.891689	0.363788	0.000342	0	0	0.158156	0	1.52719
LNC_022609	0	0	0	0.330243	1.1291	0.130656	0.905532	0	0
LNC_025364	2.54316	2.67243	0	34.6564	10.12	3.13449	1.3444	0.182971	1.70317
LNC_017195	0	0	0	3.53881	2.66753	3.71602	1.24614	0	0
LNC_009768	0	3.55963	0	0	0.020266	0.144881	0	0	0.012731
LNC_008650	0	0	4.96943	0	0.033651	0	0	0.038657	0.05128
LNC_027362	0.096429	0	0	3.55885	1.33709	4.38851	0	2.88069	0
LNC_025686	0	0	0	0.350211	0.260484	0	0	17.7979	2.89465
LNC_001305	0.229066	0.105077	0.298328	7.76308	5.06645	7.77058	0.624568	0	4.94815
LNC_008876	0	0	0	27.5342	0	0	0	0	0
LNC_030874	1.03338	2.17801	0.056423	0.047991	0.009834	0.012743	3.00741	0.18462	1.50892
LNC_007639	1.68685	2.83579	1.39718	3.90023	4.48449	1.05199	0.177715	0.190734	0.30169
LNC_005245	0	0	0	1.03273	3.28718	0.20005	2.15034	2.03037	1.109
LNC_019381	0	0	0	0	15.0523	0	0	0	0
LNC_016545	7.27405	3.80106	11.9423	0.172075	0	0.394648	1.13532	0	3.28045
LNC_005728	0	0	0	28.2287	17.6209	0	0	0	0
LNC_003485	0	0	0	0	0	0	8.44423	0	0
LNC_026119	1.7179	0.054403	1.52305	0.190255	0.19451	0	0.004547	0	0.018487
LNC_030995	0	0	4.06675	3.07198	2.72062	1.78438	0.024747	0	0
LNC_008571	0	0.077897	0	1.67307	1.33969	1.00391	2.36511	2.45546	3.4055
LNC_018652	0.779341	0	0	6.5469	6.43216	6.87912	0.2078	0	0.034733
LNC_028449	0	0	0	9.29261	7.23253	9.71674	8.10544	8.48663	7.13248
LNC_031581	0.197861	0	0.254484	2.48819	3.02844	4.53351	1.4073	0.91862	0.786347
LNC_001943	0.492893	0	0	0	0	0	0	0	3.69348
LNC_001962	0	1.49144	0	0.979921	0.129853	6.45625	0.130901	0	0
LNC_027944	0	0	0	0	23.2434	0	0	5.13985	21.3539
LNC_025533	0	0	0	2.4753	1.18725	0.578876	0.861147	0	0.197927
LNC_028340	0.676127	0	0.88246	0.899846	0.586278	0.798865	11.8462	12.4624	11.4344
LNC_018533	2.22949	0	5.01798	0.529354	0	4.0135	0	0	0
LNC_026575	0.118513	0	0.194049	2.12674	2.61841	1.72243	0.935348	0.616018	0.749156
LNC_006478	0	0	4.29071	0	0	0	0	0	0
LNC_019782	9.86041	9.6223	13.0813	1.95935	2.183	3.62602	2.76035	0	2.05544
LNC_020581	2.31186	1.81054	2.54413	0	0.264433	0.474754	2.41209	1.68164	1.81028
LNC_002391	0.232581	0	0	0	0	0	1.03659	0.162912	0
LNC_007830	0	0	0	1.14061	0.300879	1.74244	0	0.129545	0
LNC_028791	0	0	0	2.73951	0	1.83714	0	0	0
LNC_000613	0	4.64767	0	0	0	0	0	0	0
LNC_003511	19.9715	37.6729	21.4401	351.045	397.135	320.628	31.6068	40.026	21.6661
LNC_000425	0	0	0	1.07153	0.01498	0.418036	0.056461	0	0.019938
LNC_003752	1.00634	1.98423	2.21174	0.54195	0.061176	0.031911	0	0.259848	0
LNC_028248	0	0	0	2.28413	1.50008	1.50268	0.522296	0.309769	0
XR_002342405.1	1.67175	0.876594	1.1839	0.961349	0.916383	1.03999	5.70884	7.73138	7.54974
LNC_003110	0	0	0	0	0	5.0725	0	0	0
LNC_016629	0	0	0	0	0	0.187471	2.61189	0	3.94337
LNC_012710	0.062107	0.152701	0.493865	0.345373	0.177036	0	0	53.33	1.35455
LNC_030430	0	0	2.78298	0	0	0	0	0	0
LNC_009883	2.39183	0	8.59093	16.3205	0.364496	7.00001	60.9496	109.345	89.8793
LNC_017702	1.25316	6.80935	11.0242	4.74634	0.1738	0.692553	0.092552	0	0
LNC_008900	0	0	0	0	0.241559	0	0	0.000225	3.93488
LNC_016515	0	0	0	0	0	0	0	0	2.48704
LNC_021180	0	0	0	0.370675	0.091246	0.466628	0.713259	0.564864	1.20906
LNC_002959	4.53526	0.065656	0.033133	1.5191	0.032951	0.118303	0	0	0
LNC_005271	6.28346	9.68605	2.30542	2.57271	2.81896	4.5252	0	0.175208	0
LNC_021241	2.92195	0	0	0.001411	0	0	2.08061	3.26769	2.86148
LNC_000592	0	0	0	0	0	0	1.21194	0.671428	2.01272
LNC_006096	8.53171	0.167468	2.29385	0	0	0.422045	11.8714	0	0
LNC_018766	0.169124	0	0.672342	0	0.003674	0.033087	0	0	38.8817
LNC_033139	0	0	0	4.68217	2.16181	0	0	0	0
LNC_026276	0	0.148026	0	13.5005	16.0501	17.9555	5.85458	8.32737	6.36993
LNC_032267	0	5.78453	0	0	0	0	0	0	0
LNC_000368	0	0	0	0.073974	0	0	1.58843	1.4255	1.11141
LNC_010689	0	0	0.202138	7.60673	8.08241	8.44745	5.09114	5.53595	5.4101
LNC_009787	128.643	31.2394	79.7967	427.554	493.047	346.342	16.5802	7.13371	52.4748
LNC_014977	0	0	0	0.028034	0	0	0	0	7.78249
LNC_018439	0	0	0	0.074851	0	0	248.305	202.144	170.451
LNC_018263	0	0	0	0	0	0	0.833264	0	0.072313
LNC_022749	16.2239	0	0	0	0.000259	0.004375	0	0	0
LNC_032762	0	0	0	3.60883	2.54733	1.81747	3.34328	0.194639	6.49435
LNC_022626	0.206592	0.116688	0.171343	2.98932	0.20209	1.74382	0	0	0
LNC_027799	3.31177	2.94685	3.78844	0	1.21602	0	0.154103	0	0
LNC_027149	0	0	0	0	0	0	0	0	6.0762
LNC_006235	0	0	0	0.358011	0.040262	7.7e-05	5.51389	5.45118	4.04398
LNC_006580	0	0	0	0	20.2073	37.6925	0	0	0
LNC_016285	0	0	0	0	0	1.01581	39.14	29.3824	95.2559
LNC_023061	0	0	0	0	0	0	0	0	10.2258
LNC_029300	4.58981	0.191529	9.45067	1.47406	0.34084	0.472817	0	0	0
LNC_019974	0	0	0	1.79612	0	0	0	0	0
LNC_003553	0	0	0	0.820699	1.02055	1.16665	1.19559	1.20856	3.44437
LNC_019970	0	3.06166	0.510609	0.127683	0.100787	0.055487	0.114873	0.015348	0.026253
LNC_013292	0.758506	0	0	1.62792	0.387252	0.551018	0	0	0
LNC_024697	0	0	0	0.55958	0	0.053924	2.97668	0	1.14856
LNC_003953	0	0	1.3073	0	0	0	2.71026	0	0
LNC_030185	6.25812	5.54718	8.75455	0.72396	0.64796	0.770567	0.294637	0.536547	0
LNC_029161	0	0	0.07348	8.76707	11.2284	11.0281	0	0.289561	5.01408
LNC_030670	0	0.057329	0	5.30966	0	7.20947	0	0.001227	0.000959
LNC_029298	7.46476	5.85647	8.75018	0.101645	0.619638	0.068183	0	0	0.205831
LNC_011406	0.098697	0.461428	0.164136	0.294243	0.13806	0.362406	1.03689	13.5374	15.1962
LNC_029464	6.38591	0	8.09816	0.003416	0	0	0.013716	0	0
LNC_002896	0	0	0	1.04001	1.69763	0.276368	0.827065	0.307016	0.134475
LNC_019911	1.2227	1.52395	0.479742	0.089419	0	0.23778	2.89898	0.591803	0.063586
LNC_009197	0	0	0	0	0	0	0.14483	0	0.782118
LNC_001042	0	0	0	1.77485	3.05596	1.18295	0.931865	0	0
LNC_011181	0	0	0	0	0.383309	0	1.59235	2.1176	1.03789
LNC_011280	0	0	0	0	0	0	0	1.27075	0
LNC_030434	0	0	0	1e-06	0.168924	0	5.16862	1.32974	0
LNC_030645	6.50808	0	0	0	22.4764	15.3594	0	0	0
LNC_025325	0.164547	0	0.964951	6.33229	10.182	6.15526	3.01344	0	11.6835
LNC_022974	0	0	0	230.653	146.964	159.51	415.325	44.426	47.2321
LNC_012576	6.66523	0.11678	0.038866	0.50743	0	0	4.69313	5.01871	1.03599
LNC_030665	0	0	0	2.47205	3.36814	0.10942	0	0	0
LNC_008889	0	0	0	0	1.9444	0	0	0	0
LNC_007265	26.9401	34.7343	18.5168	1431.65	336.815	670.006	5.95424	9.59852	6.22108
LNC_018981	2.54337	3.00921	0.106068	0.001002	0	0.064179	1.98514	0	0.00968
LNC_004162	0	0	0	0	0	0	0	0	7.58535
LNC_023607	0	0	16.5148	0.028276	0	0.31391	1.21322	4.45974	0.322626
LNC_000717	0	0	0	1.0043	0.988117	0.839833	1.01462	1.33547	1.13021
LNC_014458	0	3e-06	0.256985	10.449	0.063199	0.028698	0	0	0
LNC_002806	0	0	0	0	6.7853	1.56169	2.75985	1.00996	1.885
LNC_028450	0	0.123541	0	2.08047	4.66413	0.057082	0	1.3241	0
LNC_028457	0	0	0	11.292	0	0	0.140012	7.92008	0.00926
LNC_001367	0	0	0	0	0	0	4.36972	0	0
LNC_010583	0	0.134239	0	2.9515	0.281158	5.38882	2.14743	2.30197	0.226182
LNC_002043	1.45509	3.77549	3.04092	0.334947	0.46525	0.585755	2.42084	1.36522	1.26447
LNC_018276	0	0	0	1.382	1.43904	0.374388	0	0.646278	0.849319
LNC_007239	0.251615	1.09199	11.4068	0	0.027591	0	0.077266	0	0.041474
LNC_023595	0	0	0	0.116316	0	0	0	0	2.41629
LNC_016394	0.43426	1.00983	0	0.011926	0.011035	0.035019	0.124517	1.68043	1.4671
LNC_018992	0	3.40423	0.918506	2.60511	0	0	0	0	0
LNC_012695	0	0	0	0.232578	0.427798	0.018427	1.22912	0	1.06258
LNC_028385	0	0	0	11.01	0.026015	1.32934	0	0	0
LNC_022311	0	0	0	0	16.2082	20.8712	0	60.4859	0
LNC_022178	0	0	0	0.450314	0.186198	0.462323	0.087336	0	0
LNC_020765	0	0	0	0	0	0	0	6.88572	0
LNC_003053	28.1235	110.382	10.5668	16.8247	41.2587	11.5337	312.796	78.5146	177.107
LNC_004477	0	0	0	0.975951	0	0	2.10377	3.82107	3.57252
LNC_015778	0	0	5.83775	0	3.62217	2.19839	0	0.004411	0
LNC_014470	0	0	0	2.3043	2.02263	2.45766	6.25737	3.44585	1.97844
LNC_015414	0	0	0	0	4.36383	1.94096	0	0.001437	0.856256
LNC_007969	0	0	0	0	0	0	6e-06	1.47864	0.000449
LNC_000305	0	0	0	52.1893	63.6558	49.9906	110.808	120.659	146.355
LNC_018541	0	0	0	0.479604	0.343141	0.074125	0.990451	0.765856	2.09745
LNC_021061	0	0	0	1.0554	1.29983	2.03206	0	4.00992	3.22072
LNC_006234	0	0.010021	0	0	2.29866	0.418819	0.004118	0.126616	12.3638
LNC_014740	0	0	0	2.8536	0.157102	0	2.15395	6.64411	0
LNC_009283	1.57384	3.21152	2.22252	6.05835	4.43569	1.17172	0.107048	0.138287	0.218587
LNC_001552	0.072106	1.92544	0	0	7.65625	0.292664	0	0	0
LNC_001380	0.049696	3.44811	0	3.51198	0	0	0	0	0
LNC_011840	2.68822	1.19886	4.4566	0	0	0.028524	0	0.150444	0.067938
LNC_018633	2.10823	0	0	0	7.35332	0	0	0	0
LNC_008977	0	0	0	1.11769	3.57705	0	0	0	0
LNC_023645	0	0	0	2.64859	0.043907	2.86291	0.853492	3.0831	3.13248
LNC_010851	0	0	1.18945	0.002162	0.021431	0.021457	0	3.3673	0
LNC_029512	5.45322	0	0	0	0	0	0	0	0
LNC_022975	0	0	0	0	174.203	102.958	0	333.66	279.415
LNC_010363	0.950615	2.77447	0	0.058037	0.038839	0	0	0	0.033628
LNC_019223	0	0.017495	0	0.005119	0	0.01743	15.2042	0.046867	0
LNC_027778	0	0	1.42244	0	0	0	0	0	0
LNC_012140	0	0	4.65792	0	0	0	0	0	0
LNC_022451	0	0	0	0	2.80478	0	0	0	0
LNC_005306	18.9311	31.3318	0.088243	0.664752	0.050765	0.108742	0.830533	0.739635	0.029467
LNC_004854	0	0	0	0	3.77786	0	0	1.50822	0
LNC_003849	1.32344	0.488791	0.763777	12.55	16.7468	27.0255	0.953159	10.7317	9.53815
LNC_029190	0.126669	0	0	0.022716	0.885682	0.923471	0	0	0
LNC_012299	0	0.031201	0.073555	3.19111	3.05547	0.411733	0	0	0.024811
LNC_026972	0	0	0	0.973932	0.682923	0	0	0	0
LNC_005486	0	0	6.6645	0	0	0	11.8439	0	0.189759
LNC_020006	0	0	0	0	0	0	0	2.86775	4.49566
LNC_017166	13.3177	0	0	0	0	0	0	0	0
LNC_001879	1.14328	1.60187	0.684258	0.205151	0.266466	0	0.796494	2.31936	2.92753
LNC_026127	0	0	0	2.86235	2.66219	1.5758	0	1.72217	3.05641
LNC_024959	0	0	4.33193	0	0	0	0.203987	0	0
XR_002336355.1	0.366267	0	0.703469	0.412211	0.176882	0.091218	0	0	0
LNC_023486	0	0	0	1.26113	1.44237	1.75183	0	0	0
LNC_021633	0.308823	2.41318	0	0.463173	0.270203	0.178343	0	0	0.024834
LNC_025434	0.232863	0	0.079306	0.000139	12.0192	0.058774	0.007574	0	0
LNC_005809	0	0	0	0	0	0	9.21079	0	11.966
LNC_027838	0	0	0	8.61584	5.6091	8.98804	244.862	242.989	245.581
LNC_006642	0.019188	0.307761	0	312.85	0	0	18.1308	0	6.14834
LNC_031477	3.90136	0	3.22577	63.3324	57.3883	52.0388	45.2536	45.3268	43.2453
LNC_000138	1.03635	0	1.06393	0.151783	1.15526	1.08325	0	0	0
LNC_009301	0	0	0	0	91.7052	0	0	0	0
LNC_003149	0	0	0	3.63687	2.87602	4.04421	3.71484	2.34263	3.13637
LNC_017975	0	1.06937	0.582904	3.35172	1.76797	0	0	0	0
LNC_002846	0	0	0	4.95005	4.56586	5.07106	0	0	3.6497
LNC_008425	0.569226	1.19917	1.71843	3.28896	17.1189	2.27382	10.3011	5.71933	9.89403
LNC_021148	0	0	0	0	0.259989	0	0	0.115967	11.048
LNC_010515	0.6539	0.706251	0.987737	6.23256	6.12116	6.04504	0.163685	0.546725	0.280746
LNC_017277	0	0	0	1.37012	0.896552	0.337411	0	0.374223	0
LNC_027818	0	0	0	0	0	17.039	0.010947	0.122792	0
LNC_013044	0	0	0	4.36533	5.16879	1.30041	0	0	0
LNC_029193	0	0	0	3.06615	0.00962	0	0	0	0
LNC_028221	0	3.73349	0	0	0	0	0	0	0
LNC_020975	0	3.73782	0	0	0	0	0	0	0
LNC_026850	0.753607	0	10.4986	0	0	0	0	0	0
LNC_011276	0	0	0	1.51557	1.61915	1.68199	12.1382	19.4277	9.49542
LNC_012098	0.828351	0	0	3.87894	5.34857	1.9374	0	0	0.198082
LNC_023410	0.385371	3.79186	0.636187	0	0	0.027225	0.025525	0.026761	0.011427
LNC_006584	0	0	0	3.81416	0	0	0	0	0
LNC_010334	0	0	0	0	0	0	0	0	5.36115
LNC_011835	0	0	0	15.8416	0	0	0	0	0
LNC_033052	0	0	0	3.67492	0	0	0	0	0
LNC_005998	0.686842	1.51444	0.383949	8.85669	1.58477	19.5946	0.739488	0.244357	1.02887
LNC_019033	0	0	0.025497	4.39477	4.90721	3.25537	0	0	0
LNC_027331	0.01367	0	0.060611	0	0	0.005229	0	0	1.74345
XR_002346612.1	0	0	0	2.39541	0	0	0	0	0
LNC_013312	0	0	0	8.57455	2.99951	2.5449	169.844	17.2117	0
LNC_002855	0	0	0.022054	0	0	0.044351	0.49864	0.325444	0.564424
LNC_027664	0	0.004935	0	0	0	0	0.04377	3.46465	0
LNC_030657	0	0	0	7.32025	0	0	0	0	0
LNC_028827	0.003171	0	0	0	0.093497	0	1.94648	0.621888	0.9476
LNC_018972	0	0	0	0	0.236971	0.26787	0	0	0
LNC_016840	1.87461	0	0	0	0	0	0	0	0
LNC_013690	0	0	0.001144	0.390832	0	1.90931	1.03283	1.74506	0.935027
LNC_006039	0	0	0	0	0	4.11555	0	0	0
LNC_031921	0	0	0	0	0	0	1.63515	0.23501	0.76764
LNC_004251	0	0	0	0.982373	1.14352	1.26089	0.376851	0.421705	0.602209
LNC_030152	3.0398	1.42438	0.560774	0.28965	0.908631	0	0	0	0
LNC_024724	0.038903	0	0	0.019389	0.027612	0.022048	0.016279	0	3.05367
LNC_016046	0	0	0	0	2.03787	0	2e-06	0.000327	0
LNC_022154	20.7936	39.0071	21.7631	3.94756	3.74971	7.5753	5.30839	6.04149	5.2447
LNC_005434	0.731687	0	0	8.95585	6.40072	19.8772	0	0	1.53156
LNC_030578	0	1.7911	1.94446	0.325153	3.66962	0.163074	0	0	0
LNC_005005	0	0.074414	0	0.344041	0.243553	0.860505	0.029053	0	0.000382
LNC_011820	0.042753	0.040923	0	0.002504	0.027071	0.062669	2.63843	0.989944	0.681948
LNC_008635	0	0	0	4.80772	0	0	0	0	0
LNC_008287	0	0	0	0	0	0	0.537696	3.01777	3.19102
LNC_027928	0	0	0	0	0	0	0	2.91132	0
LNC_004998	0	0	0	0.061991	1.95556	0.014607	0	0	0
LNC_028815	0	0	0	2.66339	1.8399	0.287759	0	0.454833	0
LNC_022543	0.220123	0.294119	0.675101	2.29172	1.71635	2.77087	3.17969	5.08899	3.4713
LNC_029346	0	0	0	1.53108	1.93752	1.71195	0	0	2.81159
LNC_014180	0	0	0	0.055536	0.029806	2.42392	0.104981	0.837788	0
LNC_012225	5.09845	0.015332	0	0	0	0	0	0	0
LNC_017222	0	0	0	0	2.9322	0	0	0	0
LNC_007548	0	0	0	0	0.80686	0.961618	0	0.051776	0
LNC_019425	0	0	0	0.050347	0.12224	0.758034	0.594154	0.700056	0.266074
LNC_025527	1.59424	2.97252	0	3.60274	0.158863	0.171257	0.023893	0.070737	0.012076
LNC_024269	3.92218	0	2.71807	0	0	0	0.20212	0	0
LNC_032586	0	0	2.23261	4.58413	0.671392	3.343	0	0.000434	0.000277
LNC_004311	17.3971	4.71974	2.48837	146.549	157.452	160.308	3.94527	39.9269	48.3212
LNC_004776	0	0	0	624.871	0	1e-06	0	0	18.2438
LNC_032164	0	0	0	0	0	0	1.86339	0	0
LNC_033016	11.6446	11.5333	10.6801	3.89621	4.69799	5.15092	33.9438	29.0878	31.3872
LNC_001558	10.3163	0	0	2.13439	2.35417	0.972658	26.448	4.70768	19.7192
LNC_022753	0	0	0	12.817	0	0	0	0	0
LNC_028464	0	0	0	4.3043	0.126565	0.111116	0.288187	0	0
LNC_000386	0	0	0	0.590869	1.85944	1.63999	0	0	0
LNC_021870	0	0	0	5.15468	6.00122	5.34545	0	0	0.009413
LNC_020280	0.74048	6.87632	0	0	0	0	0	0	0
LNC_031273	0	0	0.006758	0	0	3.61934	0	0	0
LNC_011237	0	0	0	0.000742	0	0	6.87948	0	2.99074
LNC_002463	0	1.71029	1.18285	3.32916	3.24159	5.37029	9.9489	10.4756	13.2781
LNC_022746	4.65801	0	0	0	0	0	0	0	0
LNC_000229	0	0	0	0.685559	0.578635	1.65255	0.79023	1.92783	0.292363
LNC_023103	0	2.165	0.034159	0	0.028449	0.01156	0.025449	0.383569	0.052003
LNC_005705	3.28513	3.89535	0	0	0	0.069995	0	0	0.069847
LNC_023221	0	0	0	0	0	0	0	0	40.5992
LNC_004933	0.330189	0.987752	1.72523	1.03862	0.54549	1.43753	0	0	0
LNC_011943	9.09749	9.68395	9.96137	2.51479	3.26548	5.36401	13.7388	24.7408	23.5003
LNC_002642	3.25851	0.648223	2.37864	11.0903	5.14006	0.023365	21.4441	3.67827	44.8766
LNC_005684	0	0	0	6.42869	3.1056	0	4.47364	3.42543	0
LNC_001427	0	0	0	2.85692	2.04145	0.649232	0.078477	3.22959	0
LNC_004486	4.0598	0.088236	3.05459	0.384689	0.19163	2.16133	0.029709	0.086535	0.05573
LNC_008174	0	0	0	0	0	0	1.03378	1.65815	3.37598
LNC_026159	5.58684	1.56586	1.85856	0.345478	0.075678	0.237224	0.075456	0	0.100914
LNC_004129	0	0	0	1.02608	1.10918	0	0	0	0
LNC_011542	4.57341	0	0	0	0	0	0	0	0
LNC_028727	0	0	0	0.720299	2.7744	0.870567	1.55829	3.82581	1.52654
LNC_008034	0	0	0	0	0	0	0	1.46955	0
LNC_015217	0	2.60018	0.474943	0	0	0	0	0.825481	0
LNC_011639	0	0	0	4.81832	0	0	0	0	0
XR_002345233.1	0	0	0	0	0	0	0.099989	0.270664	0.287156
LNC_022780	0	0	0	45.4439	0.517524	9.35307	0	0	0.122163
LNC_022972	0	0	0	30.9186	0	46.5599	44.8808	33.9339	20.2251
LNC_001319	0	0.498453	0.0115	3.35895	0.225711	0.247558	0	0	0
LNC_012193	0	0	1.31411	0	0	0	0.66327	0.393468	0.233276
LNC_025013	0	0	0	0	0	1.96069	5.83131	1.21224	5.86222
LNC_030989	2.3814	1.19674	2.27818	5.261	2.75017	3.79482	0	0	0.413497
LNC_016497	0	0	0	0	2.82021	0	0	2.26288	0.488505
LNC_013559	0.06068	2.96103	0	2.69738	2.24935	3.15259	0	0	0
LNC_008991	0	8.2e-05	0	0	0	3.12742	0	3.33894	0
LNC_027379	0	0	0	0.954748	1.12448	2.7793	6.05922	2.45222	4.42779
LNC_005675	0	0.163021	0	2.98014	3.26319	3.89384	0	0	0
LNC_030282	0	0	0	0	9.83315	4.09877	0	2.23607	0.145321
LNC_011852	0	1.78501	0.723453	0	0	0	0	0	0
LNC_019691	0	0	9.94493	0	0	0.008102	0.021743	0	1.22725
LNC_005929	0.759989	0	0	0	0	0	0.841497	0.756032	0
LNC_004375	0	0	0	0	3.00355	0.013876	0	0	0
LNC_004438	3.63837	2.40461	3.18457	1.06541	0	0.091001	0	0	0
LNC_033134	0	0.324202	0	5.80277	4.67288	9.06031	3.38543	4.00222	0.179001
LNC_012330	0	0	0	0.212603	0	0	9.09598	4.19323	2.10459
LNC_023306	0	0	0	0	0	0.004954	6.52544	0	0.016816
LNC_008787	0	0	0	0.772899	0	5.40016	0	0	0
LNC_002434	0	0	0	0	0.126574	3.69837	0	0	3.36908
LNC_010235	0	0	0	0.030467	0.141912	0.009614	0.034889	0.287043	0.184569
LNC_021089	1.4866	0	0	0	0	0	0	0	3.41121
LNC_020994	0	0	0	1.64603	1.40002	1.49856	8.23012	5.88635	7.38168
LNC_023619	0	0	0	0	20.0685	0	0	0	0
LNC_017914	0	0	0.159906	1.41385	0.452423	2.60428	0.020879	0.06673	0.036511
XR_298148.3	0	0	0	0.69573	1.53794	0.473538	0	0	0
LNC_021366	0	0	0	0	0	0	6.66879	0	0
LNC_017609	0	0	8.93092	63.6367	162.153	59.1793	0	6.06868	25.1939
LNC_015138	5346.67	5200.69	6909.67	1216.87	1477.84	1286.64	3951.09	2301.19	1720.65
LNC_016813	1.27524	2.49661	0.617251	2.87256	2.96427	3.09714	0.114631	0.234718	0.235443
LNC_021022	0	0	0	3.05795	0	16.2296	0	0	0
XR_002343948.1	20.7961	17.9959	16.0747	10.944	9.30919	11.27	0.899975	0.371425	0.211538
LNC_027227	0	4.72219	0	0	0	0	0	0	0
LNC_025075	0	0.287663	0	8.01253	0	0	0	0.015063	0
LNC_012783	0	0	0	0.736454	0	0	5.41069	2.05232	1.16233
LNC_008599	33.4605	0	0	0	16.8496	0	0	0	0
LNC_015600	0.231372	0	0	2.3804	3.50749	2.12591	5.13334	3.14475	6.05509
LNC_021421	0	0	0	3.80965	0	0	0	0	0
LNC_010746	0.045988	0	0	6.53606	2.77969	1.73704	0.191172	0	1.50229
LNC_008448	0	0	0	0.875972	0.412068	0.167128	0.664642	0.739215	0.456111
LNC_012051	0	0	0	0	0	0	0	0	14.9128
LNC_009544	0.061867	0.323529	0.271423	137.519	116.618	99.5179	0.073754	0.328773	0.279175
LNC_029590	0	0	0	0	0	0	0	0	10.5499
LNC_001388	0.035256	0	1.93935	0	0	0	0	0.056763	0
LNC_014001	3.83266	0	6.08984	2.94768	1.25649	2.8662	26.4202	18.391	14.0484
LNC_028208	0	0	0.256434	0	9.9138	13.4324	16.919	8.74925	24.4825
LNC_006757	4.80095	0	2.33722	0	4.54389	0	0.066925	0	0
LNC_029027	119.529	114.711	119.163	22.6909	21.2159	27.4985	0	322.857	0
LNC_005042	0	0	0	21.3179	0	0	0	0	0
LNC_021528	4.13307	0.085899	2.60677	0	0	0	0.100685	0	0.167207
LNC_031995	8.90963	19.0851	9.90358	20.7577	23.2816	18.4819	0	0	0
LNC_014824	2.16103	0.873361	1.53782	4.70716	15.9318	11.7985	4.87314	53.3645	13.9622
LNC_031312	0	0	0	2.78749	2.74168	3.15354	0	15.7819	0
XR_002336171.1	0.874854	0.449383	0.667713	1.53289	1.28072	1.61993	0.038834	0.113781	0.049558
LNC_017939	0	0	0	4.8852	0	0	0	0	0
LNC_030101	0	0	0	0	0	0.515008	1.7103	2.0278	1.49299
LNC_010814	1.00216	2.31262	1.13722	3.15525	3.33337	2.63765	0.065473	0.102846	0.182571
LNC_007506	0	0	0	5.37817	2.18553	1.01263	2.59424	0	2.23112
LNC_027756	2.39596	3.06088	4.29435	75.4049	78.524	73.5896	9.74402	11.0556	16.9443
LNC_007674	0.424637	0.580549	0.48993	5.00355	5.4563	3.67303	0	0.314471	0.26902
LNC_032029	0.608575	0.886947	0.70631	0	0	0.420424	7.54993	4.03973	0.792869
LNC_003547	0	0	0	0.023853	0.358438	0	6.74714	4.83184	3.69226
LNC_021440	0	0	0	0	0.052455	0.286354	4.2715	4.81968	7.07072
LNC_009584	0	0	0	0.065295	0.197797	0.526115	0	0	0
LNC_025485	0	0.538876	1.16876	0.321482	0.331923	0	4.41837	2.22114	1.76968
LNC_003800	2.2465	2.39367	1.99203	0.79707	0	0.147687	0	0	0
LNC_000036	2.43606	3.66274	0	0	8.7e-05	0	0.018549	0.00135	0.001753
LNC_029676	0	4.71607	0	0	0	0	0	0	0
LNC_019454	0.635826	1.97725	2.98086	0.707375	0.163493	0.741756	0	0	0
LNC_014381	2.26023	9.61311	0	13.0609	24.8334	12.7651	0	1.90264	0.527589
LNC_023014	8.51075	0	0	0	0	0	43.4577	122.183	266.703
LNC_025604	1.46697	0	0	0	0	0	0	2.05669	4.2529
LNC_005814	0	0	0	0.542696	2.50271	0	4.33266	5.5137	1.37174
LNC_027713	0	0	0	0	0	2.62355	0	0	0
LNC_021861	0	0	0	0	28.4867	0	0	0	0
LNC_017564	0	0	0	0	0	0	9.16462	9.38136	0
LNC_016549	0	0	0	0.863176	0.673295	0.561119	2.0131	5.47685	3.01416
LNC_002371	0	0	0	0.003315	0.949142	0.773508	0	0.125205	0.140928
LNC_025318	0	0	0	0	0	0	0	0	4.31355
LNC_001448	0.043992	0.229438	0.028353	3.5037	26.6237	2.947	0	0.025935	5.00859
XR_002336783.1	0	0	0	0.285375	0.338787	0.23862	0	0.173423	0
LNC_009089	0	0	0	0	0	0	2.65696	4.46467	0
LNC_025520	1.24798	1.63811	0.157739	0.218523	0	0.139068	0	0	0
LNC_023652	2.19184	0.332637	2.85218	0	0.019763	0	2.03327	0.820153	1.22656
LNC_013608	0	0	7.1292	0	0	0	0	0	0
LNC_015647	0	0	0	0.001939	0.00777	0.909463	0	0	0
LNC_026537	0	0	0	0	0	0	0	9.47023	0
LNC_010460	0	0	0	4.41258	0.753119	0.035685	0.712404	1.58597	7.46233
LNC_007159	0	0	0	0.379068	0.26671	0.162122	0.921244	0.877567	0.369425
LNC_004372	0	0	0	0	0	0	4.98351	7.49081	0
LNC_027748	0	0	0	1.47606	4.76143	14.9292	0	9.2597	0
LNC_008248	0	0	2.71807	2.7641	0.940755	2.8248	0	0	0
LNC_024267	0	0	0	0.917596	0.773486	1.84408	0.93572	0.184901	0.643384
LNC_000303	0	0	0	2.74558	6.00327	4.25205	0	0	0
LNC_021982	0	0	0	14.9106	28.6764	0	0	0	0
LNC_030837	0	0	0	3.55323	1.92378	0.371661	0	0	2.75878
LNC_032926	0	0.262771	0	83.8326	50.7076	112.162	0	0.173907	0
LNC_010844	4.49104	3.02657	0.26054	11.1811	11.2394	12.2763	0	0	0
LNC_024391	0	0	0	1.10177	0	0.926948	4.56867	5.12496	4.31912
LNC_006971	3.71363	3.0968	4.63325	9.88788	9.47438	10.9934	38.4334	29.9837	25.1511
LNC_032678	0	2.65032	0	0	0.011875	1.98074	0	0	0
LNC_000742	0	0	0	0	12.7585	0	0	0	0
XR_002342196.1	0.729324	1.5209	0.917552	2.43826	1.85515	2.19212	0	0.107163	0.151781
LNC_023180	0	3.96337	0	0	0	0	0	0	10.5372
LNC_008914	0	0	0	0.942322	0.346691	1.08402	0	0	0.601767
LNC_020159	0	0	0	0	3.64097	0	0	0	0
LNC_023983	3.22638	0	0	0	0	0	0	0	0
LNC_019386	0	0	0	0	0	3.21714	0	0	0
LNC_014340	0	0	0	0	0	0	0	4.69857	0
LNC_003980	0	0	0	1.50577	3.04596	2.46043	0.185841	1.95746	0
LNC_026419	0	0	0	1.20361	0.176729	1.0511	0.517996	0.519201	0.289467
LNC_016541	3.29746	0	0	0	0	0	0	0	1.10376
LNC_012518	0	0.019122	0	2.37872	1.63451	0.011753	0.683239	0.017339	0.763249
LNC_029542	0	5.89455	0	0	0	0	0	0	0
LNC_028250	0	5.08524	0	0	0	0	0	0	0
LNC_032439	0	0	0	4.04894	4.65453	4.34842	1.20761	1.60672	1.31926
LNC_029848	0	0	0	0.001516	0	1.63764	0	0.001188	3.5478
LNC_014286	0	0	0	0.041393	0	0	4.89619	0	0.004269
LNC_021101	0	0	0	1.52641	1.57575	0.838221	9.28399	5.63513	2.43772
LNC_012636	9.93472	5.06183	8.13481	18.3782	36.7437	24.8578	1.67417	1.19175	2.11518
LNC_032068	0.693907	2.79712	0.765504	11.2337	10.3657	9.382	0	0.183075	0.135513
LNC_008383	0	0	0	0	0	4.76338	0	0	0
LNC_015726	10.1477	11.2781	13.3481	16.8618	9.47939	16.773	0.011811	0.62546	0
LNC_020901	3.25509	10.6311	4.33312	1.88596	1.13835	1.00742	0.926271	1.69344	0.19828
LNC_017217	0	0	0	0	0	0	0	0	2.22102
LNC_032566	0.335817	4.88164	0	0.013586	0.018949	0	0	0	0
LNC_011863	0	0	0	0	0.50157	0.643491	3.29152	1.62328	0.863029
LNC_010763	0	0	0	0.71257	0	1.07173	0	1.60525	0
LNC_010708	0	0	0	2.05803	0	0	2.05872	0	0.966243
LNC_018712	3.11494	3.52249	3.08699	0.983376	1.54753	0.75733	8.56675	10.2306	6.61752
LNC_026811	0	0	0	5.89588	6.52474	6.47792	0	0	6.23859
LNC_025373	0.154306	3.93061	4.14865	0.350365	0.370954	0.158022	3.05045	4.0563	0.055832
LNC_001510	2.19726	0	2.14586	0.035544	0	0	1.81175	0	0.021273
LNC_024846	2.99432	3.54787	3.27111	34.6959	36.7592	32.8599	3.36163	6.31682	10.3639
LNC_005469	0	0	0	0	1.28042	1.79943	0	1.95054	1.01228
LNC_017796	0	0	0	0.089099	0.230823	0.849627	0	0	0
LNC_003056	0.37146	0.88991	0	0.546064	0.892424	0	15.3942	0	13.8082
LNC_015690	0	0	0	0.298255	1.98883	0.117357	0.628087	0	0.370287
LNC_004697	0	0	0	6.63686	0	0	0	0	0
LNC_001561	0	0	0	0.664313	5.93299	0	6.94447	9.51962	0
LNC_000202	1.38446	3.11345	3.55669	1.18945	2.01642	1.46525	0.280557	0.112234	0.088547
LNC_025735	0.006079	1.4e-05	0	0	0	0	0	0	1.62847
LNC_017880	0	0	0	0	1.08296	0	0	1.70156	1.18929
LNC_008358	0	0	0	1.90435	0	0	0	0	0
LNC_015725	0	0	0	0	9.7382	0	0	0	0
LNC_001967	0	5.97476	0.021934	0	0.002418	4.5e-05	6.30374	0	0
LNC_009467	0.14987	0	0	0.800217	2.03242	1.48197	1.07285	5.00671	3.94789
LNC_021216	0	0	0	11.2533	7.562	5.33142	0	2.11489	0
LNC_008742	0.969234	3.0171	0.572262	0.033515	0	0	1.34902	0	0.728912
LNC_013352	0.583739	5.33485	0	0	2.12454	1.78123	0	0	0
LNC_025238	0	0	0	7.05222	7.93449	6.39173	5.0606	0	0
LNC_007289	0	0	0	0.385431	0.345245	1.80979	0.048292	0	0.343476
LNC_004290	0	0	0	11.3778	11.6274	6.36404	0	0	0.005944
LNC_009135	0	0	0.090845	0.956416	1.15074	0	0	0	0
LNC_017926	0	0.108018	0	0	0	0	4.54477	3.04212	0
LNC_002134	3.8563	0	0	0	0	0.001388	0	0	0
LNC_005034	0	3.32391	0	8.74288	0.061465	0	0	0	0
LNC_021187	0	1.70321	0	10.2961	10.538	9.82952	0	0	0.265305
LNC_026606	0.305675	0.342041	0	0	0.128885	0	0.169927	4.50408	0.579197
LNC_019470	1.62518	1.05593	3.63379	6.67664	7.38122	5.86821	17.642	16.7513	11.6487
LNC_001316	2.48323	0	0	0	0	0	0	0	0
LNC_024579	0	0.264903	0	0	1.60183	0.526899	0	0	0
LNC_028874	0	8.68004	0	0	0	0	0	7.8e-05	0
LNC_007932	1.00643	0	0	0	0	0	0	0	0
LNC_009190	0	0	0	0	7.64973	0	0	0.018248	0
LNC_004304	0	0	0.65252	0	0	0	0	0.080192	2.04154
LNC_025712	0	0	0	0.54176	0.066776	0.049493	1.8034	0.886656	0.639495
LNC_007690	16.0307	22.3229	13.1277	12.0205	10.1676	15.6331	77.97	69.5765	60.5082
LNC_023729	0	0	0	1.82229	0	0	0.009584	0	0
LNC_015377	0	0	0	1.4483	1.21088	2.4821	0	0.644788	0.500446
LNC_030711	0	0	0	0.65336	0.326306	0.63323	0.01442	2.54841	0.477713
LNC_023469	0	0	0	0.070354	1.65087	1.13316	0	0	0
LNC_018018	30.6701	38.557	26.8841	14.5681	13.1788	4.31508	0.953229	1.12444	1.43874
LNC_017673	0	0	0	5.21642	4.46804	0.233011	0	0	0
LNC_019954	0	0	0	0	0	0.001006	0	13.1364	0
LNC_026616	0	0	0	0.14206	0.364813	0.116907	2.93922	1.97363	0.724899
LNC_005124	0.79272	0	0	0	13.8576	0.068851	0	0	0
LNC_025028	0	0	0	0	0	0	5.97175	2.52561	2.39962
LNC_027112	1.2671	2.11076	0.784487	5.28276	3.33931	6.45673	10.6575	10.6697	15.686
LNC_003377	0.05638	0	0.206955	0.336878	5.37082	5.51736	0.790789	3.45424	0.500942
XR_002343188.1	3.97923	6.09246	5.0651	17.4724	17.332	16.9458	0	0.852209	0.523244
LNC_000516	0.85523	0	2.24912	0.002381	0	0.013116	0.845739	0.144139	4.73611
LNC_000820	0	0	0	2.312	1.51036	0	7.7252	3.19881	5.40875
LNC_023727	0	0	0	0.841968	0.303318	0.176027	0	0	0
LNC_010389	0.000767	0.038243	0	0.006571	0.019098	0.094865	0.072118	1.60661	2.63975
LNC_006530	0	0	0	21.9755	0	0.491599	3.64481	9.63321	0.802819
LNC_001500	9.42493	16.0213	8.26345	53.5957	46.2645	51.1866	2.94539	2.91097	3.22618
LNC_016546	10.8534	7.83544	6.99189	1.84324	1.66658	1.01638	0	0.233011	0.391934
LNC_000980	0	0	0	0	7.77791	0	0	0	0
LNC_017167	0.051834	7.56527	0	0	0.022045	0	0.033267	0	0
LNC_023198	0	0	0	4.31111	0	5.90836	0	1.70327	0.094861
LNC_033028	0	3.80436	0.424904	0	0	0	3.29166	0	2.50714
LNC_026137	0	0.019982	0	1.33921	0.917813	0.344799	1.31976	0	0
LNC_001134	0	0	0.13014	5.81018	6.46375	6.43179	3.58132	3.55967	0.812435
LNC_022869	0.757865	0.438538	1.66973	0.360651	0	0.748818	4.56009	3.77872	4.93658
LNC_006914	0	0	0	0.00659	0	1.81716	0	0	0
LNC_017476	0	0	0	0	0	0	0	0	9.53218
LNC_003294	0	6.81176	6.79866	0.002082	0.059865	0	0	0	1.85145
LNC_028499	0	0	0	0	0	1.29125	4.03891	1.36273	0
LNC_028616	0	0	0	0.037578	0.698892	0	1.77973	0.157711	0.357799
LNC_010250	0	0	0	0	0	130.461	0	0	0
LNC_027559	0	0	0	2.44986	4.27073	2.44601	0.710964	0.704516	1.06681
LNC_000748	0	0	0	1.05865	0.379061	0.485725	0	0	0
LNC_029439	0	0	0	0	22.8662	18.6736	0	0	0
LNC_022197	0	0	0	0	0	0	1.39948	2.0701	0.460541
LNC_008940	0	0	0	0	0.00856	1.51856	0.127998	0.128339	0.131927
LNC_004936	0	8.27323	0	3.4485	3.37289	3.292	0	0	0
LNC_021147	0.244183	0	0.949387	0	0	0	0	0	0.050542
LNC_016587	0	4.75823	0	0	0	0	0.163881	0	0
LNC_007829	0	0	0	0.949838	1.33942	0.280787	1.57723	0.255826	0.614328
LNC_008976	0	0	0	1.51208	1.44678	2.18422	0	0	0.750263
LNC_008445	0	0	0	6.22369	0.298275	0.330459	1.17192	0.369152	0.466321
LNC_014912	0	4.20591	0	0	0	0	0	0	0.280938
LNC_020259	0.031779	0	0.077023	0.051428	0	0.000801	1.33389	0.945529	0.043604
LNC_021484	2.54875	1.97351	2.01573	0.548224	0.978205	0.85923	6.39119	5.47409	4.37969
LNC_023258	1.83131	0	0.174927	0.178397	0.324861	0.108032	0	0	0
LNC_014271	0.70471	0	0.328088	0	0	0	0	0	0
LNC_024924	0	0	0	0.215396	0.049025	0.000823	0.046062	0.04219	0.509254
LNC_006964	0.569052	0	0	0.146631	0.057562	0	2.31096	0.816915	5.1542
LNC_020572	0	49.0165	4.47262	1.68889	2.05637	3.66932	30.9339	27.034	55.8071
LNC_015841	0	0	0	0.146707	0.476441	2.62603	0	1.2316	0.447576
LNC_021336	0	0	0	0.169533	0	0	0	0	2.46292
LNC_006292	0	0	0	4.00211	0	0	0	0	0
LNC_017808	0	0.165194	0	0.029426	0.048327	0	3.01991	1.98299	0.088816
LNC_026490	0	0.123715	2.00445	0	0	0.110756	2.20998	0.22412	1.17814
LNC_011726	0	0	0	272.622	0.000165	0	0	8.9e-05	0
LNC_029638	0	0	0.136398	0.925395	0.80904	0.942626	0	0	0
LNC_001570	0.256196	0.281039	0.20391	0.018561	0	0	0.032039	0.03153	0.196246
LNC_027212	0.152122	0.186212	0.061386	0.646456	0.233236	0.297151	0.566961	8.4993	0.348109
LNC_006010	0	0	0	2.09084	0	0	0	0	0
LNC_031777	0	0	0.167339	0	0	0.374692	5.7805	7.11549	4.77111
LNC_010439	0.053433	2.27711	0.015232	20.4541	56.1912	0	0	0	1.45276
LNC_000394	0	0	0	0	0	0	0.063359	0	3.95493
LNC_008540	0	0	0	6.94079	4.5622	4.29763	0	4.05904	1.2152
LNC_013925	0	0.475295	0	2.83569	0.000766	0.000593	0	0	0
LNC_029221	3.86928	9.57024	0	6.22855	1.25105	1.22851	0	0.014103	0
LNC_000010	5.44561	0	0	0	0	0	0	0	0
LNC_017523	0.10993	0.706513	3.02523	0.05526	0.073255	0.025914	0.027251	1.34449	0
LNC_007833	0	0	0	0.787549	1.01343	0.447628	8.34961	6.49211	0.612837
LNC_009669	0	0	0	0	0.373939	1.1652	4.24394	1.25327	1.67486
LNC_021630	0	0.020207	0.052047	14.0815	22.1582	16.034	0.225828	0.189702	6.18914
LNC_000233	0	0	0	18.4413	13.1122	1.57472	3.00272	0.653214	25.1022
LNC_030927	1.64616	6.85813	2.87105	1.67896	1.85449	2.81078	28.1187	16.3627	14.8433
LNC_004698	0	0	0	0	3.78069	0	0	0	0
LNC_032603	0	0	0	3.31433	0	0	0	0	3.75336
LNC_027021	0	0.059202	0.015095	0	0	0.185572	0.048365	0	4.93773
LNC_012817	0	0	0	3.64161	0	0	0	0	0
LNC_006570	0	0	0	526.461	282.575	3409.76	1649.87	2079.75	0
LNC_003032	0	0	0	0	0	0	0.843366	0	0.126318
LNC_019680	2.05048	0.420835	3.17281	23.1906	24.1408	24.5912	10.1935	6.52204	29.4608
LNC_010139	0	0.004238	0.003097	0	0.001187	0	4.46856	0	0.003107
LNC_017895	0	0	0	0.119667	0.075639	0	0	0.088972	2.66058
LNC_019480	0.561075	0.992006	0.840659	0.07177	0.673882	0.066716	4.112	1.94263	3.34371
LNC_029440	8.24024	0	11.7301	0	0	0.146643	1.2867	0	0
LNC_000604	0	0	0	4.1537	2.96326	3.47385	0	0	0
LNC_006306	2.00242	0	5.26347	1.19298	0.729154	4.28814	14.5872	19.4338	15.5772
LNC_000398	0	0.009567	4.32449	0.220301	0.223289	0.051256	2.17182	25.2924	22.4655
LNC_025754	0	0.128266	0	0	0	0.97118	8.48524	3.64636	2.86814
LNC_007419	0	0	0	0.367621	0.458312	0	0.604435	0	0.799842
LNC_015509	0.019083	2.27015	3.16209	0.077225	0.15017	1.94967	0.085256	0	0
LNC_022233	0	0	0.304565	0	3.53898	4.57278	17.6548	1.03727	5.38628
LNC_019191	0	0	0	0	0.109422	0	3.90485	0	0.052037
LNC_024075	0	0	0	0.222071	0.078304	0.808175	0.720132	1.30172	0.455281
LNC_010380	0	0	0	84.0952	0	94.3492	40.0699	69.2399	0
LNC_019100	0	0	0	1.08417	1.36077	1.44036	0	0	0
LNC_026504	4.14472	5.6791	4.68627	4.35441	3.86264	5.23536	33.8615	26.0878	20.3237
LNC_020976	1.84424	0	1.33403	0.184133	0	0.001065	0	0	0.33488
LNC_007421	0	0	0	0.95365	0	0.46419	0	0	0
LNC_029414	2.82725	3.49555	1.68463	1.4178	2.71548	3.27869	19.2613	15.659	15.1264
LNC_005033	0	0	0	0.778616	6.73375	0	0	0	0
LNC_022479	0	0	0	0	0	0	0	4.99446	4.69577
XR_002340388.1	0	0	0.659972	0.140488	0	0.302929	6.05146	2.25918	1.65861
LNC_025512	0	0	0	1.8417	1.03238	1.75538	5.0914	2.38483	2.77999
LNC_000864	0.481439	0	0.341107	2.76846	2.54078	3.20972	0	0.060194	0.182605
LNC_028077	0	0	0	0.822476	0.336305	0.743041	0	0	0
LNC_022841	2.86321	8.54664	2.52708	0.837315	1.10838	1.11412	0	0	0
LNC_029553	0	0	0	0	1.76577	0	0	0	0
LNC_010903	0	0	0	1.37076	2.54794	2.24761	0.872261	0.935159	0.850985
LNC_007642	0.015286	0	0	10.6572	2.41388	5.11533	0.020983	0.021684	1.7337
LNC_026141	0	0	0	0.06494	0	0	1.15212	0.284245	0
LNC_020616	0	0	0	0	0	0	0	8.68784	0
LNC_030790	1.47254	3.35658	1.19696	0.220493	0.066209	0.254192	0.508216	0.275965	0.19019
LNC_020968	0	4.09603	1.45037	0.050237	0	0	0	0	0
LNC_024836	0	0	0	2.90733	2.24815	3.74276	0	0	0
LNC_025522	0	0	0	0	0.384882	0	6.51792	0	0
LNC_025785	0	0	0	4.26562	12.1726	0	0	0	0
LNC_024150	0	0	0	0	69.6115	28.455	0	0	223.593
LNC_024912	0	0	0	0	0	10.1504	0	3.64274	0
LNC_012239	0.33369	0	0	1.09772	0.721327	0.54557	14.8957	6.34736	6.04002
LNC_018423	23.0294	27.7003	21.1891	17.0215	17.6374	17.9037	3.77255	3.65316	2.96066
LNC_011109	1.70431	2.45534	5.54632	0	0.201427	0	0	0.136615	0
LNC_000687	0	0	0	0	0	0	0	0	2.17713
LNC_014338	0	0	0.022937	0	0	0	3.45493	0.033134	0
LNC_029262	0	0	0	0	12.2536	0	1.10961	0	0
LNC_010558	0	0	0	0	0.185831	0	0	1.89526	0.440846
LNC_001405	0	0	0	1.12828	0.001247	0.003316	1.60187	0	1.82252
LNC_032822	0	0	0	0	0.075154	0	0.458041	0.35424	0.432598
LNC_004608	2.37945	3.23912	3.96036	1.32853	0.916586	0.828345	0	0	0
LNC_001286	0	0	0	1.29324	1.61218	0.063326	0.102183	1.63095	0.004589
LNC_015864	0	0	0	0.808567	0.851736	0.515857	0	0	0.598993
LNC_002174	0.672718	0.009555	0.226113	0.040443	0.012548	0.000465	0.350381	0.058496	0
LNC_001850	1.50507	0	1.24783	1.77615	0.19753	0	0	0	0.042927
LNC_023667	0	1.3774	0	0.597671	0	0.152216	1.75094	1.67786	3.42368
LNC_025061	1.89549	0.583429	0	0	0	0.245326	0	3.82834	7.00784
LNC_030280	0	0	0	0	0	0	0	0	2.07489
LNC_015551	0	0	0	0	0	0	10.6356	0	14.3334
LNC_003666	0	0	0	0.862338	0.874963	1.58701	1.77253	1.62115	1.63109
LNC_024041	3.7693	0	0	0	0	6.2e-05	0	0	0
LNC_001876	0	0	0	0	0	2.67831	0	0	0
LNC_023800	0	0	0	0	0.136212	0	2.60635	7.41264	1.09193
LNC_015374	0	0	0	0.390239	0.052106	0.108433	0.004302	1.78145	11.7584
LNC_015900	0	2.13594	0	0.003798	0.029543	4.59658	0.000327	0	0
LNC_027523	0	5.1699	0	8.99212	6.97337	6.97663	0	0	0
LNC_025012	0	0	0	1.67311	2.49864	0	0	2.73441	0
LNC_028169	0	0.075741	0	0.08258	0	4.7309	0	0	0
LNC_009072	1.00944	1.7629	1.44044	0.285437	0.236255	0.086228	6.67992	6.02757	2.42672
LNC_004546	0	0	0	19.7692	13.3651	16.5877	0.373744	8.12692	0.893676
LNC_001384	0	0	0	2.60534	1.69088	1.68379	0	0	0
LNC_001443	0.00957	0	0	0.199381	0.131701	0.339798	0	0.002194	0.1348
LNC_029697	0	0	0	0.25801	0.76022	0	0.205957	2.83772	0.448829
LNC_023929	0	0	0	18.6198	6.72939	0	0	0	0
LNC_030531	0	0	0	0	2.8317	5.83887	0	0	0
LNC_006662	0	0	0.168938	0.021112	0	0	2.2842	0	0
LNC_022925	0	0	0	0	0	0	0.409041	0.312546	0.158347
LNC_010702	0	0	0	0.263049	0	0	1.13872	1.71003	2.40183
LNC_023746	0	0	0	4.99398	1.57225	2.07248	0	1.41016	0
LNC_005746	0	0	0.826876	0	0	0	1.44186	1.73127	1.96296
LNC_022158	0	0	0	0	0	0	0	7.48381	0
LNC_009879	0.2528	1.20788	3.28183	6.45765	1.62568	3.68744	0.026784	0.427072	0.046602
LNC_002472	0	0.599494	0	0.090932	0.000187	0.002955	0.178151	3.32058	0.553513
XR_306773.3	11.7277	7.53477	9.02362	23.1313	23.1957	14.6113	0.635179	1.48345	1.41422
LNC_006296	0	5.76949	0.010211	0	0	0	0	0	0.979002
LNC_021426	0	0	0	0	0	0	2.03213	2.25189	2.71455
LNC_011025	0.540249	0.446689	0.583873	0	0	0	0	0	0
XR_002336888.1	0.137998	0.320899	0.256119	0.041507	0	0.015778	0.031922	0	0.032529
LNC_007111	0	0	0	3.86722	1.80095	0	0	0	0
LNC_013811	0	0	2e-06	0	1.63827	0	0	0	76.1257
LNC_005676	0	1.08621	0.525124	0	0	0	0.685994	0	0
LNC_013489	0	0	0	0	25.4797	0	0	0	0
LNC_007478	0	0.26873	0.673302	0.17635	0.837276	1.63568	9.33824	6.2271	0.692691
LNC_003632	0	0	0	2.27915	0	0.053156	0	3.49106	0
LNC_028594	0	0	0	18.3598	0	0	0	0	0
LNC_004374	0	0	0	0.779321	0	0	0.055462	0.024898	4.60919
LNC_010385	0	0	0	0	0	34.8179	0	0	0
LNC_022408	0.122495	0	0.290209	0.652639	0.146161	0.965971	0	0	0
LNC_028528	0	0	0	0.080333	0.306602	0.142367	0.958987	0.851049	1.14498
LNC_009149	0	0	0	0	0	0	0	0	2.54305
LNC_009820	0	0	0	0.076736	3.05633	0.129825	0	0.246739	0.0131
LNC_012376	2.24289	2.63364	3.27196	4.76499	5.3321	5.07242	42.8744	42.1345	47.0818
LNC_021456	2.46248	1.22202	4.09276	1.4199	0.28021	0	7.86929	5.83611	5.00563
LNC_002888	1.17087	1.35378	0.21625	0.085298	0.125617	0.181025	0	0.034209	0.101362
LNC_033024	0	0	0	20.3507	33.9148	0	0	9.04353	0
LNC_025663	0	0	5.02753	0	0	0	0	0	0
LNC_006839	0	0	0	0	0	0	0	0.687076	7.54589
LNC_016090	2.56758	3.2522	3.18207	59.6237	55.6562	52.6836	8.81172	12.6951	15.8393
LNC_000745	0	7.64686	6.02355	5.0814	0	0	0	0	0
LNC_015355	3e-06	0	0.000215	2.7e-05	8.4e-05	0.000165	9.98176	0.000323	13.7088
LNC_001437	0	0	0	0.014746	0.019219	0	0.119144	0.96066	0.50437
LNC_004918	0	0	0	0	0	0	0	0	2.55655
LNC_032795	0	0	0	0.696508	0.302283	0.486794	0	0	0
LNC_001099	0	16.6834	0.000452	0.284221	0	0	0.909745	1.26071	0.368012
LNC_008644	0	0	4.80788	6.27716	2.96701	3.82167	0	0	0
LNC_033136	0	0	0	0.26669	1.56188	0.527525	7.84223	6.80991	9.25277
LNC_023552	0	0	0	3.44987	1.0115	0.121866	0.506676	0.152168	1.35774
LNC_021620	0	3.99621	0	0	0	0	0	0	0
LNC_018893	1.78259	2.68211	0	0.000145	0	0	2.58443	0	0
LNC_014790	0	0	0	0.009547	10.9353	0.000132	0.000634	0	0.004473
LNC_017802	0.904953	6.01638	0.038191	10.9043	8.87102	10.5517	62.1428	72.7903	62.7591
LNC_008461	0	0	0	0	0	4.36848	0	0	0
LNC_008952	0.222902	0.223145	0.076026	4.43947	1.32493	5.45149	0.073302	0.069202	0.035633
LNC_001097	1.09779	0	2.12035	0.968801	3.0098	0	0	0	0
LNC_013407	0	0	0.994906	0.4588	0.507367	1.26834	0	0	0
LNC_022237	1.93521	2.1753	2.55325	0	0	0.264191	0	0	0
LNC_004810	0	0	0	0	0	0	0	0	3.17589
LNC_000365	4.59632	5.99044	2.08434	16.6114	24.0758	12.9502	2.03785	0	0
LNC_002632	0	0	0	1638.67	0	0	554.617	0	0
LNC_030872	0.906736	0	0	0	0	0	0.505974	0.74634	2.26782
LNC_033151	0	0	0	0	0	0	0.835698	0.201434	2.31365
LNC_011937	0	0	0	0	0	0.13159	3.45152	0	2.39519
LNC_011436	0	0	0	8.47194	0	0	17.7631	3.52641	16.7674
LNC_007453	4.60643	0	0	0.035579	0.558484	0.616856	8.04153	3.45847	3.24916
LNC_032508	0	0	0	0.007411	0.811151	0	0.506021	0	5.10192
LNC_008038	0	0	0	0	0	0	0	5.66217	0
LNC_029682	0	0	0	1.93265	1.10835	0	1.74002	0	0
LNC_000726	0.079719	0.235437	0	15.5652	12.4258	15.2175	5.8604	8.33996	9.1943
LNC_008106	0	0	0	0	1.23795	0.362021	7.80055	9.39863	4.97563
LNC_004626	0.189822	0	0	3.45387	2.36915	3.26654	9.8261	0.197423	9.01331
LNC_010663	0	0	16.2769	0	2.05767	0.110996	0	0	0
LNC_015855	0	7.39175	0	0	0	0	0	0	0
LNC_008639	0	0	0	0	1.26051	2.35194	0	0	0
LNC_008475	0	0	0	0	1.93114	0.451137	4.89648	4.89788	8.3896
LNC_021268	0	0	0	0.014208	0.017135	0	0.04174	1.92392	0
LNC_023739	2.29487	0.065803	0	0.029641	0.007108	0	0.115483	0	0.284472
LNC_027615	0	0	0	1.40661	0.063652	0	3.78763	4.10424	3.83246
LNC_013060	0	0.342809	0	0.724231	3.62449	0.792091	0	0	0
LNC_025080	0	0	0	0	2.40179	0.000288	0.042365	0	0.130389
LNC_018793	0.029232	0	2.82159	0	0	0	0	0	0
LNC_001399	0	0.083638	0.965887	9.33892	8.03073	9.23742	5.47766	0.840064	5.07388
LNC_010521	0	0	0	1.69641	0.822189	0.52828	0	0	0
LNC_011970	0	0	1.59017	0	0	0.145048	0.97554	0.774397	0.406411
LNC_018169	0	0	0	0	0	1.81007	5.37258	3.91457	2.13
LNC_001223	0.379807	0.641622	0.69386	8.88113	7.08067	9.91034	5.59195	5.95186	6.35177
LNC_015934	2.54767	54.1041	33.1667	1.34529	1.99039	1.06401	0.41592	76.347	0.068196
LNC_026983	0	7.75	1.04029	0	0.064965	0.550611	0	0	0
LNC_012497	0	0	20.9693	0	34.8742	0	0	0	0
LNC_028726	0.915976	0.949855	0.560166	0.000289	0.0844	0.205112	1.57214	0.32569	0.162988
LNC_019043	3.54349	6.24003	2.17237	6.28105	3.20458	1.80677	0	0	0
LNC_031174	1.47171	1.66674	3.8588	0.107153	0.104909	0.013256	2.02535	0.100447	1.77462
LNC_020181	0	0	0	0	0	0	1.72989	0	0
LNC_007425	0.04024	0	0	2.38887	0	0	0	0	0
LNC_015899	0.158093	0.135044	0.043977	0.704448	10.5554	4.48346	0.501154	0.162757	0.120623
LNC_009633	0.153328	0	0	2.01089	2.23882	1.51288	0	0	0
LNC_019828	0	0	0.022673	0	0	5.16546	0	0	0
LNC_000669	0	0	0	0	192.867	13.9639	0	36.0677	38.0663
LNC_023314	0	0	0	3.06308	0	0	0	0.07495	0
LNC_017097	0	0	0.002746	51.1302	5.27848	0.049816	9.44479	10.0312	12.6093
LNC_026114	11.1483	2.82102	0	2.4249	0	0	0	0.01242	0
LNC_027309	0	0	0	1.76501	1.92369	6.9095	0.204296	1.18847	1.12107
LNC_010161	0	0.015202	0	0.000771	2.03211	0	0	0	0
LNC_027175	0.004679	0.00121	0.751131	306.901	374	227.971	2.15606	3.53894	109.483
LNC_007011	0	0	0	0	9.43566	0	0	0	0
LNC_002882	9.89277	0	0	4.97156	2.45828	2.69272	0	0	0
LNC_018171	0	0	0	0	0	0	0	0	6.7638
LNC_029815	0	0	0	2.00716	1.5771	2.63524	0.522186	0	1.23628
LNC_026040	0.075429	0.052493	0	13.1486	15.4968	16.1362	0	0	10.4409
LNC_015613	5.6521	3.22359	4.09339	0.504424	0.90954	1.42636	0	0	0.561928
LNC_026841	2.7865	0.64753	1.00692	0.382251	0	0.299825	0	0	0
LNC_031780	0	0	0	0	0	0	0	2.16821	4.90988
LNC_024068	0	0	0	0.530175	3.64999	0.003014	0	0.061783	0
LNC_003369	0	0	0	0	0	0	0	0	2.87874
LNC_028541	0	0	0	1.33511	1.60908	2.41376	0	0	1.01708
LNC_000043	0	0	0	0	0	0	5.70586	0	0
LNC_021752	0	0	0	0.406088	0	4.17698	0	0.004545	0
LNC_008168	2.67774	2.5627	2.82912	0	0	0.000151	0	4.03348	3.38143
XR_002342216.1	0	0	0	0.923873	0.67605	0.413765	0	0	0.157163
LNC_003145	0.472363	0	0.24393	0.03862	0	0	0	2.81681	0.070378
LNC_028000	0	2.72748	0	0.045429	0	0	0	0	0
LNC_020048	0	0	0	0.69472	0.02165	0.824958	5.44536	3.80572	3.1103
LNC_031687	5.61629	0	0	0	0	0	0	0	0
LNC_000918	0	0	0	0	0	0	0	2.00273	0
LNC_027206	0	0	0	1.23279	0	1.6034	0.129255	0.358278	0
LNC_022317	2.02015	0	0	0	0.250618	0	5.25819	6.44945	4.03575
LNC_008618	0.101655	0.036908	0	0.798723	2.57165	1.25949	0	0.038748	0
LNC_031818	0	1.74046	0	0	0	0	44.0461	0	0
LNC_028960	0	0	0	0.568919	0.942509	0.472172	0	1.58559	0
LNC_031497	0.814985	0	0	0	0	0	0	3.47992	0
LNC_006621	0.045459	0.059356	0	10.0832	0	12.0345	0.063344	18.1086	3.77666
LNC_021986	0	0	0	2.66509	2.48533	2.60228	7.14562	2.43618	1.71672
LNC_032668	0	0.03523	0.215239	0	0.000683	0	0.15139	1.78065	2.02181
LNC_019668	0.047544	0	0.140427	10.5987	7.55844	9.17797	0.007782	6.15667	0
LNC_011618	4.30826	5.27471	3.69157	1.83671	2.32921	3.51268	0.604433	0.588881	0.204204
LNC_011007	0	0	0	0.308984	0.185244	0	1.48782	1.98979	0.902404
LNC_013743	43.353	48.1053	39.5188	10.6045	14.3923	14.6716	214.159	89.4007	171.045
LNC_030079	0	0	0	11.061	9.36451	22.7794	0	2.89032	6.77571
LNC_022520	0.071245	0	0	2.35011	0.033687	0.02041	0	0.014452	0.013087
LNC_019464	2.38793	0	0	2.54246	3.76749	1.73006	0	0	0
LNC_017721	3.12777	4.13379	1.23245	0.264958	0.823276	1.37237	7.25145	8.71468	0.474715
XR_002336774.1	0	0	0	0.300927	0.19064	0.252986	0	0	0
LNC_020085	0	4.39604	0	0	0	0	2.79257	0	0
LNC_029952	0.001364	4.82101	0.001061	0.077644	0.001316	0	0.783406	0	0
LNC_032170	0	0	0	0	2.25825	8.4104	0	0	0
LNC_010808	0	0.053436	0	4.25616	0.304228	3.30703	0	1.43539	0
LNC_001497	0	0	0	0	0	0	0	0	9.45133
LNC_024224	0	9.13273	0.044307	0.001922	0.157134	0.139031	0.136761	0.038749	0.034203
LNC_000343	0	0	0	0	1.9101	4.74413	0.040249	0	0
LNC_031947	0	0	4.10447	0	0	0	0.293848	0.111249	0.05996
LNC_029927	0	0	0	3.50491	6.25674	0.376352	0.569923	0.950934	0.909675
LNC_020751	5.31195	0	0	0	0	0	0	0.843654	0
LNC_017713	0	0	0	0.007781	0.388034	0	0	0.515196	0.317775
LNC_014777	0	0	0	2.46571	1.26299	2.68613	3.12778	0	0
LNC_009783	8.83975	11.9144	8.31595	304.504	359.226	328.734	13.8969	19.1455	14.7962
LNC_028675	6.44866	9.02507	2.40953	1.11841	1.40734	1.34919	0.270296	1.11457	0.20696
LNC_026277	6.86914	7.62923	6.20062	2.74891	0.188138	0.965271	0.225806	2.97103	0.678737
LNC_026252	1.88751	3.54255	0	0	0	0	0	0	0
LNC_015780	0	0	0	3.77775	0	0.05403	0	0.047223	0.382796
LNC_023707	0	0	0.786072	0.423821	0.357517	0	0	0	0
LNC_026555	0	0	0	0	0	5.60246	0	0	0
LNC_003916	0	0	0	0	0	0	0	0	224.976
LNC_029334	0.077654	0	0.068999	9.17547	4.69853	0.857547	4.12207	0.879528	0
LNC_016786	0.148615	0	0	1.70713	2.70294	0	6.69753	16.2717	2.76606
LNC_023419	0.015518	0	0.896267	0	0	0	0.078694	0.060465	0.047295
LNC_016282	0	0	0	0.714328	0	0	6.13666	0	4.67229
LNC_027755	0.911616	2.06157	0	19.6656	27.6035	18.3491	6.13928	1.63638	6.07559
LNC_028121	0	0	0	0	0.776518	0.726178	1.08329	0.487442	2.74192
LNC_007895	2.42434	0.566715	0.619267	13.6019	1.68516	14.8608	12.0618	12.2794	14.0068
LNC_015425	0.0501	0	0	6.20877	6.73122	7.42169	0	0	2.39775
LNC_014328	0.113792	0.03156	0.682258	1.3175	2.04037	3.67977	0.23951	0.071369	0.146396
LNC_003789	0	0	0	0.230815	0	0	4.62328	3.47993	3.42817
LNC_016461	2.40283	6.69782	5.45221	1.70034	1.89631	4.34049	0.206366	0.350616	0.206421
XR_002339920.1	0.593478	1.62533	1.51777	1.34674	1.38125	0.926119	0.108841	0	0.076673
LNC_012276	4.10392	0.964101	0.597563	1.95155	1.91269	0.864814	0	0	0
LNC_019905	0	0	0	0	0	0	0	2.21102	3.73195
LNC_012072	0	0	0.192605	0.811947	0.044823	0.659055	1.13236	1.38322	1.63456
LNC_008773	0.123815	2.75404	0.201637	0.026764	0	0	3.31164	0	0.19369
LNC_017670	1.21728	10.6591	1.2567	0.969666	0.716815	0.313552	23.6133	26.4109	0.226744
LNC_011347	1.37284	0	0.897628	0	0.012732	0.103983	0.038136	0.567813	0
LNC_019204	0	0.085695	0.568132	5.41375	5.60663	5.49072	5.04893	4.83489	7.24858
LNC_013269	2.76687	4.11968	4.36557	33.3933	32.8347	34.5235	65.8575	55.1943	50.1928
LNC_014268	0	0	0	4.16981	1.86631	3.10192	5.46522	7.29214	0
LNC_026545	1.74531	0	0	0.000584	0.097529	0	0.238525	0.498407	1.50783
XR_002343969.1	1.23818	1.1179	1.53847	0.078977	0.046446	0.044474	0.058216	0.117694	0.06439
LNC_022729	1.05753	0.094756	0	0.632612	0.711421	1.38425	0	0	0
LNC_016393	0	0	0	2.75141	4.05193	0	0	0	0
LNC_002079	0	0	0	0	0	0	0	0	5.43728
LNC_024172	0.415822	0	0	0	0	0	0.276921	4.46899	0
LNC_020418	3.57516	1.46208	2.37079	10.8876	14.8901	17.5419	40.2108	30.047	30.2878
LNC_023738	0	0	0	0.059973	2.47722	0.292871	0	0.664025	0
LNC_008215	0	1.96233	2.22791	0	0	0	0	0	0.597344
LNC_010510	0	0	0	0.797939	0.486615	0.2024	0.029771	0.054475	0.10696
LNC_021178	0	0	0	2.28346	0.662949	0.620407	0	0	0
LNC_022848	0	0.209026	0.316586	0	0	0	0.038195	0	0
LNC_018262	0	0	0	0	2.12062	0.169511	0	0	0
LNC_030537	0	0	0	0	0	0.028325	0	3.95281	0.064614
LNC_029123	0.255856	0.961797	0.842658	2.55915	0.966906	1.45677	0	0	0
LNC_001701	0.141104	0.234088	0.369688	0	0	0	0.021027	0.13004	0.041224
LNC_030262	5.72209	9.55779	8.91569	1.62282	1.16529	1.55173	7.13873	8.71119	10.0388
LNC_030592	0	0	0	0	0	0	0	0	6.05993
LNC_003354	0	22.6539	0	0	0	0	0	0	0
LNC_031577	0	0	8.94606	0	0	0	0	0	0
LNC_003901	0	0	0	0	0	7.47071	0	0	0
LNC_014161	0	4.02656	0	0	0	0	0	0	0
LNC_025849	0	0	0	4.63033	0	0	0	0	0
LNC_024779	1.63183	0.867177	1.28546	2.50304	2.68024	2.33913	0.092087	0.249929	0.085099
LNC_003825	0	0.234771	0.708504	0	9.45608	6.77561	5.25662	4.87191	4.86853
LNC_005432	0	0	0	1.59606	0.157974	0.416802	0	0	0
LNC_001438	0	0	0	0	0.066016	0.108925	0.174121	0.618924	0.186326
LNC_022851	4.96717	7.36564	5.32552	3.5088	4.1718	4.4201	0.933905	0.613554	0.964162
LNC_004644	0.089145	0	1.66167	0.012737	0.019216	0.038938	0.120525	0.030373	0.065668
LNC_011198	2.13263	0	0	0	0	0	0	0	0
LNC_011046	0	0	0	0	0	0	0	2.59193	0
LNC_025535	0	0.418774	0	0.440629	1.01204	1.07989	3.87968	2.26926	2.88506
LNC_011761	6.89102	3.02183	4.62422	1.00044	1.63735	1.63298	0.27952	0	0
LNC_019841	0	0	0.081647	0	1.34678	1.93825	2.45827	1.96913	2.92022
LNC_008659	0.239646	0.145248	1.21192	0.022831	0	0.035714	0	0.034855	0.033133
LNC_027278	0.445814	0.455505	0.42948	0.678875	1.17417	0.952896	0	0	0
LNC_029229	0	0	0	0.503309	0.788422	0.749088	3.26101	1.52704	3.1265
LNC_021225	0	0	0	0	0	0	0	2.74918	0
LNC_001036	0	19.958	0	1.79678	10.139	0	0	0	0
LNC_014866	0.949898	0.789036	0	0	0	0	1.64999	1.52994	1.33721
LNC_007136	0	0	0	0	11.4521	0	0	0	0
LNC_001930	0	0.318905	0.514793	1.6433	1.19919	2.50018	0	0	0
LNC_010434	0	0	0	0	0.295843	0.138595	0.943689	1.95842	3.19723
LNC_015123	2.2758	4.21364	3.22272	29.4067	27.7325	33.6166	13.5584	12.2946	16.8854
LNC_018308	0	0	0	0.991555	0.235913	1.43223	0	2.45841	3.44278
LNC_019413	0	0.32871	0	2.22538	2.62282	2.37935	1.57103	1.81478	2.40124
LNC_006768	0	0	0	0	1.75683	0.039748	0.216859	5.84201	0.471046
LNC_026237	0.270962	0	0.744881	20.6499	0.144393	0	0	0	0
LNC_026281	0	0	0	0.474848	0.957925	0.458345	4.54557	3.23369	1.59443
LNC_029433	0	4.85001	0	36.1513	34.0666	30.5597	195.764	126.029	174.589
LNC_025927	3.90052	0	0.725461	0.623956	0	0	0	0	0
LNC_008291	0	0	0	0	0.027793	0	4.14841	0.032512	0
LNC_014288	0	0.033809	0	1.83041	0.439217	0	0.517909	6.04375	1.50957
LNC_006664	0.733184	0.383976	0.984065	0.16113	0.012018	0	0.433846	0.063877	0.882675
LNC_021796	0	0	0	0.570776	0.942443	0.97894	2.50024	3.80792	4.98132
LNC_008057	0	0	0	7.96723	7.3721	3.80483	0	0	0
LNC_021214	1.51395	0	1.64217	0	0.664444	0.041062	0	0.052909	0
LNC_015705	0	0.047939	0	6.58851	0	5.0882	0	0	0
LNC_017479	0	1.93992	0	0	0	0	0.05819	0.027292	2.7e-05
LNC_006350	1.46118	1.26148	1.25843	1.08635	0.442605	1.51262	6.31647	5.29803	5.43989
LNC_006025	6.26859	5.70706	5.98287	2.62748	2.65467	2.99753	29.9809	20.4962	21.2386
LNC_017113	0	0	0	0	0	0	0.793362	0.119949	1.08474
LNC_019447	0	0	0	1.74929	0	1.29039	8.48587	8.80271	5.63395
LNC_026406	0	0	0	0	0.857608	0.473773	0	0	0
LNC_028127	1.4353	0	0	0	0	0	0.000221	0	0.919446
LNC_008432	0	0	0.185197	0.010256	0.065987	0.017448	7.92561	0	0
LNC_012392	0	0	0	0	0	0.607863	3.31935	0.909226	0.963089
LNC_028280	0	0	0	0	0.715033	0	2.69983	0.72219	1.33525
LNC_008031	0	0	0	41.5538	0	40.935	11.5535	0	0
LNC_003545	0	0	0	3.95147	3.32979	8.17533	90.6186	84.581	60.6672
LNC_028184	0	0	0	0	0	0	0.011661	0.023209	1.21838
LNC_005852	0	0	0	0	0	0	7.83737	4.40839	7.67953
LNC_031211	0	1.97914	0	0	0	0	0	0	0
LNC_017613	0.722857	0	0	0	0	0.009773	1.79766	0	0
LNC_026034	0.017725	0.185996	0	3.14352	3.71636	3.23141	0.092227	2.85612	3.38265
LNC_018458	0	0	4.47181	0.01026	0.134797	0.899796	5.99151	1.29634	7.54577
LNC_007424	0	0	0.012469	0.68342	1.23407	0.341134	0.021892	0.538837	0.013802
LNC_001338	11.8382	1.05681	0	0.489926	0.449674	0.27979	0.436699	0.334906	0.104319
LNC_012575	0	7.45657	4.83121	15.8001	17.2203	5.16737	0.258041	0.019044	0.853347
LNC_016520	0.101354	0	0	0.782129	0.245043	1.4802	0.640835	1.32163	0.436862
LNC_005039	0	0	3.56546	0	0	0	0	6.14209	1.62201
LNC_029783	0	4.21592	0	0	0.186976	0.010011	5.70254	1.03454	0
LNC_001519	0.126234	0	0	10.2509	3.47152	0.865375	10.6078	8.41136	10.7646
LNC_021925	0.306003	0	0	0.509693	1.12603	0.693396	3.141	2.84709	2.46901
LNC_016048	0	0	0	0	2.34689	1.53835	0	0	0
LNC_031225	0	1.12295	0	0	0	0	5.30721	0	6.44449
LNC_032864	0	0	0	0	7.03479	0	4.39553	0	0
LNC_029699	3.58465	2.70043	1.84621	2.93131	5.21342	4.33262	0	0.398833	0
LNC_006736	0	0.116568	0.225663	5.19591	5.48731	6.40867	0.046855	0	0
LNC_003106	0	0	0	1.25663	0.047889	0.517302	0	0	0
LNC_010859	1.57479	0	2.19117	0.071123	0.003038	0.023627	0	1.90866	0
XR_002346835.1	0.544087	0.70563	1.02701	9.65811	10.5785	9.14304	0	0.41276	0.094345
LNC_013003	0	0	0	0	0	0	0	0	9.20021
LNC_012639	0	0	6.3982	0	0	0	0	0	0
LNC_000073	0	0	0	0	0	17.1804	0	0	0
LNC_029722	1.51499	2.09859	0.879625	0	0	0	0	0	0
LNC_022840	0	0	0	6.35516	5.20679	4.61349	0	0	0
LNC_031919	2.48869	2.73369	0.016598	0	0	0	0	0.103391	0
LNC_010596	5.33352	3.78691	7.03217	0.001681	0	0	0.10222	0	0
LNC_029231	0.183705	0.378105	0.309311	42.8089	38.0052	39.6613	3.05057	4.03684	5.34755
LNC_023889	0.758335	1.89244	0	2.8141	4.62571	3.72775	0	0	0.138846
LNC_030581	0.345845	0	0	6.18651	0.199588	6.69702	0	3.93813	1.22128
LNC_004965	0	0	1.19003	0	0	0	0	0	0
LNC_024218	0	0	0	0	15.1883	0.947152	0	0	0.030162
LNC_027146	0	0	0	0.280559	0.025195	2.1102	4.03958	0.165763	0
LNC_010876	85.0449	93.6686	76.1397	173.427	144.904	176.918	544.411	572.878	537.347
LNC_012541	0	0	0	3.55676	0.618473	1.02458	0	0	0
LNC_023034	0	0	0	4.28137	1.04087	0	1.62855	7.1454	0
LNC_018813	0	0	7.62159	0	0	0	0	0	0
LNC_021475	0.018735	0.368179	1.94293	0.235787	0.056741	0.039079	0.076317	0.271941	6.80741
LNC_006744	0.162068	0	0.102242	0	0.073041	1.09263	2.15985	2.33828	2.80122
LNC_023356	0	0	0	0	0.90629	2.37984	18.572	9.81153	11.6891
LNC_012590	0	0	0	2.52102	1.08394	1.22523	1.0298	0.977927	0.28943
LNC_028094	0	0	0	0	0.486417	1.35812	1.73321	0.601747	2.07146
LNC_009059	0	0	0	1.54059	0	1.85724	3.10841	0	0
XR_002340444.1	0	1.42232	0	2.94892	2.78375	3.08151	0	0	0
LNC_024524	0	0	0	0.087422	2.52845	0.001373	0.001531	0	0
LNC_020052	0	0	0	0	51.3363	0	0	0	0
LNC_003212	0	0	0	5.41149	5.78817	2.45775	0	1.46033	4.08997
LNC_016741	0	0	0	0	0	2.60456	0	0	5.07373
LNC_021694	0	0	0	0.975186	0.972465	0.77663	0.510179	0	0.658476
LNC_025060	0	0	2.11575	0.103751	8.06594	5.30062	0	0	0
LNC_004201	10.4284	6.14175	16.8536	188.655	141.999	247.112	5.2517	5.80287	4.67696
LNC_026371	0	0	0	0	0	5.6597	7.2978	16.4086	0
LNC_013874	7.38197	0	0	0	0	0	0	0	0
LNC_002983	0	0	0	0	0	0	2.57147	0	16.313
LNC_011415	0	0.204325	0	0.081362	0.15433	0.001057	2.80146	2.62634	0.637444
LNC_022127	0	0	0	1.77609	5.01118	6.06215	5.51832	5.5843	3.44876
LNC_020082	0	0	0	0	0	0	0	0	2.65814
LNC_007907	0	0	0	0	0	0	0	0	2.87375
LNC_000493	1.92118	2.91495	2.11042	0	0.325939	0.249025	2.21448	0.242918	2.76078
LNC_028535	0	0	0	0	0	0	0.649773	2.79271	0
XR_002342550.1	0	0	0	0.47876	0.915954	0.2387	0	0	0
LNC_023204	1.62647	3.40408	1.27077	0.326462	0	0.202045	0	0	0.515144
LNC_017932	0	0	0	1.87422	1.53215	0.645024	0	0.522612	0.642517
LNC_008980	0	12.2619	0.015135	0.001387	0.060092	0.072689	0	0	0.011132
LNC_008872	0	0	0	6.90738	0	0	0	0	0
LNC_013245	0	15.4561	0	0	0	0	1.75347	0	0
LNC_004443	2.17949	0	0	0	0	0	0	0	0
LNC_029661	0	0	0	0	0	0	0.068485	0	3.06257
LNC_007779	0	0	0	0	0	0	0	10.163	0
LNC_013487	4.74864	0	0	0	0	0	0	0	0
LNC_009549	0	0.171367	0.019993	0.383159	0	0	3.37213	1.72405	0.020684
LNC_017512	0.929222	3.06391	5.82252	0	3.48233	0	0	0	0
LNC_015784	0	0	0.036886	0.100054	0.016488	1.14635	0.456462	0.874682	0.466972
LNC_011769	0	0	0.455144	0.759583	0.76595	3.31041	0	0	0.160022
LNC_006519	17.7001	26.256	13.9439	12.2774	9.84253	3.22359	0.305236	0.458698	0.777394
LNC_030169	4.37239	0.121714	1.4421	0	4.72813	1.76268	0	0	0.021108
LNC_021909	0	0	0	0	0	0	0	0	3.95921
LNC_018628	0	0	0	0	0	0	0	3.2145	0
LNC_000397	0	0.202313	0	3.23609	5.30931	3.3931	0	2.80889	1.04996
LNC_030892	10.9563	3.70583	7.87076	0.498438	4.60844	0.887443	88.8295	97.7178	90.5198
LNC_026484	0	6.74796	0	0	0	0	0	0	0
LNC_025029	0	0	0	0	0	0	0.812184	1.39523	2.05813
LNC_007712	0.648046	1.28928	1.58869	0.918464	0.617192	4.50552	0	0	0
LNC_022832	2.14827	2.36089	2.59909	0.278951	0	0	0	9.79724	0.700488
LNC_017150	0	3.97267	1.33074	3.31966	3.78394	3.81571	0	0.051338	0
LNC_012693	0.514405	0	0.512396	0.881762	9.72231	9.49871	3.99505	6.89525	5.5773
LNC_011242	0	0	0	0	16.8152	0	0	0	0
LNC_008203	2.47629	1.81489	1.6007	2.52023	3.02838	1.74009	16.713	21.3941	12.9565
XR_299046.2	0.033914	0	0	0.096339	0.156408	0.183396	0.817848	0.712318	0.743263
LNC_009956	0	0	0	8.66254	22.3685	6.03665	3.00441	1.68254	2.39623
LNC_004923	0.313386	0	4.33514	0.037253	0.005887	0	0.154791	0	0
LNC_028542	0.020699	0.403137	0.27102	0	0	0	0	0	0
LNC_010050	1.33076	1.90104	2.29085	0.818448	0.103634	0.076443	0.103365	0.061977	0.086077
LNC_003988	0	0	0	0	0	0	0	4.77288	0
LNC_003762	0	6.24582	0	0.004964	0	0	0	2.89686	2.50425
LNC_027653	3.6177	2.01707	0.084679	0	0	0	0	0.350631	0
LNC_010644	0	0.129491	0.074759	0.45799	0.035042	0.044258	0.00077	6.36502	0.938891
LNC_026959	0.103173	0.084624	0.100478	0	0	0.052393	0.492897	0.185789	0.240776
LNC_027233	0	0.474574	0.963106	0	0	0	0.231072	3.58092	0
LNC_014733	0	3.0877	0	0	0	0	0	0	0
LNC_009227	0	0	0	1.12005	0.528068	1.70546	0.262308	0.617767	0.514181
LNC_015625	0	0	0	0.991571	1.05209	0	0	0	0
LNC_015439	0	0	4.96197	7e-06	1.9e-05	0.004475	0	0.006761	0.003479
LNC_002606	0	0	0	1.71954	1.35315	0	2.00105	1.26695	1.66971
LNC_015614	0	0	0	0	7.20129	0	0	0	0
LNC_005164	5.62279	1.57609	0	90.9283	123.224	65.4384	4.40735	1.6812	2.18556
LNC_003270	0	0	0	0.126643	0	0.671715	0	2.87292	0.011803
LNC_001792	0	0	0	0	3.52061	0	0	0	0
LNC_012698	1.88125	0.801361	1.64715	0.342315	0.34434	0.04238	1.56221	1.3594	0.047552
LNC_000193	3.41206	0	5.29285	0	0	0.266669	0	0	0
LNC_013031	0	0	0	0	0	0	0	0	16.9488
LNC_032105	0	2.33634	0	3.31987	0	0.89395	0	0	0
LNC_025146	0	0	0	0	0.099247	4.29487	0	0	0
LNC_015810	6.63772	0	0.099841	0.005987	0	0.031528	0.383931	0	0.002088
LNC_032071	1.10723	1.12007	0.035924	0.027935	0.020634	0.078999	0	1.07569	1.32961
LNC_018360	0	0	0	17.9321	18.06	16.9386	0	0	0
LNC_003471	0	0	1.5673	0.133499	0.322213	0.771951	0	0	0
LNC_009527	0	0	0	1.37896	0	0.01072	0	0	0
LNC_012904	0	0	0	0.042273	0.28505	0.099905	3.24671	0.40609	0
LNC_008406	0	0	0	5.6309	16.3003	10.5029	0	0	0
LNC_004647	0	0	2.83037	0	0	0	0	0	0
LNC_031522	1.03569	0	1.76893	0.334306	0.288743	0.273142	9.15637	7.70672	10.5313
LNC_012414	4.43559	1.47563	3.17562	10.1656	19.1356	11.1974	0	0.500653	0.743207
LNC_026515	0	0	0	0	0	0.115997	0.541029	3.45064	1.24117
LNC_012420	0	0	0	8.56974	0	0	1.67377	0	0
LNC_018907	0	0	0	0.0254	28.3182	34.2131	0	0	0
LNC_004260	0	0	0	10.6064	11.7825	5.68425	2.06987	6.02448	2.58004
LNC_029234	0	13.5359	0	10.9993	11.9296	11.3118	0	0	0
LNC_032776	0	0	0	0.704355	1.17652	0.629805	1.7342	1.41358	3.11423
LNC_003496	0	0	0	0	0	0	3.20019	0	0.005089
LNC_032752	0	0	0	0.717887	0.427587	0.472187	0.605527	0.144303	2.08148
LNC_006846	0	0	0	0	0.02152	0.009649	6.12092	0.031862	0.24848
LNC_000936	0	0	0	1.87668	1.39779	1.65176	1.06514	0.933288	1.01075
LNC_021431	3.04826	3.41123	3.11937	0	0.032133	0.021397	3.75475	0.014696	0.083365
LNC_019264	0.195821	0.184528	0	4.14075	1.89385	4.9665	0	0	0.628044
LNC_005663	0	0	0	0.731631	0.283642	0.848178	2.23757	3.01713	2.5802
LNC_030237	0	0	0	2.11405	0	0	1.91201	2.55492	3.89254
LNC_008110	0	0	0.014622	0	0	0	0	1.3335	1.60207
LNC_030974	15.6499	13.7992	13.2963	0.024944	2.79177	1.96809	0	0	0.109507
LNC_004992	1.11288	2.00284	0	2.62965	0.603442	3.70356	0.13445	0.095125	0
LNC_006194	0	0	0	0	0.874263	0.692444	0	0	0
LNC_026703	0.61377	0.422453	0.971923	7.95333	5.80738	6.03728	16.2444	14.5865	13.5784
LNC_021011	2.98315	4.32035	3.14804	0	0.063605	0	0	0	0
LNC_006667	22.4284	26.3982	19.1357	3.54514	0.412379	0.408106	54.6755	61.9114	76.1766
LNC_000473	0	0.310799	0.740639	0.207087	0	0.037893	0	0	0
LNC_018844	4.03498	4.85527	0	21.0278	22.793	15.3255	0	1.49948	0.486945
LNC_024354	0	0	0	0.202245	0	1.35096	0	0	0.006204
LNC_010130	0	0	0	7.72592	0.107707	0.626303	0	0.118993	4.98836
LNC_015386	0	0	0	8.12389	5.42056	8.25736	0	0	1.74635
LNC_006790	0	0	0	1.75903	0	1.02197	0	0	0
LNC_028985	0	0	0	0	1.96341	1.5	21.7819	15.4143	10.5608
LNC_004895	0.348069	1.37098	0.219691	4.19822	7.63393	4.19845	5.55984	6.74924	3.9514
LNC_013295	0.216732	0	0	0.913794	0.227706	1.415	1.50724	2.32845	2.00626
LNC_006765	1.77283	8.65289	4.24696	0.050427	0.003326	0.018111	0.008661	0	0.062519
LNC_004543	1.0391	0	0.03626	0	0	0	0.047081	0	0
LNC_018260	0	0	0	0	0	0	0.212946	0.576031	0.371136
LNC_022095	2.89872	0	0.588751	0	0	0	2.33256	0	0
LNC_020043	0	0	0	0.296086	1.52236	0.217186	0	0	0.140252
LNC_017593	0	0	0	5.71682	7.28662	6.50075	0	0	0
LNC_010221	0	0	0	3.45329	5.60437	0	0	0	0
LNC_003917	0	0	0	0	0	0	146.115	0	0
LNC_010662	0	0	1.46185	2.43027	2.84872	1.70346	0	0	0.13117
XR_002343684.1	0	0	0	11.2618	10.198	14.6028	1.85487	1.14638	1.61051
LNC_020628	0.08038	9.42444	10.3151	1.81783	0	2.11046	0.424828	0.702461	0.423829
LNC_028919	0	0	0	5.50752	5.00463	3.14468	0	0.624849	0
LNC_027256	0.540108	0.333698	0.296348	7.0982	5.88396	5.76603	3.59285	3.37517	4.42795
LNC_023331	0	0	0	0.011609	0.047995	1.24205	0.546156	0	1.36083
LNC_031250	0	0.090416	0.136539	0.083651	0	0.136319	29.9844	6.06462	0.144806
LNC_007427	0	0	1.85415	0	0	0	0	0	0
LNC_021959	2.3707	3.3512	4.5214	0.666521	0.499083	0.676302	1.00373	0.29584	0.672631
LNC_031788	0.17918	0	0	0	1.00639	0.348238	0	0	0
LNC_026148	0	0	0	0	0	0	0	0	2.74002
LNC_032474	0	0.315741	0	4.3881	3.28539	2.58681	5.79106	5.5913	3.88982
LNC_022923	2.14152	7.7293	0.073855	0	0	0	2.82146	3.12233	1.53357
LNC_002711	0	0	0	20.2166	21.0425	14.8858	57.2437	45.452	47.5707
LNC_011561	0.639104	1.23091	0.061706	0.075316	0.094878	0.056086	0	0.063314	0.028597
LNC_019506	0	0	0	4.39026	9.44448	5.56705	0	1.95446	4.61659
LNC_015880	0	0	6.42896	0	0	0	0	0	0
LNC_020077	1.2873	3.00862	2.53404	6.13712	4.30892	4.51703	0	0.231793	0.515413
LNC_020851	0	0.485462	0.094498	0	0	5.41801	0.009205	0.026387	0
LNC_024357	0	0	0	0.787246	0.775933	2.62934	2.71434	1.28339	0.860663
LNC_008333	0	0	1.76335	0	0	0	0	0	0.00257
LNC_002948	0	0	0	0	2.13793	0	0	0	0
LNC_031928	12.3908	0.027095	0	0	0	0	0	0	0.04129
LNC_017226	0	0	0	1.46603	1.93852	0	0	0.410324	0
LNC_001719	0	0	0	1.85184	6.80084	5.37827	0.612628	1.96694	1.36098
LNC_014012	0	0	0	0	0	0	6.98666	0	24.645
LNC_018708	2.59181	0	0	0	0	0	0	15.7286	0
LNC_032456	0	0	0	0.696981	1.55661	0.48682	0	0.241157	0.701638
LNC_025880	0	0	0	0.01009	4.51311	2.44981	0	1.46393	2.43795
LNC_002628	0	0	0	2.56215	2.66128	2.34186	0.506195	0	0
LNC_025821	0	0	0	5.87851	3.93862	1.71088	2.60653	8.69426	3.56155
LNC_025643	1.56347	0	0	5.32112	2.03458	2.80581	20.3641	21.7474	15.1622
LNC_022438	0	3.92723	2.81949	0.153998	0.031131	0.143667	0.44266	0	0.082619
LNC_027183	0	0	0	0	0	0	0	8.51129	0
LNC_001027	0	0	7.17093	0.051657	0.260945	0	0	0.000113	0
LNC_020705	0	0	0	0.998136	0.526205	0.686815	0	1.44306	0.123631
XR_002341482.1	0	0	0	1.28322	1.988	1.66944	0	0	0
LNC_024341	0	0	0	0	2.29503	0	0	0	0
LNC_025221	0	0.227534	0	0.044205	0.240109	0.352972	6.30951	6.04262	0
LNC_023918	0.467105	1.00186	1.3e-05	2.51157	1.00639	1.94907	0.016355	0	0
LNC_011797	16.114	11.1809	0	2.75581	14.0068	5.01045	0	0	0
LNC_005348	0	0	0	0	3.96407	0	0	0	7.66399
LNC_023215	0	0	13.4601	0.072211	0.251566	0	65.052	0.296407	0
LNC_015538	1.35957	0.788921	1.75403	0	0	0.774661	0	0	0
LNC_028180	0	0	0	1.87788	2.24008	2.17412	3.05816	2.67705	1.62104
LNC_001693	0	0	0	0	0.04775	1.77617	0.276875	0	0
LNC_028481	0	0	0	0	0	0	0	0	1.85302
LNC_025593	0.88501	1.90981	1.09425	30.2874	9.83637	12.2579	0.9966	0.573025	0.755156
LNC_019214	1.01692	0.779564	0.777374	0	0	0	5.29789	0	0.033032
LNC_001746	0.019567	0	0	4.15081	3.63428	4.53938	1.38347	0	0
LNC_006957	0	0	0	0	0.067755	0.166152	0.585261	1.3748	0.536712
LNC_015148	0	0	0	2.89673	0.327753	7.87929	0	0.016792	0.078701
LNC_005848	1.13447	11.5657	8.29122	95.4338	104.985	81.5034	52.1798	56.5439	56.8054
LNC_004178	6.11789	1.84177	1.67843	0.25119	0.053159	0.063347	0.333111	0.379726	0.274684
LNC_028766	1.68586	0	0	0	0	0	0	0	0
LNC_014221	2.27867	4.5768	8.48161	4.47921	3.1508	3.76087	0.57716	0	0.568616
LNC_019565	0	0	0	0	0.193303	1.75328	0.017826	0.021802	0.09084
LNC_012730	0	0	0	2.01576	2.15912	1.0538	0	1.81374	0
LNC_020370	0	0	0	0	0	8.94297	0	0	0
LNC_030224	4.27932	6.40031	2.13266	1.81419	1.06633	2.29264	0	0	0
LNC_028438	0.821557	0	1.85627	0	0	0	0	0	5.95641
LNC_028491	0	0	0	0	3.15177	0	0	0	0
LNC_022327	0.05229	3.73245	0	0	0	0	0	0	0
LNC_025847	0.013371	1.79588	1.33449	0.000355	0.035604	0.043012	0.041914	0.02533	0.378115
LNC_019986	0	0	0	2.83803	2.9132	2.95723	0	0	0.272403
LNC_030128	0	0.060543	0	0.390073	0.414222	1.7695	0	0	0
LNC_016022	0.271956	1.25008	0.089096	70.1049	1.8536	0.367686	0.109831	1.12042	0.037633
LNC_000310	0	0	0	0.20613	0	0.150444	7.16966	0	0
LNC_030471	0	0	0	6.27088	0.608424	0	0	0	0
LNC_028329	0.725584	1.10975	0.024462	0.08419	0	0.017242	0.212008	1.10649	0.783813
LNC_022703	0	0	0	1.10402	0.802023	1.70887	3.06789	2.93028	1.26148
LNC_001394	0	0	0	0	0	1.43618	0	2.17608	3.09978
LNC_000941	0	2.92726	0	0	0	0	0	0	0
LNC_029751	0	0	0	0	0	0	15.3799	0	24.4281
LNC_021415	0	0	0	0.97442	0.283155	2.75905	0.076947	0	0.498352
LNC_026961	0.028434	0	0.127985	0.850798	0.109534	0.244524	5.71919	1.23267	1.46401
LNC_004625	0	0	0	0	0	1.65284	7.8677	13.6689	4.44655
LNC_000262	0.096457	0.221106	0	0.582768	0.716551	1.05566	2.84302	3.13165	3.15248
LNC_006315	17.7972	23.6073	22.3892	15.9778	17.9728	3.49923	3.78274	0.165726	0.087253
LNC_010777	1.39123	5.20233	4.67664	0.437677	0.015617	0.001634	0.003422	23.8381	0.002955
LNC_006712	0.037839	0	0	0	6.97542	8.3348	0	3.35689	0
LNC_005079	3.10485	0	0	0	0	0.010153	0	0	0
LNC_022999	0	4.31521	3.25488	0	0	0	0.033681	0.13794	0
XR_002342332.1	0	0	0	0.127197	0.113292	0.004703	0.313324	0.206518	0.293918
LNC_018449	0	29.8725	0	0.00498	0.103981	0.029622	0	0	0
LNC_029330	0	0	0	0.585637	0	0	3.3067	3.1747	0.027402
LNC_020199	0	0	0	15.4796	41.6472	37.2035	28.7422	0	24.6679
LNC_009240	0	0	0	0.007764	0.009994	0	0	0.017467	1.00736
LNC_016779	0	0	0	0	0	0	10.2069	0	0
LNC_003226	0.001031	0	0	0.885492	0.210666	3.34636	1.52831	4.37571	1.28808
LNC_026078	0	0.520336	0	0.450357	0.232209	0.642539	2.89501	3.00194	3.79583
LNC_005948	0	0	0	0.288691	3.00929	1.19167	0	0	0
LNC_027389	0	0	0	0	2.91913	0	0	0	0
LNC_027470	0.083639	0	1.40955	0.29272	0	0	3.56894	2.25269	4.40419
LNC_015046	1.88128	2.5477	1.84199	0.873931	0.757282	0.653107	0	0	0
LNC_000951	0	0	0	0	0	0	0	1.96461	0
LNC_021709	0	0	0	0	0	0	0	11.6993	4.30663
LNC_007537	0	3.06512	5.78093	0	3.09928	1.74686	0	0	0
LNC_005895	0	0	0	13.8067	23.0948	12.2539	3.52007	1.92847	2.61889
LNC_001777	0	2.80321	0	2.34982	0.185929	0.120945	0	0	0
LNC_023274	0	1.50289	0	0.013262	0.12533	0.053494	0.02536	1.42144	1.56206
LNC_009490	0	0	2.36921	0	0	0	0	0	0
LNC_019513	0	0	0	3.81666	0.104142	0	0	0.029523	0.3387
LNC_026356	6.37926	0	0	0.011443	0	0.601503	0	0	0.007313
LNC_027363	0	0	0	3.45048	0	0	0	0	0
LNC_002316	0.324904	0.028304	0.014985	0.027768	0.009746	0.024876	0.003805	3.53718	0.000101
LNC_010832	0	0.154691	0	0	0.365879	0.103071	0.338544	0.965044	2.00517
LNC_032940	3.03549	4.39825	4.85152	1.12835	1.47229	0.577885	5.39804	0.24658	0.263286
XR_002337998.1	0	0	0	0.983228	0	0	1.06272	1.13626	0.529183
LNC_028533	0	0	0	15.2316	0	0	0	0	0
LNC_017985	2.18317	0.96552	0	0.000561	0.000468	0.000577	0.000292	0	0.184605
LNC_011130	0	0	11.4082	0	40.4637	0	0	0	0
LNC_003573	0	0	6.50356	0	0	0	0	0	0
LNC_019014	0.233746	1.54803	0.382192	0	0	0.100672	3.03686	2.319	1.96846
LNC_000683	0	0	2.04687	0	3.409	0	0	0	0
LNC_006891	1.47385	0.87517	0.605161	0.665658	0	1.1012	0.074103	0.122706	0
LNC_014874	0.387107	0.571199	1.7454	1.92894	1.82491	2.11315	10.5595	12.7745	9.49035
LNC_009044	0	0	0	2.26351	7.04514	0	3.48645	2.69283	3.66303
LNC_015755	0	0	0	4.44113	2.70758	2.58975	0	0	0
LNC_011598	0	0	0	2.08974	1.7946	0.873902	0.232784	0	1.33899
LNC_020849	0	0	0	0.333418	0.265389	1.06114	0.187281	0	0
LNC_001925	0	0.971626	0.026461	0	0	0	0	0	0
LNC_019613	0	0	0	0	0	0	0.022539	0	0.881584
LNC_006392	0	5.59384	0	0	0	0	0	0	0
LNC_023691	0	0	5.59984	0.005878	0	0	0.005962	0.019558	0.033635
LNC_016025	0	18.5501	0	1.1179	0	0	0	0	0
LNC_005311	3.77644	1.50615	0.261255	0	0.558211	1.77067	0	0	0
LNC_003366	0	0.029909	0	0.889636	0	0.219954	0.898713	1.49955	0.739368
LNC_027735	0.451156	5.57197	0	0.058351	0	0	0	0	0
LNC_011751	0	0	0	0.22009	0.194637	0.280698	5.40208	5.2398	5.73762
LNC_003104	0	0	0.018797	0	0	0	2.01033	0	2.40622
LNC_007702	0	0	0	8.70824	17.572	0	35.6932	30.5451	29.7855
LNC_023269	0	0	0	5.94966	0	0	0.039764	0.207066	0.357438
LNC_002427	2.67313	0	0.023215	7.59063	7.18974	2.42943	0.111359	0.035954	0
LNC_004612	0	7.60364	4.05959	0	0	0	0.659744	0.639788	0.321559
LNC_011540	0.392473	1.50394	0.786497	0	0	0	1.79245	0.550363	0.030549
LNC_015413	0	0	0	0.925582	0	1.20211	0	0	1.6477
LNC_007986	0	0	0	0	1.00126	0	0.505855	0	2.03708
LNC_032248	0	4.96314	1.57223	0	0	1.39192	0	0	0
LNC_017102	0.706913	5.55155	0.308381	0	0	0	0	0	0
LNC_018700	0.664917	0.635284	1.30487	0	0.31837	0	14.5115	9.85138	1.88271
LNC_028359	0	0	0	0.778649	3.46509	0.007813	0	0	0
LNC_019677	0	0	0.142423	0	0	0.026575	3.58402	0	0.230508
LNC_026147	0	0	0	15.3357	0	0	0	0	0
LNC_017675	0	0	0	0	0	0	0	0	20.511
LNC_027942	0	0	0	0	0.011677	12.6492	2.70098	6.68482	19.3476
LNC_019148	0	0.238319	1.53595	0.322154	1.90444	0.28239	0	0	0
LNC_027220	0	0	0	0.005912	0	0.006545	0.218704	1.28817	1.00281
LNC_021742	0	0	0	0.191034	0.499775	0.530488	0.151123	0.492275	0.049994
LNC_017483	1.0427	0	2.08878	0	0	0	0.296928	0	0
LNC_032990	1.581	7.37792	5.24253	44.5464	43.8776	44.0286	149.215	139.673	112.611
LNC_027008	0	0	0.394629	0	0.003885	0.052819	1.49429	1.52182	0.104489
XR_001299446.2	0	0.193583	0.16862	1.85398	1.86859	1.48571	0.088562	0.032707	0
LNC_008011	1.24707	0	0	28.4148	30.1552	0	0	0	0
LNC_008211	5.23339	3.69431	5.69835	0.009072	0.179696	1.24527	2.26615	2.31276	1.26543
LNC_031570	0	0	0	19.6042	14.0414	14.1687	0	0.536362	0
LNC_001734	0	0	6.11592	0	0	0	0	0	0
LNC_005284	2.63404	1.0733	3.93227	0.780884	0.6058	0.885105	0	0	0
LNC_033114	0	0	0	10.8187	2.22852	0.411256	0.488189	3.64295	4.58674
LNC_002049	0	0	0	0	0	1.59657	0	0	0
LNC_013533	0	0	0	1.04696	1.5108	1.87134	4.22951	2.14251	3.25371
LNC_013812	0	0.104408	0	1.12773	0.890074	0.820231	2.14169	2.55395	2.92671
LNC_015868	0	0	0	1.0969	0	0	0	0	0
LNC_019383	0	0	0	8.60772	0.075983	0.189458	4.29927	5.99633	0.012572
LNC_030141	0	0	0	1.22697	0	0.343607	0.91298	0.853637	1.14597
LNC_029946	0	1.25976	0	0	0	0.027925	2.6005	1.63898	1.38489
LNC_031393	0	0	4.83995	0	0	0	0	0	0
LNC_013800	0	0	0	14.8318	0	0	0	0	0
LNC_020836	0	0	0	6.88476	0.452055	16.6271	0.073069	0	0.16945
LNC_003769	0	0	0	0	2.00615	0	0	0	0
LNC_030928	0	0	0	0	0	0	0.210721	3.79023	0.285744
LNC_013393	0	0	0	0.285057	0	2.11844	0	0.278929	0.476549
LNC_017688	0	0	0	1.46964	0.153993	1.80757	0	0	0
LNC_006975	1.56663	0	0	0	0	0	0.561491	0.559929	0
LNC_015398	0	0	2.75323	4.98181	8.92717	2.78794	0	0.515121	0
LNC_018544	0	0	0	0	0	0	0	1.73689	0
LNC_024263	0	0	0	9.55017	11.0299	10.9075	0	0	8.07493
LNC_021797	0	0	0	0.625742	0	0	9.72812	11.9817	5.47911
LNC_007511	0	0	0	0	0.464155	1.56366	0.847148	1.04109	0
LNC_008253	0	0	0	74.2815	44.151	64.1538	0	41.0205	69.4665
LNC_013517	0	0	0	0.159058	0	5.28389	0	0.200087	0.031361
LNC_019590	0	0	0	46.3216	0.029613	1.65824	2.49261	3.03882	0
LNC_022031	0	0	0	0.010655	0	0.009372	0.869915	0.750369	3.28059
LNC_016161	0	0.646144	5.01435	0.506117	0	0.161074	36.81	1.70155	1.78947
LNC_000762	0.079998	5.01016	0	0	2.64102	10.8149	0	0	0.051958
LNC_029107	1.7181	1.89044	0.013268	0.023443	0.010794	0	2.9991	2.66219	2.82663
LNC_031740	0	0	0	0.080353	0	0	0	0	4.61046
LNC_004497	0	0	0	1.31949	1.37182	0.162427	0	0	0
LNC_011578	5.17912	7.34422	6.21951	0	0	0.003222	6.07982	4.99819	4.72296
LNC_019891	0	0	0	0	0	8.31122	0	0	0
LNC_029940	0	0	0.546508	6.00311	5.29251	7.41934	3.35942	4.14922	5.14429
LNC_002952	7.4647	12.1928	8.26557	6.8338	4.17608	8.33419	0	0	0
LNC_017935	2.08312	3.72737	0.621714	0.438005	0.430423	0	2.73379	1.87822	0
LNC_024073	0	0	0	1.97813	2.11173	0.191707	2.80949	2.9546	2.95285
LNC_027989	0.103735	6.03066	5.66006	0.038191	0	0	0	0	0.118569
LNC_013494	0	15.3263	12.6817	0	0	0	0	0	0
LNC_027707	0	0	0	0.324069	0.718689	0.425382	0	0	0
LNC_000487	0	0	0	13.745	0	0	0	0	9.74968
LNC_029528	3.85906	6.41039	4.10534	2.63007	2.93412	3.88737	0.328245	0.558553	0.269018
LNC_007608	8.2815	6.89966	6.71143	0.044471	0	0.174696	4.14102	4.70869	4.63141
LNC_018359	0	0	0	0.233033	0.437228	0	3.91211	0.130978	1.99378
LNC_019073	0.58167	0	0.086585	0	0	0	0.081662	0	0
LNC_017730	1.6306	3.50467	2.65139	1.82164	1.36719	1.81382	0.091318	0.245067	0.417413
LNC_019145	0	0	0	7.3043	4.37797	2.01285	0	0.13219	0
LNC_000418	0	0	0	0	0.04246	0.287314	0.231608	2.87862	0.464305
LNC_029155	0	0	0	0	0	0	0	3.56983	2.65856
LNC_022634	0	0	0	22.1557	13.6044	15.0827	3.38644	0	0
LNC_021090	0.766502	1.50764	1.75926	1.35919	1.3047	1.2371	0.144474	0	0.003876
LNC_023940	6.84438	0	4.17429	1.63423	0.665383	1.63205	13.179	15.3085	2.56783
LNC_010093	0	2.69297	0.650351	0	0	0	0	0.637127	1.21653
LNC_023680	0	0.120861	0	0.561333	0.805939	0.104276	0	0	0
LNC_002205	0	0	9.33141	0	0	0	1.66787	2.58058	3.64549
LNC_018658	0	0	0	0	0.082782	4.6203	0	0	0
LNC_001272	0	0	0	1.02724	0.141061	0.075699	0.552385	3.62145	0.365025
LNC_019547	0	0.406034	0	1.1834	2.39213	1.38336	0	0.101461	0
LNC_012741	0.014494	0	3.05617	0	0	0	0	0	3.09437
LNC_019449	2.8385	2.60278	0	1.56496	0.324054	0.715486	0	0	0
LNC_009919	0.131619	0.025025	0.550649	2.75034	2.46986	42.636	0.500206	0.487432	4.69888
LNC_001239	7.11892	12.7058	4.99651	4.74444	4.73582	8.61645	0	0	0
LNC_004471	0	0	0	7.03836	10.2974	6.50131	0	0	0
LNC_002452	0	0	0.213688	0.023068	0.013594	0.027829	0	0	3.30525
LNC_001481	0	0	0	2.18933	0	0	0	0	0
LNC_005512	0	0	0	7.88439	5.26837	6.43575	0.557991	0.761898	0.52917
LNC_009563	0.010414	0.163543	0	4.06602	18.5062	0.040316	0	8.62129	0.076984
LNC_029765	1.15342	0	0	1.00917	0.022552	0.185371	0	0	0
LNC_018689	0	0	0	0.038427	0.935684	0.014579	0	1.16661	1.44049
LNC_004926	0	4.75664	0	0.015153	0.000164	0	0	0.822548	0
LNC_029600	0	0	0	0	0	34.576	0	0	0
LNC_022542	411.825	331.484	374.711	150.621	132.603	84.0026	0	2.51795	16.7965
LNC_017950	0	0	0	6.3961	0.115034	0.094731	0.330854	0	2.00827
LNC_015745	3.67528	3.29237	1.96158	0	0.344242	0	4.98455	4.1527	5.91364
LNC_016663	0	8.2666	0	0	0	0	0.041131	0	0.474109
LNC_028027	1.19213	0	1.34323	10.7374	12.0894	9.22769	0	1.20899	0.436242
LNC_012692	0	10.4265	0	0	0	0	0	0.200944	0
LNC_031889	0	0	0	1.3265	1.24661	1.37862	0	0.161973	1.43904
LNC_023817	0	1.14431	0.788749	0	0	0	0	0	1.24327
LNC_011601	0	0	1.49652	0	0	0	0	1.64944	1.00426
LNC_015958	0	0	0	0	15.3598	0	0	0	0
LNC_015822	0	0	0	0	0.580403	1.08202	0	0.765303	0.660966
LNC_032756	0	0	0	0.457334	3.54748	0	0	0	0
LNC_015331	3.49739	0	0	0	0	0.523957	0	0	0
LNC_024143	116.657	0	1.60167	0	0.003868	0.179859	0	4.49812	0.514416
LNC_017578	4.38941	5.57764	2.9975	10.923	8.61346	9.30975	50.6258	49.132	45.7421
LNC_022807	0	0	0	1.06609	0.945697	0.629852	0	0.764902	0
LNC_001522	0	0	0	0	0.330247	1.74456	0	0	0
LNC_002469	0	0	0	1.80747	1.3935	1.10881	0	0	5.2689
LNC_031207	0	0	0	0.554318	0.202817	0	2.72875	2.74034	1.88611
LNC_020971	0	0	0	0.57347	0.436081	1.4601	0	0.801469	0
LNC_004863	0	0	0	0	2.56991	0	0	0	0
LNC_014336	0	0	0	7.56909	0	0	0	0	0
LNC_022347	7.58138	11.9623	3.17804	0.697163	0	4.09763	0	0	0
LNC_017312	0	0	0	7.61463	0.275482	0	0	0	0
LNC_029214	0	0	0.007637	0.06661	0	0	20.9964	0.076221	0.183432
LNC_027216	0	0.152248	0	1.28873	0	4.36762	0	0	0
LNC_001597	3.24092	0.596569	3.74551	0.427534	0.635073	0.176722	0.929845	8.1944	2.12694
LNC_009830	0.182427	0.868394	1.47345	0	0	0	4.28562	0.127016	0.145041
LNC_000881	0	0	0	6.86397	0	4.10347	0	0	0
LNC_029997	1.25486	0.078022	2.27048	20.259	10.2713	8.44359	32.0948	32.1713	28.2218
LNC_027736	0.117188	0	0	7.08231	5.31955	0	0	0	0
LNC_012094	0	0	0	0	0	0	0	3.13306	0
LNC_023140	0	0	0.306215	0	0	0	1.26277	0.692671	1.15237
LNC_005372	0.047252	2.6031	1.12609	0.01245	0.005351	0.010574	8.62145	0.259312	0.008503
LNC_003992	0.038147	0	0	2.50494	1.91229	5.03016	0.240262	0	0.237182
LNC_005816	0.770463	2.64725	3.24173	0	0	0.00526	0	0	0
LNC_021068	0.334447	0	0	0.27095	0.072224	0.407988	4.51068	5.4999	3.88043
LNC_017897	0	0.156093	0	1.01749	0.282464	5.00676	4.38658	2.50217	3.00919
LNC_014714	0	2.28498	0	4.36044	5.12539	4.92664	0	0	0
LNC_010619	0	0	0	4.69776	3.54147	2.11641	0	0	0.458215
LNC_030836	0.903155	1.21144	0.304283	5.40489	12.7976	7.09454	0.100131	3.31249	0.81434
LNC_011064	2.57848	0	1.92921	0.847046	0	0	0	0	0
LNC_000995	0.464328	0.834167	1.17361	0	0.030333	0	0.013912	0	0
LNC_000370	3.14559	0.39338	0	0.828133	2.35706	1.20672	12.5064	4.80005	8.35218
LNC_003449	0	0	0	0	0	6.00021	0	0	0
LNC_029772	0.420868	0.398077	0.102192	6.82903	5.26695	6.09957	1.02278	2.40744	1.78581
LNC_021188	0.779382	0	0.995445	0	0	0	0	0	0
LNC_028473	0	0	0	9.56169	0.087477	0.239072	0	0	0
LNC_020019	0	0	0	0	0	0	0.295193	0.6459	0.417236
LNC_022395	0	7.48177	0	0	0	0	0	0	0
LNC_001247	0	3.05992	0	0	0	0	0	0	0
LNC_024557	0	7.32943	4.02126	0	0	0	0.001006	0.000499	0
LNC_006981	0.013785	0	0	0	0.044164	0	4.9e-05	910.427	1149.51
LNC_007245	0	0	0.133558	0	0	0	2.20943	3.89663	0
LNC_028020	3.30818	0	0	0	4.14305	0	0	0	0
LNC_008408	0.114196	0	0	1.49393	1.88457	0.428387	0	0.023858	0
LNC_019940	0	0	0	0	0	7.52133	0	0	0
LNC_030269	0	0	0	1.73948	0	0	0	0	0
LNC_023705	29.7398	38.2634	27.8803	403.356	438.537	312.897	68.7014	65.5436	95.8294
LNC_013468	0	1.24067	0.724833	0	0	0	0	0.441748	1.32335
LNC_025152	0	0	5.66341	0	0	0	0	0	0
LNC_022079	0	0	0	0.232567	2.44229	0.166067	0.008154	0.003033	0.00747
LNC_013329	0	0.587075	0	0	0	0	0	0.022063	0
LNC_023763	1.43625	12.208	11.695	48.4058	27.5028	43.4185	4.82376	3.94716	5.82978
LNC_028563	7.32348	0	0	5.724	0	2.60093	0	0	0
LNC_024885	0	0	0	0	0	0.187117	2.61806	0	0
LNC_005650	0.085472	0	0	9.33199	5.87489	10.4014	0	1.00637	8.35132
LNC_018419	4.4161	3.69233	2.01982	0	0	0.04785	0	0	0
LNC_032807	0	0	0	0	0	0	16.7803	13.3562	14.4923
LNC_029255	0	0	0	21.042	0	0	0	11.011	0.018041
LNC_012341	0	0	0	0.047793	0.995783	0.654518	0	0	0
LNC_018242	0	0	0.033899	0	0	0	8.40098	0	0
LNC_029801	0.573874	0.189041	0	0.892843	1.58288	1.73886	7.05395	7.76813	6.51934
LNC_032783	0	0	0	0.602355	0.547987	0.928083	1.14994	2.15866	2.36506
LNC_011730	0	0	0	0	0	0	0	0	36131.7
LNC_026960	0	0	0	0	1.46628	4.07655	0	0	0.009574
LNC_024126	0	0	2.37442	6.44314	2.12398	18.8954	0	0	0
LNC_031969	0	0.066097	0	3.49172	3.50907	3.86004	0.02738	0	0.240524
LNC_000248	0	0	0	4.88606	0	0.00225	0	0.942323	0.612936
LNC_008910	0	0	0	0.001638	1.02745	0.154752	1.30087	0.059054	0.664184
LNC_016058	0	0.224788	0	0.007696	0	0	0.346997	8.56814	0.236246
LNC_013128	0.29943	10.6172	0	0	2.08654	0.751827	0	0	0
LNC_009333	1.36987	0	1.12319	1.33551	1.06007	0.487633	0	0	0
LNC_015739	17.0933	30.1983	14.5347	19.4003	16.3616	23.8747	2.55197	2.51761	3.5653
LNC_014135	0	0	0	1.83787	3.78496	12.5323	0	6.07144	0
LNC_029608	0	0	0	0	11.1072	0	0	0	0
LNC_008514	0.058171	0.102555	3.38603	0.060721	0.015097	0.00997	4.54482	0.218226	0.088751
LNC_002270	0	0	0	1.19994	2.36274	2.04116	0	0	0
LNC_012688	0	0	0	0	8.26121	0	0	0	0
LNC_025835	7.83481	0.044512	1.66917	0	2.32897	5.82635	0	0	0
LNC_008516	2.83551	0	0	0	0	0	0	0	0
LNC_000131	6.38189	0	0	0	0	0	0	0.102422	0.099937
LNC_015221	1.71077	1.11111	1.09836	50.337	52.4502	53.7947	21.2837	21.2447	22.9499
LNC_029726	0	0	0	4.08753	4.37066	0	0	0	1.53216
LNC_013133	0	0	0	0.9549	0	0.957221	0	0	0
LNC_020108	5.25857	13.441	10.3342	10.2161	9.52055	11.7202	0	0	0
LNC_032054	4.08341	4.99552	0	0	0.167786	0.59207	0	0	0
LNC_012095	0.270597	1.22183	0.43684	1.24453	0.975174	1.74821	8.8286	8.11428	6.40897
LNC_011537	0	0	0	9.61702	8.48706	24.773	6.33134	7.82238	11.0047
LNC_000472	3.99295	7.10706	2.76501	2.00255	2.12775	0.750242	0.117533	0.399076	0.595551
LNC_017893	0	0	0	0	4.8799	0	0	0	0
LNC_015626	0	0	0	0	0	0	0	0	5.59484
LNC_030350	0	1.19891	0.061213	6.59206	9.01201	6.36872	0	0.078782	0.837096
LNC_021430	0.353829	1.7454	0.895757	14.358	15.7944	16.2481	1.43905	5.70908	5.64604
LNC_029771	0	0	0	3.29594	2.34639	4.965	0.955251	3.84301	3.44271
LNC_019037	0	0	0	0.340769	1.53802	2.25949	3.4894	0.910958	1.77194
LNC_016992	0	0	6.07045	0	0	0	0	0	0
LNC_002572	0	0	0	2.69838	1.79435	2.02419	2.4938	2.7483	2.68082
LNC_008234	0	0.013542	0.277726	0.036876	2.35327	0	0	0	0
LNC_025611	0	13.4175	0	7.48262	0	0	0	0	0
LNC_017604	0	0	0	0	3.39111	3.15176	0	0	0
LNC_031108	0.711757	1.90679	0	0	0	0	0	0	3.64732
LNC_001765	0	0	0.607074	5.8088	4.20143	6.83614	2.80277	0	5.20857
LNC_021953	0	0	0	0.018575	0	0	0	0	7.9757
LNC_001521	0	0	0	3.64197	2.36802	1.31004	9.77658	11.8905	10.7935
LNC_032919	1.02029	1.38149	1.35085	0.405557	0.745319	1.24626	0	0	0
LNC_006227	1.89037	2.13625	5.20065	2.41354	1.47496	1.80889	0	0	0
LNC_021190	0	0	0	0	0	0.066575	7.65125	0	0
LNC_024929	0	0	0	0	10.0881	0	0	0	0
LNC_000911	0	0	0	2.18121	2.76211	2.67962	1.11535	0.62022	1.67321
LNC_017135	0	0	0	0	0.159583	0	0	1.15625	2.81553
LNC_019889	0	0	0.498088	0.031317	1.50661	1.30214	0	0.058624	0.017172
LNC_012306	0	0	0	0	2.08471	6.35898	0	3.18525	0
LNC_012837	2.0473	1.9063	0	0	0	0	2.44402	0	0.233255
LNC_030136	0.004046	0.53008	0.004354	2.9753	2.5103	3.31374	4.54071	5.78666	7.59947
LNC_029770	0	0	0	0.515704	0.894663	0.561643	0	0.348941	0.286982
LNC_001738	1.37362	1.74193	1.36377	67.0551	55.9025	80.0345	15.6576	15.8989	20.2333
LNC_000572	0	0	0	0	22.4593	5.63044	7.83911	0	0.009118
LNC_021149	0	7.30928	0	0	0	0	0	0	0
LNC_018279	0.539277	0	0	0.633973	1.29836	1.33857	0	0	0
LNC_025950	0.63565	2.1628	0.750843	0.583475	0.262103	0.313655	4.84649	2.41663	1.07351
LNC_011356	0	0	0	2.03225	0.402205	0.006417	2.2942	2.31484	0.493429
LNC_009444	0	0	0	0.029369	0	0.035287	0.368675	0.032804	0.004819
LNC_003181	0	0	0	0	1.28428	2.3231	0	0	1.41105
LNC_003109	0	0	0	0.735058	0.058154	0.073718	0	0	0.00019
LNC_000570	0.193371	0	0.052905	1.42771	1.7713	14.7601	24.7395	0.69286	22.5465
LNC_004858	0	0	0	2.11105	0.300034	1.21993	0	0.365177	3.03748
LNC_001495	0	0	0	9.19924	0	0	0	0	0.059776
LNC_008837	0.217361	2.84479	0.010008	0.270998	0.047571	9.2e-05	0.088049	0.01997	0
LNC_029944	0	0	0	0.052991	3.18269	0.074748	1.82048	0	0.124743
LNC_014284	0	0.577489	0	4.25099	0	2.87385	0	0	0
LNC_019485	0	5.77092	9.82161	0	0	0	0.833046	0	0.02343
LNC_018827	0	0	0	0	0	0	0	0	4.91842
LNC_005467	1.66726	1.50801	1.21481	0	0.014617	0.053532	0.056459	0.031172	0.050064
LNC_009146	3.4568	4.66459	0	0	0	0	0	0	0.031595
LNC_008397	0	0	0	0	0	0	0	162.972	0
LNC_029754	0	0	0	0	0	0	1.62938	2.00656	1.19531
LNC_004109	3.29817	3.05503	2.80224	1.99607	1.90108	5.29726	42.5522	36.7081	30.5818
LNC_016723	0.011001	0.127861	0	0.489738	2.61594	0.779209	2.20599	0.300506	1.38399
LNC_000351	0	0	2.56495	0	0	0	0	0	0
LNC_016450	2.51028	0.166567	3.67791	67.2563	16.5971	6.33327	0	1.01758	2.32061
LNC_020989	0	0	0	1.22095	0	1.28564	11.0809	8.30714	5.42673
LNC_014319	0	0	0	0	0	0	0	0	9.59827
LNC_019171	8.5072	21.5522	9.83344	6.76399	2.90145	12.127	0.841539	0.011128	1.38307
LNC_010659	0	0	0	1.16104	4.45536	0	3.58485	3.907	0
LNC_018122	0	0	0	1.09189	1.26141	0.777217	0.241805	0.064004	0.253831
LNC_023109	0	0	0	0	3.98771	0	5.71311	0	0
LNC_012527	0	0	0	0	0.379841	6.83547	0	0	0
LNC_018083	1.99233	2.69327	3.90535	0.195558	0.490233	0.754155	0.625787	0.750599	0.214804
LNC_032758	0	0	0	0	2.46444	0.018214	0	0	0
LNC_017697	0	5.23194	0	0	0	1.58634	0	0	0
LNC_000720	0	0	0	0	0.933747	0.573605	0	0.037994	0
LNC_002981	16.5682	0	0	0	0	0	0	0	0
XR_001299823.2	0	0	0	1.07024	1.12519	0.765318	0	0	0
LNC_010888	0.072158	0.160727	0	4.36307	5.98146	5.12121	1.09465	5.33343	1.31104
LNC_009602	0	0	0	0	0	0	0	9.04478	0
LNC_030796	0.099446	0.157174	0	1.8564	5.09896	4.65905	0.96461	3.76267	0
LNC_005554	0.341895	0	0	0	0.076396	0	0.55524	0.053496	7.41811
LNC_029763	0	4.31312	2.85515	0.236158	0.035274	0.088836	0.033976	0.212353	0.031679
LNC_005331	0	0	0	0.235796	1.72392	1.33513	1.4381	0.361252	1.65928
LNC_011918	1.9563	1.57549	1.52934	0.519203	0	0	2.35297	2.25646	2.93684
LNC_019801	0	2.17209	0	0	0.027432	0	0.828456	0.384935	0
LNC_024729	0	0	0	0	1.3291	0	0	0	0
LNC_006285	0	3.41978	2.22791	11.8608	14.9912	15.0759	1.16346	1.31955	1.07921
LNC_021113	0	0	0	0	0	0	3.84508	6.57643	0.111813
LNC_002440	1.12428	4.51726	3.09023	0.952685	1.74206	0.548545	0	0	0
LNC_004303	0	0	0	0	0	0	0.397331	0	2.05549
LNC_027721	0	0	0	3.96906	4.58359	5.52764	0	0	0
LNC_025564	0.259474	0	2.43232	3.33946	0	0	19.8194	4.4867	42.3826
LNC_016589	0.121109	1.38561	3.56897	0	0	0	0	0	1.44609
LNC_029642	0	0	0	1.96033	0	12.7373	0	0	0
LNC_015149	0	0	0	0	0	0	0	0	112.53
LNC_017256	0.36918	0.029733	1.13414	0.054544	0	0	0	0.261981	0.76816
LNC_008244	2.75217	6.55356	2.67563	0.626077	1.84588	2.74711	0	0.063916	0.41839
LNC_005489	0	1.04339	0.073353	0.000784	0	0	0	0	0
LNC_010966	0.593527	0	4.01631	0.00924	0.61346	0	0	0.067137	0
LNC_027378	0	0	0	0.98387	0.501581	0.299074	5.44601	1.24608	3.67799
LNC_010600	3.77143	1.57993	2.75906	0.360735	0.221271	0.596652	0.281479	0	0.195473
LNC_003495	0	0	0	0.14869	0	0	4.74446	2.97362	0.09084
LNC_001002	0	0	0	0	2.65889	0	0	0	0
LNC_004501	0.771857	1.22569	0.387139	0	0	0.146056	1.4342	0	1.56056
LNC_031941	0	0.720637	13.5534	0.227452	0.509286	1.4195	5.2898	7.89448	8.47816
LNC_018501	0	0	0	9.05393	0	0	0	0	0
LNC_024000	0.035307	0.087362	0.078729	0.642854	0.395843	7.44677	0.655724	0	0.390937
LNC_017339	1.02026	1.01922	3.61501	0.00712	0.049516	0.007534	1.05333	0.477683	0.110852
LNC_023404	1.7914	0	1.42624	0.143458	0	0	0.981187	1.279	0.493242
LNC_009677	0	0	0	1.39931	0.048695	0.664232	0	9.48292	0
LNC_017560	4.03368	6.9947	3.83139	2.17732	2.01526	2.45533	0	0.225151	0.848538
LNC_007429	0	4.24087	2.60823	5.85149	10.0705	6.1643	112.51	133.217	36.9474
LNC_000428	0	0	0	1.26551	0.877799	1.84422	3.48599	3.1824	3.10607
LNC_026408	0	0	0	0	0	0	0	1.86267	0
LNC_023961	0.475934	5.95067	5.13192	0.065993	4.60403	1.257	0	0.616212	0.073841
LNC_023033	0	0	0	0	0	0	0.0511	0.576456	2.88938
LNC_014210	2.11856	4.36891	1.20192	0.774757	0.396802	1.27398	0	0	0
LNC_006563	0	0.301226	0.050619	3.70955	13.9307	38.0601	4.35671	0.029725	0.000772
LNC_010453	0	0	0	0.92452	0.317035	0.411975	0.891583	1.2201	1.15892
LNC_021754	0	0	0	0	0	2.12263	0	0	0
LNC_009611	0	0	0.063133	0.027156	13.8657	13.4505	0.069187	0	0.041965
LNC_015823	8.85842	0.437666	0.471491	0.025095	0.048226	0.249433	8.37843	0	0
LNC_016957	4.3017	0	0	0	4e-06	0	0.001088	0	0
LNC_015776	0	0.188827	0	0.071041	0.01222	6.39391	0.096068	5.2139	5.60955
LNC_019228	5.06929	2.11978	7.39199	95.5076	98.8725	63.5482	17.258	21.0944	24.3931
LNC_024120	0	0	0	2.91192	0	2.81802	3.64261	5.74497	1.7289
LNC_028443	4.67324	4.16304	6.44611	0	0	0	1.08057	0.449975	0.344299
LNC_002786	0	0	5.92346	0	0	0	0	0	7.29469
LNC_030760	2.29872	0.168777	3.65152	0	0.194222	0.037739	0.131118	0	0.895243
LNC_001456	0.289589	0.666296	0.756448	0.597082	0.09134	0.025141	1.43627	2.38338	1.92499
LNC_015738	0	0	0	1.00855	0.382078	0.100945	2.21006	2.30249	2.00682
LNC_027996	0.310435	0	0	1.65468	1.30663	0.26877	0	0	0
LNC_010368	2.48496	13.2383	4.56002	7.1807	8.60992	6.98951	0.001186	0.354806	0
LNC_011281	0.339448	0.575659	0.459253	0.812469	0.816502	0.626043	6.45475	3.53863	5.27961
LNC_003113	1.08368	0.353563	0	0	0	0	0.286713	0	0.733335
LNC_023023	1.15135	0.287646	2.35754	3.53382	1.12517	3.15773	12.7183	10.5503	9.18194
LNC_015842	0	0	0	1.35807	0.101935	0	2.16833	1.4306	1.07462
LNC_008485	0	0	0	0.032779	0.751382	3.0602	0	0	0.754696
LNC_004437	0	0.360961	0	0.148406	4.61543	2.38881	3.8628	2.53384	3.84559
LNC_012878	1.99842	3.70078	3.57889	0	0.059935	0.002766	0.129399	3.63671	5.72709
LNC_014475	0	0.233601	0.261958	5.28993	3.70422	6.33539	0	0.061262	6.35745
LNC_013830	0	0	0	1.4587	0	0	2.74107	3.32762	0
LNC_029276	0.778353	0.878104	0.670142	0.150617	0.511897	0	5.52091	0.006082	6.65522
XR_002344446.1	0	0	0	0.106934	0.067576	0.292932	0	0	0
LNC_008083	1.12805	2.69445	2.01231	0.184359	0.168501	0.109775	0.393983	0.229448	4.08511
LNC_006696	0	0	0	0.852871	1.76816	1.54939	0	0	0
LNC_013819	5.783	8.63236	4.56853	1.81858	4.80871	4.20266	13.5019	23.8373	23.1693
LNC_007480	2.19478	0	1.27955	0.228786	0	0	0.904403	0.658401	3.11801
LNC_013850	0	0	0	43.2365	0	0	0	0	0
LNC_009926	0	0	0	0.344527	2.78024	1.88051	0.657018	0.716157	0.606849
LNC_021151	1.64649	2.87604	2.49867	0	0.029631	0.032092	0.223639	0	1.13709
LNC_027321	0	0	0	1.23185	6.74086	1.40356	2.92279	3.08396	2.9707
LNC_033250	15.0626	32.3154	22.1622	2.46167	2.29205	1.8427	0.095093	0.385083	0.63119
LNC_005912	10.0662	3.4693	0	0	0	0	0	0	0
XR_002336989.1	0.966627	1.52757	0.790724	4.87118	4.9858	3.2598	0.200381	0.390354	0
LNC_009296	0	0	0	0.041954	0	69.5208	0	0	0
LNC_017945	0	0	3.27673	0	0	2.52376	0	0	0
LNC_000634	0	0	0	0.261123	0.198706	0.271556	0	0.151276	0.48384
LNC_004272	1.99207	1.71735	0.810606	0.869732	0.073416	0.050523	6.63387	3.21865	2.15021
LNC_004959	0	0	0	0	0.754864	0.381654	4.30183	2.65069	0.633363
LNC_006737	0	0	0	3.21377	0	0	0.276967	0	0
LNC_030217	2.99942	2.54803	2.04942	26.7548	24.2291	25.2236	22.8525	24.2748	27.5354
LNC_010674	3.36016	1.27987	0.023396	0	33.3008	0.031807	14.4356	15.7034	17.605
LNC_023968	0	7.54067	0	0	0.602998	1.16458	0	0	0
LNC_014383	85.4588	72.2554	103.918	11.5931	4.57311	24.282	59.2494	35.1491	41.6856
LNC_033181	0	0.142946	0	5.59988	1.92099	0.334678	0	2.89099	2.44841
LNC_032750	0	0	0.219471	3.90892	3.51874	3.367	0	0.500307	0.254649
LNC_015045	6.92786	0	2.86332	0.760753	0.841134	0.673664	0	0	0
LNC_001029	0.052313	0.173596	1.69022	0	0	0	0.027952	0	0.166254
LNC_009196	0.084178	11.5457	0.039714	0	0	0.031379	0.184187	0	0.064342
LNC_019990	0	0	0.065551	5.5889	5.08534	6.39982	0.073721	0.073241	0.069026
LNC_030779	0	4.2644	0	0.157243	0	0	0.601307	7.92953	5.28726
LNC_008252	0	0	0	8.86025	12.9936	16.5958	0	0	0.045087
LNC_009657	4.28305	0	0	0	0	0	0	0	0
LNC_014353	0	0	0	0	0	0	0	7.01555	0
LNC_005846	0	2.01224	2.02522	0.660322	0.132024	0	0.079866	12.3806	1.76178
LNC_026869	0	0	0.883758	10.3706	8.0483	5.44049	6.83805	5.13287	7.32483
LNC_006428	0.622376	0	2.09804	43.1394	48.0191	35.6744	10.9643	13.9524	11.7154
LNC_031482	0	0	0	3.58845	0	0	0	0	0
LNC_001121	0.02054	0	0	3.18878	1.8911	2.55579	0.058863	4.36523	4.97505
LNC_023120	0	0	0	0	1.93202	2.92141	1.23857	0.213178	0
LNC_015409	0	0	0	0.219715	0.486796	0.203108	0.810043	0.169221	0.110525
LNC_009798	0	0.881814	0	1017.32	1212.77	864.589	0	0	4.94604
LNC_008299	0	0	0	0	3.25329	0	0	0	0
LNC_006905	0	0	0.00677	0.004669	25.4575	0	10.6137	0	0
LNC_030286	0	0	0	0	0	0	0	5.10037	0
LNC_000523	0.048508	0.073259	1.40882	0	0	0	0	0	0
LNC_012881	0	0	0	0	2.67189	4.09899	0	0.318515	0.818755
LNC_008960	0	2.57368	2.1268	0	0	0	2.29386	1.39047	0
LNC_033252	8.8693	5.42906	4.77183	0	0	0	0	0	0.484472
LNC_030469	0	0	0	0	0	0.540606	0.145193	0.182586	0.712796
LNC_007482	0	0	0	0	0	0.022676	0.094618	0.001848	5.74328
LNC_010791	0	0	0	0	2.9115	3.20497	0	0	0
LNC_029792	0	0	0	1.08066	0.068032	1.1028	0.296251	4.10188	5.5635
LNC_001383	0	0	0	1.46937	1.94087	1.28916	0	0	0.08076
LNC_018266	0	0	0	1.10169	0.445557	0	0.2296	0	0.000648
LNC_000331	0	0	0	7.47689	0	4.70173	1.42211	5.78581	2.26631
LNC_021670	0	0	0	8.60055	1.48253	7.07944	10.7959	0.898104	0.036709
LNC_016774	0	0	0	0	0	16.3429	0	0.711065	0.457966
LNC_004195	0	0	0	0	0	0.255485	3.07953	1.13555	0.465663
LNC_016106	23.103	6.76262	5.82605	6.66988	2.264	4.63026	0	0	0.689781
LNC_004118	0.144776	0	4.09019	0	0	0	0	0	0
LNC_030706	2.56636	2.657	2.13191	0	0	0.025567	0	0	0
LNC_013141	2.86022	0.297138	2.19386	0.234639	0.606089	0.398043	0	0	0
LNC_028465	0	0	0	0	12.8151	0	0	3.56777	0
LNC_032309	0	0	0	0.619026	0	3.97561	0.847949	4.63406	1.01818
LNC_003753	0	0.194932	0	0.821617	2.04524	2.85254	0	0	0
LNC_005898	0	0	0	17.9011	13.0938	22.4611	2.41629	2.2042	5.88976
LNC_032763	0	0	0	4.9e-05	0	0	0.10563	2.73501	0.000763
LNC_001958	0	0	0	0	2.62697	1.13824	0.83834	4.47158	0
LNC_008982	0	0	0	0	0	0	0	1.19866	0
LNC_024149	0	0	0	537.76	0	0	233.225	0	0
LNC_025358	0.251037	0.994887	0	3.44206	4.1139	1.70226	0	0	0
LNC_017801	2.96397	0.178023	3.50623	0	0	0	0.01585	0.005032	0
LNC_031469	0	0	0	0	0	0	4.83745	1.61037	2.81229
LNC_007233	0	0	0	0	0.109875	9.1917	0	0	0
LNC_004147	0	0	0	0	0	0	0	8.29939	0
NR_033705.1	2.13217	0	0.77151	1.5433	3.6249	2.51458	0	0	0.272645
LNC_011148	0	0	0	0.176798	0.036915	0.121684	0.592643	0.641581	1.44111
LNC_021535	0	0	3.91477	0	0	0	0	0	0
LNC_001949	0	0	0	4.7106	0	0	0	0	0
LNC_024254	0	0	0	20.0763	0	0	0	0	0
LNC_030950	0	0	0	0.421317	0.840534	0.874808	1.43131	1.99297	3.20301
LNC_008396	0	0	0	0	0	0	10.5028	0	0
LNC_013143	0	0	0	0	0	0	0	1.62703	0
LNC_006282	0	0	0	4.98793	1.45908	1.21899	8.5836	11.8123	13.8614
LNC_029930	0	0	0	1.79551	1.02167	1.86278	1.40549	2.75211	1.26097
LNC_006782	2.95171	9.53126	2.67868	22.4664	25.4486	30.9935	64.7571	70.7037	73.3946
LNC_029195	0	0	0	0	0	0	0	2.08378	0
LNC_020172	0	0	0	1.89343	1.31114	0.020199	0.033896	0.540156	0.060266
LNC_032232	0	0	0	1.01444	0.55453	0	24.0934	10.7524	9.04553
LNC_000560	0	0.302673	0.070633	0.563349	0.30374	0.400045	5.4819	3.27395	3.84285
LNC_033095	7.79499	9.16955	9.5973	28.523	34.7712	25.811	2.25201	2.19228	2.90931
LNC_001589	0	0	0	4.57677	0.610607	11.4078	0.273213	0.090762	0.09883
LNC_012554	0	0	0	2.01319	3.31593	1.18723	6.45498	4.18868	3.83057
LNC_005414	0	0	0	3.51241	2.86203	4.21147	6.46053	3.70985	1.341
LNC_026326	0	0.016105	0.050472	6.35061	5.74599	4.01562	0.045905	0.193288	0
LNC_032786	3.1516	0	1.43894	0	0	0	0	0	0
LNC_026835	0	0	0	0	0.202335	0.60762	0.845441	0.130061	2.0684
LNC_015268	0	0	0	1.47418	0.872076	0.524544	0.603759	1.91408	1.71903
LNC_028065	0	0	0	5.11676	4.32253	7.25837	5.31967	5.75818	2.89335
LNC_024927	0.152904	0.606195	0.061776	3.09085	3.66956	3.58168	0.110112	0.293906	3.12616
LNC_019288	0	0	0	0	1.37819	0	0	0	0
LNC_023590	1.31134	4.02979	1.01663	5.68806	5.06437	6.00916	0.500574	0.330469	0.380265
LNC_032953	0	1.06992	0	27.3773	11.3929	1.63861	0	14.6553	10.9381
LNC_032976	0.149855	0.437166	0	1.54915	1.14848	1.25292	6.68868	2.45713	3.34103
LNC_032761	0	0	0	0.945456	0	4.47774	0.748704	0	0.46892
LNC_012388	0	0	0.238439	0	0.87325	0.764604	2.32515	1.63961	4.09826
LNC_021382	2.54464	0	0	7.26166	3.6398	11.6321	0.46429	0	0
LNC_017432	0	0	0	3.20506	3.56682	4.91949	0	4.89939	2.78604
LNC_005118	22.5581	0	0	0	0	0	0	0	0
LNC_012855	0.172337	0.04156	0.371607	0.710661	0.064897	0.2199	4.61102	2.9007	10.7693
LNC_010947	2.39561	0	0	0	0.084451	1.54126	0	0	0
LNC_000576	0	0	0	106.305	3.46831	0	0	0	0
LNC_008256	0.009539	0.18937	1.03626	0	0.189183	0	0	0	0
LNC_021981	0	0	0	15.6606	7.70545	18.0012	0	0	0.470964
LNC_014119	0	0	0.037065	3.67889	6.45519	1.54721	2.89579	3.08627	0.067162
LNC_028784	0	2.98981	0	0	2.65474	8.59826	0.009668	0.000324	0
LNC_015732	1.5942	1.91634	1.65352	13.106	7.80312	30.1616	26.3184	26.3882	30.0915
LNC_012646	0	0	0	26.185	0.768494	0.200486	5.76637	10.7614	0.374708
LNC_031739	0	0	0	0	0	1.50478	0	0	0
LNC_006640	0	0	7.95834	0	0	0	0	0	0
LNC_018459	0	0	0.106575	2.48144	0.31376	0.332161	2.18832	0.862291	1.34284
LNC_010043	0.799385	1.51514	0.791605	0	0	0	0	0.123234	0.000276
LNC_025731	0.338338	3.97522	2.06546	0.308967	0.021306	0.062842	0.008357	0.028594	0
LNC_016093	0	0	0	0	0	1.04889	0	0	12.0408
LNC_015173	30.9408	0	11.7133	20.0718	25.3383	26.002	0	0	0
LNC_025891	0	4.016	0	1.41183	0.556226	1.68626	0	0	0
LNC_032341	0	0	0	7.91778	5.58315	7.19466	6.47358	9.29638	9.43726
LNC_008492	0.001305	0	0	0.404271	0.164606	0.002046	3.49216	0.086138	0.442185
LNC_003778	6.70856	0	0	0	0	0	0	0.136634	0.947803
LNC_012685	6.2349	0	6.64983	0.40621	0	0	0.274396	0.342164	0.609851
LNC_002023	0	0	0	0.195454	2.18896	1.07626	0.588548	0.442666	1.81051
LNC_012618	0.003799	4.09189	1.77572	0.350667	0.08217	1.01609	5.58029	4.52554	6.67246
LNC_024380	0	0	0	0	1.35883	0	0	0	0
LNC_010896	0	0	0	0.810741	0.814202	0.325571	0	0	0
LNC_006675	7.82439	0	2.17219	0	0	0	0	0.094612	4.77848
LNC_015309	0	0	0.956966	2.91808	0.776078	1.07447	10.7251	9.23586	7.31822
LNC_032471	0	0	0	1.10288	0	0.854792	0	0	0
LNC_020803	1.38083	0.645988	0.743461	0.114264	0.277306	0.680677	1.20406	3.85693	7.0147
LNC_007648	17.861	0	0	0	0	0	0	0	0
LNC_024234	0	0	0	7.39696	10.7302	0	0	0	0
LNC_019720	0	0	0	5.10456	0	0	0.007913	0.02379	0
LNC_017385	0	0	0	1.68664	3.01703	3.11827	0	0	0
LNC_010376	0	0	0	102.941	0	0	0	0	0
LNC_019401	0	0	1.45699	0	0	0	0	0	0
LNC_033089	0	0	0	0	0.424189	0	3.42264	2.62304	0.00668
LNC_012161	4.90022	0	0	0	0	0	0	0	0
LNC_033143	0	0	0	86.3556	0	1.29669	0	0	0
LNC_013995	10.9674	6.20768	6.72908	3.03333	0.948255	0.956431	0.678307	1.73887	1.91097
LNC_021364	4.82568	6.59359	0	0.108636	0	0.101006	2.70533	5.11926	0
LNC_027839	0	0	0	0	0.301415	0	4.34367	14.7897	3.52102
LNC_032965	0	0	0	0.10652	0.341963	0.34661	4.32895	7.00566	5.47626
LNC_024262	4.13533	5.49907	0	0	0	0.020699	6.67133	6.66566	0
LNC_002689	0	0	0	0.123191	3.48743	0.145561	0	0	0
LNC_003919	0.322656	0	0	0.919474	6.06766	1.58469	37.5927	6.07112	1.26161
LNC_015592	0	0	0	0.409387	0.242875	0	5.68791	4.62224	0.333177
LNC_019744	0.06908	0	0.180343	0.177844	27.7625	25.8934	0.158833	0.08232	0.630607
LNC_022507	0	0	0	0	0	5.59065	0	0	0
LNC_023711	0	0	0	2.42942	0	2.59468	3.47471	2.82489	4.78329
LNC_000952	0	7.33641	3.38437	2.75	0	0.078183	0	0	0
LNC_019404	0	0	0	0.544667	0	0	0.148766	1.05292	0.573329
LNC_019025	0	0.922683	1.12491	0.697179	0.740244	112.187	30.3282	0.068263	30.6671
LNC_004338	2.35853	0	0.432916	0	0	0.002964	0.040589	0.045223	0.022512
LNC_015813	0	0	0	0.086328	1.56869	0.00431	1.94236	0	0
LNC_025317	0	0	4.14581	0	0.019856	0.020416	4.61902	3.64903	1.92083
LNC_020587	2.72797	5.05831	2.33283	34.9265	44.187	33.5762	15.0535	11.2114	23.7584
LNC_012476	0	0	0	0	0	4.135	0	0	0
LNC_012479	0	18.0699	0	0	0	0	0	0	0
LNC_007705	0	0	0	0	23.266	0	0	0	0
LNC_016290	0	0	0.078735	0	0	0	0.936238	0.010719	0.577982
LNC_007359	3.16047	7.90358	6.08761	0	17.7903	8.75938	0.028498	0	0.085676
LNC_007069	0	0.654488	3.31035	0	0	0.001612	0.723719	0	0
LNC_014009	0	0	0	0	0	17.0058	0	0	0
LNC_009582	0	3.62504	0	4.59458	2.66139	4.04008	23.2454	15.5791	25.305
LNC_012329	0	0	0	4.27197	1.77045	2.6494	0	0.775654	0.44196
LNC_008209	0	0	0	1.24859	0.778277	0.306809	0.183046	0	0
LNC_014817	0	0	0	33.011	22.4748	11.3137	0	5.46442	0
LNC_027258	25.1918	36.408	25.3932	14.7246	15.3402	20.6849	3.63626	4.63504	5.50026
LNC_028940	0	0	0	0.496775	0	5.31899	0	0.582935	0
XR_002339673.1	0	0	0	0.158362	0	0.489575	1.06991	0.590507	1.21082
LNC_004225	0	5.90894	0.030308	0.125163	0.023139	0.086996	0.087098	0.198839	0.041627
LNC_032281	6.76008	0	0	0	0	0	0	0	0
LNC_010339	0	0	0	0	0	0	5.50391	0	0
LNC_025241	1.07822	2.53078	0.586958	0	0	0	0.844396	0	0.228008
LNC_022009	0	0	0	0.31119	0.042082	2.17859	4.07673	7.14607	4.90966
LNC_002850	0.008849	0	0	0	0.793539	0.00669	0	0	0
LNC_006446	0	0	0	0.940924	7.38747	2.90758	0	6.91092	5.5951
LNC_028691	0	0	0	0.397996	0	0	12.441	17.8836	13.4009
LNC_010051	0.742177	1.87032	0.674236	9.01671	8.28163	8.02117	8.57074	8.32049	9.74648
LNC_021763	0.002428	0.086287	0	0	0.004991	0	0.151528	0.116184	0.438562
LNC_020877	0	0	0	27.5614	29.6726	26.4631	16.6358	15.9879	16.2239
LNC_032545	0	0	0	0	0	0.062567	0.635241	5.68362	1.92193
LNC_006223	0.287591	0.110672	0.587582	0	0.000701	0.000567	0.002144	0	0.002128
LNC_033113	18.3109	18.9642	22.3564	27.9965	34.6512	29.5699	3.5681	4.25556	2.35452
LNC_025800	4.1075	4.78308	4.61739	2.73975	2.15854	3.1175	22.9134	20.0873	17.7594
LNC_007655	0	0	0	0	0	20.3428	0	0	0
LNC_008559	7.80941	0	0	4.2454	12.3065	5.68054	0	0	0
LNC_027419	0	0	0	0.251204	0.090888	4.73571	0	0.087272	0.161018
LNC_012660	0	0	0	0	0	0	4.56889	6.73662	0
LNC_017297	0	0	0	0.012718	0	0	0.614642	0.103521	0.123582
XR_002335526.1	0	0.116453	0	0	0	0	0.586658	0.683841	0.391141
LNC_024783	0	0	0	0	0	14.0351	0	0	0
LNC_029291	0	0	0	0	0.509671	0	0	2.75854	15.239
LNC_018556	1.31829	1.41801	0	2.21156	3.13533	0.748189	0	0	0
LNC_010586	0	0	0	2.76606	0	0.132808	0.974271	0	3.35679
LNC_033064	0	0	0	0	0.388374	0	0.648485	0.24138	0.345648
LNC_008359	0.000718	0	0	0.000325	0.427428	0.000146	0.694491	0	2.54719
LNC_003396	1.87433	2.95445	2.21604	46.6251	47.996	42.8424	9.77942	10.115	8.07688
LNC_019119	0.050608	0	0.109498	0	0	0.041955	5.79807	0.072948	0.001556
LNC_014653	1.51269	1.12388	1.87341	57.0797	74.4343	49.4572	22.2951	9.71716	27.6212
LNC_016017	0	0	0	2.42165	0.074401	9.54179	0	0	0
LNC_015579	0	0	0	0	1.92535	0.001823	0	0.128311	0.434351
LNC_033083	0	0	0	2.9047	0	0.447661	0.383269	0	0
LNC_031593	0	0	9.44499	0	0	0	0	0	0
LNC_019510	0.10499	0	0	4.44437	1.16383	1.51483	0.340011	0.684865	0.503262
XR_001304313.2	0	0	0	0.132678	0.045819	0	0.068832	0.253348	0.1609
LNC_003522	0	0	0	0.96416	0.880976	1.81257	0.998366	0	1.14115
LNC_003541	0	0	0	0	0	0	17.5859	9.21841	12.2562
LNC_010030	0	0	1.36216	10.8363	9.33822	7.50055	0.306648	0.513737	0
LNC_013029	0	0	0	0	0	0	0	2.53664	2.11991
LNC_017071	0	0	0	0	0.128561	0	0	0.209513	11.3722
LNC_007310	0.066165	0	2.28397	0.021437	0	0.025599	0	4.0354	0
LNC_023108	0.227189	0	0	0	0	0	0.943649	0	0.017103
LNC_024767	0	0	0	0	0	0	0	3.81567	0.059609
LNC_017610	0	0	0	0	0	131.638	0	38.1249	0
LNC_017331	0	0	0	1.75154	0.31748	9.25594	0	0	0
LNC_006829	0	0	0	7.77742	4.86618	2.79433	0	0	0
LNC_033184	0.335685	0	0	105.384	115.306	88.591	0	0	0.16633
LNC_012824	0	0	1.49894	0	0	0	0	0	0
LNC_013124	0	0	0	32.5608	12.8106	34.9596	23.9011	23.1223	25.4236
LNC_027469	0.846308	0.837069	1.66958	18.2962	17.4958	14.2081	0	10.9705	10.2556
LNC_020630	0	0	0	0.615308	2.00347	0.699172	0	2.37611	0
LNC_013447	0	0	0	21.6135	0.165627	0	0	0	0
LNC_012412	0	0	0	15.8707	6.63762	7.41218	11.5624	5.29148	0
LNC_022097	0	0	0	1.13695	0.508835	0.660287	4.13397	3.36932	1.55852
LNC_001429	0	0	0.2063	9.74473	12.1447	12.4126	0.027269	8.35343	10.9526
LNC_024674	0	0	0	3.77467	0	0	0	0	0
XR_002345960.1	0	0	0	0.685457	1.27395	0.854012	0	0.090362	0.04195
LNC_023687	0.005211	1.02142	0	1.1608	0	1.14987	0.022704	0.014262	0.008614
LNC_004410	0	0	0	0	0	0	0.088915	0	1.6687
LNC_004356	0	0.147658	0.022759	2.91942	0.709836	0.813107	0.333563	1.0096	0.372412
LNC_017920	12.6937	0.858155	3.80274	0.737767	0.742493	0.992416	0.075129	5.18986	0.258979
LNC_012791	8.69269	0	0.047439	0	0	0.236605	0	0	0.041921
LNC_010856	0	0	0	0	0	2.17822	0	0	0
LNC_024429	0.242786	0.232741	0.183386	0	0	0	0	0.175142	0
LNC_032476	0	0	0	0	0.00529	0	0.757623	1.16939	0
LNC_012153	0	0.477575	1.76742	0	0	0.016448	0.209885	0.105922	0.313544
LNC_018971	1.98364	2.92877	0.691785	0.358259	0.134596	0.094463	4.01232	4.37918	3.71115
LNC_008505	0	0	0	34.8338	18.8075	19.6467	5.56119	0.476375	7.26559
LNC_006293	0	0	0	1.13155	0.000778	40.9115	0	0.342934	21.5441
LNC_005691	0	0	0	1.5	0.623127	0.051067	0.562929	1.61902	0.099726
LNC_017630	4.04218	0.085676	0.044013	0.425307	0.166098	0.840468	0	0.117868	0.024817
LNC_023728	0	0	0	0	3.99626	0.24419	1.27927	0	0
LNC_004358	0	0	0	0	5.57076	3.2861	0	1.24215	0
LNC_002295	0	0.009589	0	6.53096	9.06636	8.36542	0	0	0.073273
LNC_002691	1.32817	0	0.961073	23.6861	16.0476	24.3852	0.234552	0.39456	0.675083
LNC_006297	0	0	0	0	0.011043	0	0.071518	0.018902	7.50851
LNC_025255	0	0	0	0.737342	0.714374	1.55548	0	0	1.29984
LNC_017736	0	0	0	42.7548	14.5902	1.67054	0	34.1186	0
LNC_020725	1.3346	0.159253	0	0	0	0	1.61167	3.56051	1.57392
LNC_023403	0	0	0	1.29876	0.759599	1.50042	10.5133	4.18004	7.32539
LNC_030119	7.28368	0.296052	4.36474	18.9122	2.6154	5.2658	0.488786	0.815464	0.5691
LNC_019845	0	0	0	1.41978	0	0.038179	1.16129	1.93848	1.19541
LNC_018749	0	0	0	0.023723	0	0	0.178714	0.120272	2.6971
LNC_021950	0	0	0	0	0	0	3.52168	5.87073	2.74022
LNC_004219	0	21.7839	0	0	0	0	15.2958	0	0
LNC_023523	0	0	0	0	0	8.00149	0	0	0
LNC_010244	0	0	0	0	0	0	0	0	0.994165
XR_001304693.2	6.63176	9.02751	5.78088	5.77867	5.104	6.29287	0.81114	1.03107	1.43604
LNC_024160	0	0	0	1.71395	3.97797	5.2994	0	0	0
LNC_025825	0	0	0	0.030305	0.27394	0.072593	1.11511	2.91068	1.83743
LNC_006156	0	0	0	3.0792	0.590832	1.45423	5.74323	2.95669	1.13138
LNC_032948	0	0.347975	0	9.42767	2.46858	0.581626	0.276258	7.69572	4.25972
LNC_031943	0.600599	4.60349	0.552932	3.16072	2.12072	12.3286	0.079747	0.299475	0.447583
LNC_014391	1.38185	0.851206	0.826767	0.127729	0.021232	0.002711	0.180022	0.326101	0.201952
LNC_026976	0	0	0	0	0	0	1.1162	2.88027	2.76812
LNC_026341	0.874826	0.030413	0.155873	0.035931	18.9315	0	0.052265	0.001951	0.213504
LNC_031254	0	0	0	0	1.36054	0	12.9974	0	0
LNC_028883	0	0	0	0	3.20533	0.130224	0.049406	0.057417	0.061297
LNC_000106	0	0	0	0	5.17303	0	0	0	0
LNC_013832	0	3.41467	0	0	0	0	0	0	0
LNC_006865	6159.36	2428.2	1423.58	3538.19	0	1672.04	191.442	32.8909	78.9467
LNC_020927	0	0	0	24.8715	10.0115	12.8079	1.5395	0.031704	0
XR_001304261.2	0	0	0	0.318628	0.268941	0	0.353129	0.33064	0.452702
LNC_008668	4.00686	1.93111	9.365	2.64588	1.92813	2.54616	0	0.370194	0.32873
LNC_030851	0	0	0	2.83342	7.10968	6.19782	0	0	0
LNC_026446	3.52716	0	2.90597	3.14455	3.02396	5.19133	19.2583	19.078	16.936
LNC_016468	1.32166	0.984307	0	0	0	0	2.8279	3.52699	3.24839
LNC_024468	2.60408	3.67982	1.8261	0.593358	0.063448	0.792612	0.618679	0.743757	0
LNC_029719	13.2542	14.0115	15.844	2.62812	2.76627	1.79862	2.14211	1.14108	1.47346
LNC_019792	1.63551	0	0	0	0	0	0	2.05128	0
LNC_030644	0	0	4.82174	0	0	0	0	0	0
LNC_002242	0	0.004718	0.065601	6.65353	0.048783	0.0262	0.025975	0.145384	0.045168
LNC_004157	0	0.149932	0	0.967838	0	2.913	5.70905	1.45134	0.832898
LNC_023892	0	0	0	0	0	0	9.17092	0	22.4128
LNC_024850	0	0	0	9.3799	9.14923	9.18369	6.08347	6.45064	8.5754
LNC_006764	0	0	0	8.91051	7.34064	9.7567	11.3888	7.7544	14.4643
LNC_014633	0	0	0	3.71997	3.59074	2.14784	0	0	0
LNC_027987	0.343566	0.230249	0.182193	1.3739	6.0872	2.34445	0.787079	0.727576	0.09384
LNC_030256	0	2.12844	0	1.81604	1.77202	1.78959	0	0	0
LNC_004939	1.51777	4.30506	2.26227	1.2194	1.29984	2.80986	0	0	0
LNC_031372	0	0	0	0.181992	0.298194	0.281875	2.72293	3.68813	6.91921
LNC_018488	0	0	1.79538	0	0	0	0	0	0
LNC_002045	0	0	0	1.22116	0.976412	0	20.0772	0.451729	4.04821
LNC_019805	0	0	0	0	0	0	0	0.49312	3.87102
LNC_028187	0.161827	0.730891	0	4.97007	5.26845	6.4009	0.840839	1.60657	1.92743
LNC_003783	0.01782	2.37377	0	0	0	0	0.135335	1.70802	0
LNC_014899	0	0.024298	0	0	2.76636	6.35561	2.05444	0	0
LNC_018845	0	0	0	8.43719	7.16828	0	0	0	4.44668
LNC_026731	0	0	0	8.70727	11.5627	11.0488	0	0.045191	2.73069
LNC_027777	0	0	0	0	0.227396	7.81658	0.911631	0	0
XR_308703.3	8.72079	7.80246	3.80463	9.99741	6.88218	10.2615	0	0.123528	0.320364
LNC_004967	0	0.367937	0	0	0.026802	0.000327	2.43967	0	0
LNC_018519	0	0.28417	0	1.00061	0.657677	1.07921	0	0	0
LNC_007046	0	0	2.61674	0	0	0	1.79178	0.218792	2.68684
LNC_026224	0	0	0	0.173272	0.552842	0.155216	0.137866	0.117223	0.070325
LNC_005256	12.0097	11.5596	1.92451	0	0	0	23.6976	21.4311	0
LNC_006718	0	0	0	0	5.12037	3.58174	0	0	0
LNC_019859	0	0	0	0	0.096444	4.93202	4.0804	0	2.94626
LNC_020545	6.33963	12.2829	8.67485	4.06046	4.11111	6.0479	0	0.618504	0.928915
LNC_002521	0	0	0	0	0	0	0.964705	0.733392	0
LNC_000165	1.01496	0.903602	0.340975	0	0	0.059513	0.137081	0	0.064369
LNC_012146	15.3196	18.2297	14.8595	16.3603	0.177359	10.3241	1.9982	1.23059	1.85241
LNC_018620	0	0	0	0	0	10.8663	0.41691	0.164987	0.291495
LNC_025309	0	0	0	0.194679	1.86602	1.52257	0	0.111793	0
LNC_010992	0	0	0	0	0.122715	5.29351	0	0.063619	0.008601
LNC_000732	3.90402	3.58163	3.11747	235.214	276.972	256.369	67.7244	89.432	105.897
LNC_006453	0	0.225808	0	1.77521	0.998483	1.71588	3.37939	4.7893	5.88321
LNC_029034	0	0	0	12.5315	14.4175	10.4203	5.42468	5.76751	0
LNC_031893	0	0	0	2.90385	1.16982	0	0	0.10153	0
LNC_015769	0	0	0	0	0	0	0.729817	0.822573	1.69997
LNC_026025	0	3.78466	0	0	0	0	0	0	0
LNC_021203	0	0	0	0	0	0	69.6427	0	0
LNC_024055	2.49191	2.72144	2.79431	0.011802	0.020197	0	4.05593	3.53334	4.51096
LNC_028562	0	0	0	2.19677	1.13474	1.15905	0	0	0
LNC_026669	0	0.050171	0	0	0	0	16.0436	67.4148	78.2188
LNC_011172	2.63153	1.47027	2.01015	7.55688	0	2.03052	0	0	0
LNC_010108	0	0	0.158956	4.18976	4.8711	1.7375	3.49515	2.70907	2.3592
LNC_023792	0	0	0	0.106659	1.58748	0	0.013163	0.313691	0.561817
LNC_007134	0.332183	0	0	0	0	0	0	1.16235	1.47119
LNC_031128	0	0	0	0.161868	3.59924	0.044053	0	0	0
LNC_023409	0.86888	0	0.051604	1.70262	0	3.3069	0.001572	0.004718	0
LNC_031203	0	0	0	2.83147	0.325267	1.26265	1.15647	0	1.04153
LNC_001026	0	0	0	0.120329	0.167462	0	0.941269	0	1.05863
LNC_023445	0	0	0.055813	0.824657	0.508582	0.494222	1.63104	1.24295	2.16821
LNC_020509	0	0	0	0	0	0	1.15201	0.540248	0
LNC_031684	0	0.420288	0	0	0	0	0	0	17.2228
LNC_008114	0	0	0	2.34629	2.63249	3.70628	3.67372	8.90709	6.66699
LNC_021723	0	0	0	5.38056	5.60707	0.020424	7.89083	7.56209	5.9737
LNC_009077	0.01007	0	0	5.13699	0	0	0	0	0
LNC_030059	6.14869	10.2166	3.0682	1.94413	0.925696	1.03908	2.8927	2.46859	3.29953
LNC_019107	0	0	0	1.57843	0.876993	0	0	0	0
LNC_008444	2.42563	1.83434	1.14759	0.579359	1.05385	0.326584	1.04433	2.13221	11.6874
LNC_001817	3.43236	2.94479	1.91617	0.027601	0	0	5.01094	0	5.1029
[truncated: 5,881 more rows]
